# Supplementary material for: A novel proteomic signature of osteoclast differentiation unveils the deubiquitinase UCHL1 as a necessary osteoclastogenic driver
Source: Sci Rep. 2024 Mar 27;14:7290. doi: 10.1038/s41598-024-57898-y (PMC10973525; doi:10.1038/s41598-024-57898-y)
Supplement: Supplementary file 1 — Supplementary Information 1. [file 41598_2024_57898_MOESM1_ESM.xlsx]

## Sheet: Label-Free
Majority protein IDs	T: T: Gene names	Log2 LFQ BMM_1_F	Log2 LFQ BMM_2_F	Log2 LFQ BMM_3_F	Log2 LFQ BMM_4_M	Log2 LFQ BMM_5_M	Log2 LFQ BMM_6_M	Log2 LFQ pOC_1_F	Log2 LFQ pOC_2_F	Log2 LFQ pOC_3_F	Log2 LFQ pOC_4_M	Log2 LFQ pOC_5_M	Log2 LFQ pOC_6_M	Log2 LFQ OC_1_F	Log2 LFQ OC_2_F	Log2 LFQ OC_3_F	Log2 LFQ OC_4_M	Log2 LFQ OC_5_M	Log2 LFQ OC_6_M
G3UZW7;A0A023T778;Q9CQL1;P61327	Magohb;Magoh	29.0698	28.5454	28.1077	28.6254	28.3862	28.3078	28.3553	28.5768	28.5085	28.6169	28.2443	28.4293	27.7828	28.1843	28.1368	28.3099	28.3379	25.3664
A0A087WNM1;Q91Z67;A0A087WSQ1;A0A087WS59	Srgap2	30.1231	30.2215	30.1512	30.4261	30.2226	30.2695	29.8857	29.6707	29.8409	29.824	29.7243	29.685	29.6792	29.6892	29.6617	29.5024	29.308	29.3473
A0A087WNP6;Q4VAA2-2;Q4VAA2;A0A087WRM0	Cdv3	29.187	28.9147	29.1389	29.0465	28.6744	28.9049	26.9817	28.8533	28.9611	29.3105	29.692	25.8345	26.2973	26.9	29.1991	27.4866	26.4155	26.2246
A0A087WQE6;A0A087WNT1;P83940;A0A087WPE4	Tceb1	29.6376	29.1751	29.5328	29.5356	29.6297	29.1728	29.087	29.1958	29.0282	29.3331	29.0282	29.0436	29.1477	28.6195	29.0237	28.3709	28.9588	28.9315
A0A087WQF8;A0A087WP48;A0A087WS04;A0A087WS29;A0A087WQG4;A0A087WQD0;A0A087WNW3;A0A087WQI3;A0A087WPW5;A0A087WS23;A0A087WQ25;A0A087WRS1;A0A087WQQ5;A0A087WP85;A0A087WP14;A0A087WPX0;F8VQC7;Q61595-2;Q61595-12;Q61595-16;Q61595-3;Q61595-14;Q61595-6;Q61595-4;Q61595-9;Q61595-8;Q61595-13;Q61595-5;Q61595-15;Q61595-10;Q61595-7;Q61595-11;Q61595	Ktn1	27.5238	27.7567	27.9352	27.5692	26.344	27.5153	27.9192	27.7998	27.731	27.6559	28.3546	27.8708	28.1001	28.5111	27.4129	27.8347	26.2203	28.1418
A0A087WPF8;A0A087WSR2;E9QN99;A0A087WP24;A0A087WRJ2;Q8VCR7	Abhd14b	29.8029	26.3456	28.5572	29.6434	29.6476	27.9043	29.5172	28.3626	28.1482	28.4442	28.5833	28.7992	26.4519	27.2605	29.6175	29.2366	27.0964	26.4949
A0A087WPL5;E9QNN1;O70133;O70133-2;O70133-3;Q3UR42	Dhx9	32.1239	32.189	32.328	32.2434	32.2595	32.2893	32.3604	32.4079	32.4508	32.3489	32.3808	32.2143	31.901	31.8377	31.9162	31.8005	31.6512	31.8543
A0A087WQ86;E9QM99;Q8BZN6-4;A0A087WRP5;Q8BZN6;Q8BZN6-2;Q8BZN6-3;A0A0R4J2B7	Dock10	29.5144	29.4908	29.7338	29.1879	29.8231	29.2447	30.0153	29.801	29.8336	29.6632	29.6614	29.8053	29.6766	28.9604	29.8669	29.0586	29.0873	29.2884
A0A087WRN1;A0A087WQA0;F8WI22;Q8K019-3;Q8K019-2;Q8K019	Bclaf1	28.4497	28.153	28.3838	28.2597	27.9144	29.091	28.6868	28.3825	28.6466	28.2877	28.9401	28.4977	28.2545	28.0989	25.5775	27.1475	27.8478	26.1332
E9QAN4;G3UW47;Q6TA13;E9Q9G6;A0A087WQE8;P33173	Kif1a	29.3932	29.1303	29.2785	29.1583	29.1069	29.3401	28.95	28.8533	28.9992	29.3707	28.2096	29.0478	28.6018	28.4008	28.6321	28.2527	27.7934	29.0005
A0A087WQS2;Q9CQC6;A0A087WPF9	Bzw1	29.1012	29.1398	29.4453	28.5047	29.3982	30.0535	29.792	29.5305	29.231	29.7546	29.757	29.6566	28.7608	29.4021	29.2621	29.7955	30.0087	30.2145
A0A087WQT6;O89110	Casp8	31.4275	31.4817	31.4231	31.3248	31.4259	31.3562	31.6456	31.3849	31.6758	31.4743	31.5622	31.6437	31.8325	31.9288	31.6775	31.5787	31.65	31.6348
A0A087WS56;Q3UHL6;A0A087WR50;P11276;B7ZNJ1;B9EHT6;A0A087WSN6	Fn1	26.9283	26.5441	28.0494	26.6592	27.8294	27.2814	31.578	31.4949	31.5472	30.0233	30.9026	31.0079	31.1731	31.7125	32.8808	32.1561	31.6814	32.3442
A0A087WS46;O70251	Eef1b2;Eef1b	29.2534	29.1564	29.1138	29.5366	28.8992	29.1744	29.5558	29.4374	29.6717	29.6342	29.4877	29.5906	28.3806	28.3012	28.8919	29.0622	28.8686	28.8274
Q99K94;Q8C3V4;A0A087WSP5;P42225	Stat1	31.332	31.2008	31.3607	31.5531	31.4031	31.2983	31.596	31.4499	31.7889	31.5608	31.5744	31.6527	30.3211	30.6825	30.5495	30.8125	29.922	30.4709
A0A0G2JFY0;A0A0A0MQ80;Q3UMC0	Spata5	26.8143	26.1055	27.0706	25.3308	30.8877	30.9101	30.7423	30.6128	30.8212	30.7136	30.601	26.0723	26.4095	28.2496	26.3571	27.4691	26.6456	25.7507
A0A0A0MQA5;P68368	Tuba4a	32.9885	32.8107	32.9846	33.0894	32.9712	32.9805	32.8035	32.7988	32.9837	32.7183	32.8139	32.7881	32.5065	32.6646	32.5797	32.3123	32.5005	32.54
A0A0A0MQB0;Q4PJX1-3;Q4PJX1;Q4PJX1-2	BC003331;Odr4	27.4832	27.3175	27.3202	27.6808	27.1958	27.3836	27.3746	27.3555	27.3619	27.1721	27.2109	27.0158	27.485	27.5594	27.3592	27.2942	27.0613	27.5245
A0A0A0MQN4;Q9D906;S4R2T5;S4R2D5	Atg7	30.0566	29.9503	29.942	29.8653	29.837	29.8531	30.0594	29.8199	29.7987	29.8276	29.679	30.0029	29.9258	29.9556	29.8822	29.7118	29.4323	29.942
A0A0A6YVS2;Q921L3	Tmco1	29.3291	29.1679	29.6084	29.4417	29.3349	29.4443	29.0568	29.1695	29.3996	29.5035	29.5357	29.35	29.3885	29.3552	29.6733	29.7111	29.7218	29.6475
A0A0A6YVU8;Q9JKV1;D3YUD8	Gm9774;Adrm1	29.4842	29.477	28.7116	29.0493	28.9014	29.3007	29.2018	29.0665	29.2308	28.9523	29.0299	29.2095	28.4992	27.5327	28.9627	28.4054	28.534	28.4067
A0A0A6YW28;P35123;A0A0A6YVY7	Usp4	28.7656	28.6176	27.6934	28.0143	25.9224	27.7676	27.6001	24.6002	25.2089	27.3119	28.1193	28.0587	28.7184	26.2737	25.7366	27.0193	26.9183	27.6117
A0A0A6YWM5;E9QKE4;Q8BMG7	Rab3gap2	29.3169	29.3359	29.3783	29.3363	29.6971	29.4445	29.1958	29.0189	29.1756	29.0197	29.3824	29.3038	29.4751	29.5104	29.5568	29.5049	29.9173	29.3609
A0A0A6YX73;Q8K1M3;P12367;A0A0A6YY28	Prkar2a	28.7218	29.0516	29.3357	28.8652	29.4267	29.4128	29.2891	29.0275	29.401	29.6136	29.4615	29.3257	29.6334	29.8595	28.9324	29.5833	29.0182	30.2212
A0A0A6YXR0;Q8BGS7-2;Q8BGS7;D3YX12	Cept1	28.227	28.1762	27.9962	28.239	27.9258	28.1176	28.2677	28.3854	28.3165	28.234	28.2214	28.437	28.6549	28.4011	28.1694	27.9159	27.4773	28.6679
A0A0B4J1E2;Q9CSN1	Snw1	28.6806	28.5247	28.816	28.4934	25.0745	28.648	28.9241	29.1428	29.2173	28.9988	28.5288	29.2198	27.4842	28.8574	28.8787	28.6857	28.7524	29.058
A0A1W2P7T7;A0A0F6AIX6;A0A1W2P7C8;A0A0F6AIX5;Q8BVA5-2;Q8BVA5		26.9675	26.9922	27.2799	26.9025	27.4443	27.249	26.7799	27.0647	27.2418	27.1179	25.6678	27.1387	26.6157	27.0896	26.7811	27.2135	26.8051	26.0882
A0A0G2JDW7;Q6ZWU9;A0A0G2JG29	Rps27	32.4192	32.4552	32.176	32.3283	32.0293	32.1166	32.6866	32.7254	32.5492	32.8162	32.4951	32.5958	32.2954	32.2112	31.7953	31.4541	31.6416	31.8264
A0A0G2JE26;Q6DFX2	Antxr2	25.9294	25.9531	27.7652	25.8752	25.1921	27.0568	26.8085	25.1482	26.5291	27.6568	26.8076	27.527	28.0531	28.143	27.9522	28.22	27.3072	28.1138
A0A0G2JEC4;Q9JK48;Q9JK48-2;Q9JK48-3	Sh3glb1	30.5409	30.6238	30.65	30.6747	30.7984	30.5933	30.5044	30.5128	30.6971	30.9217	30.8201	30.752	30.5086	30.6093	30.8714	30.9573	30.8605	31.2508
A0A0G2JEG3;Q8VE96	Slc35f6	27.4994	27.2859	27.6585	25.4524	27.7163	27.4446	28.1578	27.6861	28.1809	27.7328	28.5303	26.6447	27.8266	28.3033	28.2752	28.0224	28.8946	28.7769
A0A0G2JEK2;P63254	Crip1	31.0728	30.9762	30.5542	30.591	30.2807	30.3116	30.6687	30.9154	30.5135	30.8378	30.8722	30.6685	30.2756	29.9517	29.6438	30.0259	29.067	29.9471
Q3TMM7;A0A0G2JGC7;A0A0G2JEM3;F7CVW0;B2RRI2;Q689Z5;Q689Z5-2	Sbno1	25.8455	24.7407	25.7951	25.4402	27.4406	27.1728	27.498	27.6385	28.0888	28.3793	27.6523	27.4224	25.894	26.8025	26.2979	27.2228	26.4745	27.0695
A0A0G2JEP0;Q61584-4;Q61584-7;Q61584-3;Q61584;Q61584-2;Q61584-5;Q61584-6;A0A0H2UH27	Fxr1	30.0794	29.9745	30.0092	29.8283	30.0657	29.6989	29.8035	29.679	30.0823	29.6224	29.8372	29.8923	29.9716	30.1309	29.4996	29.8309	29.0439	29.6877
A0A0G2JFB4;A0A0G2JH04;P63073;A0A0G2JGT5	Eif4e	28.8539	28.7812	28.9362	28.6244	28.7711	29.0635	28.8262	29.0301	29.1287	29.1257	28.7979	28.9061	29.5889	28.8907	28.7886	28.6313	28.3901	28.4721
A0A0G2JFT8;Q9D394-2;Q9D394-4;Q9D394;Q9D394-3	Rufy3	26.2474	27.1636	27.3122	26.0309	25.6802	27.6794	27.8983	27.2744	27.6203	27.5302	27.279	27.3974	27.7986	27.8542	27.341	26.9124	26.6057	27.4844
Q3TUE1;A0A0G2JGW9;A0A0G2JFY5;Q3UUU2;Q91WJ8;A0A0G2JG00;Q91WJ8-2;A0A0G2JFK2	Fubp1	29.5045	29.5547	29.7313	30.0148	29.7274	29.9091	29.5207	29.9643	29.4779	29.7048	30.4048	30.0402	29.4995	29.3596	29.4366	30.4463	30.1	29.321
E9PVP1;A0A0G2JG52	Aim1	27.156	25.1947	25.8752	25.0138	25.7129	25.3853	26.5284	25.4052	26.5135	26.4181	26.2201	25.9679	27.5657	27.8598	26.545	26.5225	26.2924	26.3585
A0A0G2JG95;Q8BX10-2;Q8BX10	Pgam5	28.6918	29.3485	27.4217	28.4617	29.1909	26.163	29.1173	28.6058	28.9904	29.2528	28.1531	29.0925	29.427	28.9765	25.8918	29.636	29.324	29.6103
A0A0G2JGD2;P07091	S100a4	33.4921	32.6475	33.4122	33.1679	33.1737	33.0874	33.2643	33.2112	33.4756	33.9801	33.6994	33.6058	32.4526	32.2458	32.3151	32.2565	32.0283	32.7883
A0A0G2JGQ4;P54729	Nub1	29.2272	29.1947	28.9459	29.7705	29.5661	29.5172	29.368	29.5791	29.7902	29.821	29.8551	30.0308	30.0076	29.6923	29.7879	30.3536	29.8861	29.737
E9Q1W0;E9Q1T1;A0A0G2JGS4;Q6PHZ2-2;Q6PHZ2-4;Q6PHZ2;Q6PHZ2-5;E9Q1V9;Q8CCM0	Camk2d	31.9335	31.9946	31.9069	32.0355	32.096	31.8656	31.6404	31.4827	31.6373	31.3448	31.4522	31.4986	31.2823	31.1801	31.2517	30.9941	31.2465	31.2507
A0A0G2JGX4;Q8VCE0;Q6PIC6	Atp1a3	30.1682	29.6432	29.4969	29.5617	30.0213	29.9021	30.3869	30.4883	30.2075	30.0776	30.2098	30.0737	29.707	29.8985	26.8941	29.9845	29.3632	30.0599
A0A0J9YUF8;A0A0J9YTU3;Q5SXY1-2;Q5SXY1;A0A0J9YV86;A0A0J9YUR2;Q5SXY1-3;A0A0J9YV47;A0A0J9YUG8	Specc1	28.8847	28.9754	29.034	28.9766	28.8648	28.8468	29.1533	29.0223	29.0788	29.2305	29.4631	29.4941	29.8062	29.5417	29.2922	29.6201	29.2717	29.3809
Q3U6F1;E9Q7W0;A0A0J9YTV5;P31266-2;P31266	Rbpj	29.9352	29.4206	29.8529	29.6015	29.6202	29.4343	29.5064	29.3096	29.3715	29.2729	28.993	29.1926	29.6558	29.5442	29.9955	29.6121	26.5204	28.9733
A0A0J9YTY0;A0A0J9YUL3;Q8C1B7-3;Q8C1B7-2;Q8C1B7	Sep-11	31.9383	31.858	31.7979	31.9817	32.0729	31.8965	32.0313	32.052	32.2331	32.4497	32.3158	32.1529	32.1446	32.4207	32.3204	32.39	32.4587	32.1319
A0A0J9YUM4;A0A0J9YU62;O88712-2;O88712;O88712-3;A0A0J9YTW3	Ctbp1	25.3717	25.0215	25.9519	28.1057	26.5277	27.6649	26.1598	27.3993	27.2816	25.9046	27.8059	25.2554	26.6796	27.2747	27.9147	27.3758	27.1754	26.5865
B9EJ54;A0A0J9YUD5	Nup205	26.2524	28.5967	28.7179	28.6535	28.6933	28.9141	28.65	28.5334	28.6996	28.4678	28.6573	29.157	25.7243	28.3043	27.0684	25.9711	26.6826	26.1443
A0A0J9YUZ4;P63158;A0A0J9YUD8;D3YZ18	Hmgb1	30.9295	30.6808	31.0465	31.1319	30.5799	30.437	31.0318	31.2473	31.3788	31.4716	31.4062	31.568	31.6287	31.253	31.2966	31.4198	31.5099	31.3708
A0A0J9YVG0;Q61074	Ppm1g	28.8982	28.8793	28.9841	28.7891	28.6844	29.018	29.0155	28.981	28.6498	28.7679	29.114	28.7354	27.7918	27.873	28.2885	28.1632	27.8653	28.3248
A0A0N4SUH4;Q8BKS9	Kiaa0020	26.2489	27.0057	25.4579	25.5363	27.1098	26.2668	26.7338	26.4739	26.1766	25.9029	26.4816	26.4433	25.9048	25.5468	27.0126	26.5541	25.9165	27.3465
A0A0N4SV15;Q80UY2-2;Q80UY2	Kcmf1	26.6623	27.0198	26.6439	25.7683	26.3803	26.4544	26.4882	27.0257	26.2563	26.7903	26.9507	27.0398	26.7743	26.8394	26.1195	27.918	27.2705	27.7114
A0A0N4SV66;Q8CGP4;C0HKE9;C0HKE8;C0HKE7;C0HKE6;C0HKE5;C0HKE4;C0HKE3;C0HKE2;C0HKE1;Q8CGP6;Q8R1M2;Q8CGP7;Q8CGP5;Q8BFU2	Hist1h2aa;Hist1h2ah;H2afj;Hist1h2ak;Hist1h2af;Hist3h2a	32.4179	32.1771	32.4447	32.4857	31.8604	31.762	32.5903	32.6783	32.5475	33.0263	34.2469	32.6299	33.0453	33.0967	32.8723	32.8974	33.2084	32.9801
A0A0N4SVC2;E9QP00;Q6PFR5	Tra2a	26.0797	25.3876	27.3583	25.92	25.0803	25.9553	28.3043	28.383	29.0356	28.4179	28.2668	28.4259	28.1695	26.9547	26.2667	26.3882	28.124	26.5846
A0A0N4SVL6;A0A0N4SW85;P51908	Apobec1	29.5833	29.6629	29.1696	29.4445	29.437	29.081	29.3787	30.073	29.4724	29.2572	29.1094	29.4149	26.1318	26.7974	25.0401	25.1017	26.2836	26.4149
A0A0N4SVL9;Q9CQR6	Ppp6c	29.5391	29.2507	29.185	29.0628	29.3753	28.8322	28.9115	28.8098	28.7675	28.4923	28.5495	28.693	28.6671	28.6445	28.7862	28.2463	28.5431	27.9702
A0A0N4SW28;Q9DAS9;A0A0N4SVT3	Gng12	27.4539	27.9026	27.9611	27.8439	25.1144	28.0946	28.7528	29.1187	28.1507	27.9061	28.1958	28.5782	28.4039	28.3249	27.6663	28.4471	25.4452	28.2851
A0A0N4SW73;Q8R361	Rab11fip5	29.5774	29.8059	29.722	29.6109	29.8194	29.4179	29.7102	29.5968	29.7831	29.6298	29.0336	29.4892	29.8171	29.7395	29.7175	29.8083	29.6098	29.7698
A0A0R3P9C8;Q9DC69	Ndufa9	30.0192	29.757	30.0204	29.8609	30.0632	29.9335	30.1505	30.2019	30.3932	30.7895	30.3863	30.4458	31.2967	31.2211	31.6162	31.4483	31.5567	31.4775
A0A0R4IZY0;Q8C1A5	Thop1	28.3086	28.6094	28.7988	28.5333	28.6544	28.5344	28.8801	28.7676	28.7636	28.6626	28.7123	28.8338	28.2016	28.5461	28.1122	28.4718	27.9898	28.5343
A0A0R4J034;Q99K01-3;Q99K01;Q99K01-2;Q99K01-4	Pdxdc1	30.0885	29.738	29.6967	29.7712	29.9279	29.3881	29.0222	29.3847	29.1885	29.4593	29.3888	29.4467	29.4039	29.4611	29.4352	29.5216	29.6465	29.6527
A0A0R4J052;G5E8T9;Q99KB8-2;Q99KB8;E9PYA3;E9Q2H8	Hagh	28.3201	28.9922	28.577	28.2304	28.6676	29.1654	28.5817	29.3409	29.6877	29.8385	29.9454	29.9286	31.0525	30.9015	30.6009	30.4757	30.8746	30.802
A0A0R4J069;Q9JLI6;F7D651;Q9JLI6-2;F6ZFP8	Scly	27.6383	27.8525	28.134	28.0637	28.1421	27.6775	28.5237	27.8611	27.2384	27.5776	27.6804	27.9777	27.9074	28.1675	27.9893	28.0917	28.1845	28.1442
A0A0R4J078;Q8VCH8	Ubxn4	29.0873	29.2415	29.241	29.0776	29.2789	29.0536	29.2334	28.9595	29.27	29.7736	29.1435	29.1564	29.7428	30.0991	29.8293	29.5196	29.3351	29.6225
A0A0R4J079;Q8BMP6	Acbd3	29.4011	29.3281	29.2304	29.705	29.3311	29.2647	29.1748	29.2255	29.469	29.3243	29.2907	29.2088	29.432	29.7466	29.7226	29.3092	29.2643	28.6908
A0A0R4J083;P51174	Acadl	32.1189	32.4277	32.1164	32.1124	32.1414	31.8776	32.2191	32.2062	32.0893	32.0327	31.8056	32.046	32.6253	32.6533	32.7525	32.7554	32.7793	32.7979
A0A0R4J092;Q8K2I4	Manba	28.2716	28.3389	27.9482	28.0467	28.0611	27.9733	28.1096	28.1814	28.2787	28.0618	28.2013	28.4248	28.1211	28.5196	28.461	28.3297	28.4278	28.3282
A0A0R4J0B4;Q99KK2	Cmas	29.3525	29.6523	29.3291	29.8899	29.8976	29.1104	29.505	29.6378	29.273	29.4553	29.8256	30.0181	30.1348	30.1369	30.2878	29.9188	30.3877	30.1328
A0A0R4J0D3;Q3TDQ1	Stt3b	29.9269	30.0837	29.8308	30.0986	30.1834	29.8647	29.8222	29.5647	29.8459	29.7801	29.8155	29.766	29.969	29.7067	29.7893	29.6555	29.4961	29.6346
A0A0R4J0F6;Q99KY4-2;Q99KY4	Gak	28.7425	28.0678	28.5995	28.0552	29.1164	28.3257	27.9491	28.0875	28.03	28.1084	28.0436	27.7798	28.2915	28.8895	25.6983	27.9718	25.4515	28.2022
A0A0R4J0G0;Q8BH04;A0A2I3BQL9;A0A2I3BS39;A0A2I3BRX1	Pck2	29.3911	29.5789	29.0278	29.1677	29.2104	28.8554	28.9601	28.9238	28.7484	27.9994	27.6075	28.0565	28.1192	28.322	28.5248	26.0954	28.3026	26.7921
A0A0R4J0I9;Q91ZX7	Lrp1	34.551	34.4572	34.581	34.6074	34.5643	34.6245	33.9417	33.9627	34.1262	34.006	34.0905	34.0322	33.3274	33.2849	33.3542	33.433	33.2612	33.3051
Z4YL78;A0A0R4J0K2;K3W4R5;A2AGT5-2;A2AGT5-3;A2AGT5	Ckap5	28.4221	28.5485	29.0539	28.3498	28.6047	28.8765	28.3758	28.1192	28.398	28.2167	28.5473	28.5466	26.6862	27.173	28.0364	27.4964	26.0181	27.9975
A0A0R4J0K5;Q18PI6;E9Q9E8;Q18PI6-3	Cd84	31.0525	30.9345	30.9195	31.0033	30.5986	31.0123	30.2592	30.5459	30.5767	29.9575	30.5194	30.3235	30.1611	30.2465	30.3255	30.1684	30.2858	30.4822
A0A0R4J0P1;Q9D7B6;D3YTT4	Acad8	28.1712	25.9985	25.3037	28.5239	27.9821	28.2598	28.0113	28.5942	26.0575	26.7573	27.8579	26.8671	29.183	29.1836	29.2385	29.5603	29.2015	28.8412
A0A0R4J0P5;P97814	Pstpip1	30.0906	30.0969	30.4087	30.3076	30.3173	30.0566	30.1616	30.1826	30.1646	30.6414	30.1449	30.2307	31.1803	31.5078	31.0551	30.868	31.3327	31.0561
A0A0R4J0Q5;P21619;P21619-2	Lmnb2	29.7677	29.6591	29.5143	29.6665	29.2696	29.6524	29.6755	30.0074	29.8598	29.7444	29.8346	29.5335	29.035	29.037	29.0659	28.6729	28.4109	28.8416
A0A0R4J0T2;Q504P2;D3YXD8	Clec12a	27.6197	26.7811	26.9707	27.1577	26.7496	26.5728	26.8852	26.7883	25.216	26.7442	26.2822	26.6409	26.1388	26.6371	26.2049	26.6444	25.8677	27.7327
A0A0R4J0T8;Q9D8S3	Arfgap3	27.672	27.0293	25.6819	27.0044	26.9528	26.6418	26.9837	27.1772	27.2206	27.1718	26.9217	27.117	26.3455	27.2264	27.5596	26.9851	26.0646	27.2632
A0A0R4J0V5;P08775	Polr2a	28.3061	27.962	27.9117	26.6173	28.0595	28.0831	28.1243	28.1257	28.2151	28.3139	28.3346	27.978	26.649	25.9852	27.8824	27.4495	26.2535	27.0236
A0A0R4J0W6;Q9CRC8	Lrrc40	25.0472	25.8053	26.2943	26.0992	26.1658	27.0786	25.8546	27.2246	26.7447	26.9524	26.5641	26.6681	26.9432	26.1044	25.6107	25.953	26.0356	26.4767
A0A0R4J0Z1;P08003	Pdia4	33.5224	33.5552	33.4923	33.488	33.4342	33.3404	32.9864	33.2791	33.2775	33.1759	33.1985	33.2109	32.793	32.8351	32.7096	32.4417	32.6983	32.5444
A0A0R4J1K4;A0A0R4J1K9;A0A0R4J101;P13808-2;P13808-3;P13808;P13808-4;P13808-5	Slc4a2	26.5576	28.2755	27.4332	27.1864	27.1308	27.4864	25.6485	26.9522	27.116	28.1902	27.0733	25.6198	32.2769	32.0845	32.6317	32.3374	31.7783	32.2168
E9QL31;A0A0R4J104;P98078-2;P98078;E9PX84;Q3TRE6;P98078-3;F6TQN9;Q9DCE6;E0CXT5	Dab2	33.4483	33.3088	33.782	33.5281	33.7773	33.9564	30.2749	31.2663	30.819	30.1322	31.1538	31.0227	28.458	29.262	28.8257	28.695	27.5871	27.9365
A0A0R4J107;Q8R146-2;Q8R146	Apeh	30.5988	30.7144	30.493	30.5109	30.3541	30.3868	30.2787	30.3072	30.3429	30.0445	30.1726	30.2154	30.2325	30.516	30.5565	30.1848	30.5704	30.4176
A0A0R4J138;P50429;P50429-2	Arsb	27.3692	27.0795	27.0797	28.2793	28.055	27.5144	26.3433	28.1512	27.2173	28.2032	25.1268	28.0059	28.4566	29.3464	29.4782	30.1911	30.0651	30.1364
Z4YLI8;A0A0R4J140;Q5SW19-3;Q5SW19;Q5SW19-2	Cluh	28.8632	28.9014	29.0027	28.8034	26.9651	28.9994	29.3401	29.6374	29.5014	29.5913	29.81	29.5361	29.5809	29.5685	29.8509	28.4604	29.3568	29.7278
A0A0R4J172;Q3U1Y4-3;Q3U1Y4;Q3U1Y4-2	Dennd4b	26.0135	25.8402	27.2886	25.5924	27.2799	27.8998	26.5224	26.4685	26.256	26.7692	26.9267	27.3448	26.0959	26.4252	25.3848	26.8955	27.2931	26.3423
Q6IR38;A0A0R4J197;A0A1L1SUF8;D3Z4M4;Q8C310-2;Q8C310;Q8C310-3;A0A1L1SSV2	Robo4	29.7282	29.9485	29.5166	29.554	29.8849	29.0816	30.036	29.8937	29.8293	29.8662	29.9743	29.6512	29.2218	28.7257	29.9001	29.379	29.7111	26.281
A0A0R4J1B9;G3X9M0;Q9ER88-2;Q9ER88;G3UWZ6;G3UWJ4;G3UZC0;G3UWM7	Dap3	25.4547	26.0105	26.1783	25.5635	26.4841	27.8532	27.0685	26.8863	26.8817	27.3725	27.1653	26.6469	26.1644	26.9461	25.8082	27.6479	27.7085	27.2768
A0A0R4J1C8;P31996;P31996-2	Cd68	30.3166	30.1912	30.1202	30.2451	29.6644	30.096	29.6489	29.5992	29.4795	29.3334	29.901	29.4776	29.8314	30.31	30.7824	30.4295	30.4721	30.2547
A0A0R4J1D0;P59108	Cpne2	28.7166	28.5787	29.2162	28.5244	29.0617	29.0654	29.7024	29.7781	29.9461	29.9662	29.7209	29.9901	29.0456	29.0824	28.7293	28.443	28.76	28.7046
P57776-3;A0A0R4J1E2		32.482	32.3572	32.7766	32.6633	32.5398	32.6325	33.0123	32.8196	32.8786	33.004	33.2657	33.0162	32.4371	32.2603	32.6972	32.2675	32.3732	32.6096
D3YTP0;A0A0R4J1G9;Q8CI59;E9QN92;Q8CI59-2	Steap3	29.878	30.1911	29.85	29.8592	29.9354	29.9521	29.8133	29.7059	29.4061	29.723	29.2872	29.6204	29.4865	29.6732	29.7247	29.79	29.7972	29.6291
P57776-2;A0A0R4J1L2;Q91VK2;F6ZFU0;D3Z7N2;D3YY68	Eef1d	26.0437	26.1275	29.7585	29.5313	29.8359	29.5605	26.8267	29.0437	26.3417	26.3611	29.4137	25.2159	29.1867	26.6538	29.0289	29.098	29.1566	26.6964
A0A0R4J1Q0;G5E896;Q3UJB9-2;Q3UJB9;D6RE33	Edc4	27.2335	26.9022	28.6115	27.7502	28.8738	28.719	28.7775	28.2487	28.5912	28.78	28.9929	28.6893	28.5274	26.0563	28.317	27.2253	28.2733	28.6267
A0A0R4J1Y7;E9PXX7;Q91W90	Txndc5	29.8282	29.4182	29.5132	29.4056	29.7491	29.5775	29.5064	29.251	29.3334	29.2895	29.0025	29.0729	28.9731	28.63	29.1037	28.8533	28.9627	28.7954
A0A0R4J1Z3;Q9CR67	Tmem33	28.374	28.216	28.6256	28.2063	27.2377	27.7516	28.3814	28.4178	28.811	28.8718	28.1244	25.8006	28.6517	27.2031	28.8461	28.601	28.7293	28.8549
A0A0R4J259;Q7TMK9-2;Q7TMK9;G3UZI2;G3V018;G3UZ48;G3UXJ6	Syncrip	32.6954	32.5936	32.633	32.7418	32.6804	32.7404	32.5806	32.5983	32.6895	32.7006	32.5703	32.4969	32.1837	32.3548	32.5028	32.2839	32.2529	32.0313
A0A0R4J275;Q7TMF3;F6RBR6	Ndufa12	27.8456	27.1974	27.2778	28.213	28.4661	27.6459	28.2327	28.3475	28.1844	28.7217	28.5755	28.6604	28.5116	29.2689	29.6332	29.8563	29.9038	29.6407
A0A0R4J2B2;Q6WVG3	Kctd12	32.5627	32.3268	32.0819	32.4707	32.0689	32.2079	32.2517	32.2495	32.2351	31.9999	31.8163	32.0861	31.2878	31.3921	31.504	31.5602	31.2971	31.3844
A0A0R4J2D3;Q8BI84-3;Q8BI84	Mia3	25.9704	25.6427	26.8443	26.6648	26.468	27.0505	26.5263	25.9654	26.3325	25.6304	26.1002	25.851	25.4059	25.0427	26.9112	26.0074	26.2867	27.0145
A0A0U1RNK7;E9PX48;A2A9M5;A2A9M4;Q8R1A4-2;Q8R1A4	Dock7	28.1831	28.0452	28.3364	28.2729	28.0295	27.127	29.2692	28.7713	28.6551	28.7825	26.6971	29.2374	28.755	28.7022	28.8153	28.0471	29.3156	28.7059
A0A0U1RP13;Q8VDP6;A0A0U1RNI6;A0A0U1RPV3;A0A0U1RQ57	Cdipt	28.4536	28.5615	28.1382	28.3627	28.3969	28.1245	27.6595	28.1347	27.8371	28.0439	27.5322	27.8813	27.9808	27.4958	27.7766	28.143	28.2722	28.056
A0A0U1RP47;A0A0U1RQ85;P22682;A0A0X1KG61	Cbl	28.4383	28.4249	28.9153	28.6952	28.7945	29.0676	28.7729	28.7668	28.9513	28.5788	28.6401	28.5544	26.5028	26.6189	28.1905	28.7501	27.427	29.109
D3YY06;D3YWG5;D6RH65;A0A0U1RPF7;H7BX14;Q8BMZ5-2;Q8BMZ5;D3YZ84	Tsen34	26.8066	26.0228	26.3164	26.5266	26.5287	26.6988	26.7479	26.8403	26.9005	26.6767	26.8265	27.7886	25.8905	26.9146	25.9604	26.0861	26.8067	26.5207
A0A0U1RPL0;Q7TQH0-3;Q7TQH0-2;Q7TQH0;Q3TGG2;E9Q5Q0	Atxn2l	29.303	29.4043	29.7925	29.3968	29.93	30.1528	29.7099	29.6594	29.799	29.4004	29.8511	29.6532	29.4911	29.0982	28.8411	28.8393	28.8278	28.6978
A0A0U1RPM2;P16879	Fes	27.8886	27.5728	27.7673	27.8217	27.8469	27.8654	27.4745	27.7977	27.8557	27.6787	28.1384	27.9301	26.798	27.6011	26.0584	27.9922	27.793	28.4875
A0A140LHA2;Q9WVA3	Bub3	30.3944	30.2338	30.0748	30.3803	30.0368	30.3595	30.5145	30.5059	30.5417	30.4724	30.0809	30.4661	29.3518	29.3366	29.6905	29.7944	26.9018	29.1561
A0A140LJ01;A0A140LHG8;Q9CYN2;A0A140LHR3;A0A140LJG6	Spcs2	29.5501	29.9845	29.767	29.8232	30.0112	29.6304	29.3719	29.592	29.5954	29.7728	29.3553	29.6344	29.1846	29.0354	29.9205	28.9562	29.7907	29.2943
A0A140LHL5;Q8VDQ8-3;Q8VDQ8-2;Q8VDQ8;Q8VDQ8-4	Sirt2	29.4991	29.4713	28.7123	29.6199	29.419	28.553	28.4197	28.123	28.365	28.4983	25.7287	28.3181	28.2677	27.5649	28.6174	28.4535	28.5017	28.0647
A0A171KXD3;Q9JIF0-3;Q9JIF0-2;Q9JIF0;A0A140LHF7;A0A140LJF4;A0A140LJ70	Prmt1	29.9014	30.2057	29.6348	29.9297	29.8742	29.9662	30.1926	29.9134	30.1519	30.0914	29.9107	30.1045	29.0865	29.0723	29.4992	29.0199	28.8513	29.0469
A0A1B0GR11;Q93092	Taldo1	35.3797	35.3865	35.3239	35.2329	35.2936	35.1747	35.3826	35.4941	35.1683	35.3295	35.5907	35.3779	35.3153	35.2008	35.7954	35.6507	36.01	35.9511
A0A1B0GT75;A0A1B0GR63;Q9DB34;A0A1B0GSH4	Chmp2a	27.99	27.4004	28.1315	27.4141	27.6172	26.6865	27.7132	27.47	26.2846	28.0815	28.3845	27.6796	27.8318	25.2517	28.2615	28.2788	28.41	27.7596
A0A1B0GR78;A0A1B0GRA5;P70302	Stim1	25.7355	26.694	27.7719	27.9675	28.0799	27.9728	26.8315	27.9651	27.6427	27.3465	25.8189	26.0917	27.7966	26.2599	25.9744	24.6621	27.0295	27.5448
A0A1B0GRH2;A0A1B0GRT6;P49446-3;P49446-2;P49446	Ptpre	28.6394	28.256	28.7652	28.6505	28.2096	28.3575	26.8622	27.2496	25.9839	24.9178	27.6883	27.863	27.7739	25.4129	28.2652	28.4865	28.2282	27.9713
Q5PR72;A0A1B0GRJ9;F7D3W5;Q922S4-2;Q922S4-3;Q922S4	Pde2a	28.0389	25.6011	27.997	26.6719	28.5088	27.5002	28.5936	28.4556	27.6648	28.2818	28.5503	28.3683	27.3728	27.6429	27.5966	27.4661	26.3482	27.1837
A0A1B0GRP7;Q9Z2Y8;Q6P8V7;A0A1B0GRR5;A0A1B0GQY5;Q80ZV3	Prosc	29.3619	29.5245	29.1848	29.3146	28.9374	29.1472	28.8948	29.3531	29.1966	29.1873	29.057	29.1793	29.1759	29.3505	29.9134	29.4795	29.628	29.6851
A0A1B0GRU8;A0A6Q6PUT5;Q9R1C7-2;Q9R1C7	Prpf40a	27.6754	27.4022	27.537	27.4748	27.7779	27.933	25.4191	27.8866	27.9944	27.4139	25.4854	27.799	26.6859	26.9982	27.1546	27.2365	26.575	26.16
D3Z0B9;A0A1B0GSU0;Q571I9	Aldh16a1	29.9094	30.0742	29.7715	29.9427	29.9018	30.1106	29.818	29.9562	29.8924	29.9655	29.9134	29.9675	30.5114	30.3199	30.7376	30.588	30.433	30.4346
A0A1B0GSX7;Q6PFD9;B2RQL0;A0A140T8J8	Nup98	26.8115	26.6655	27.5778	27.2915	27.7078	27.3155	27.7416	27.3729	27.6165	27.4902	27.6167	27.6577	26.547	27.1514	27.227	26.2776	25.4815	26.2184
A0A1B0GSZ9;A0A1B0GQZ1;O35972	Mrpl23	28.0461	28.1938	27.6651	28.1308	27.7246	27.7214	27.7475	27.862	27.9649	28.0233	28.0097	27.9929	28.151	28.1601	28.2667	27.4239	27.5624	28.0805
A0A1B0GT81;Q07813;A0A1B0GS13;A0A1B0GTA4	Bax	31.1855	31.108	30.8496	30.97	31.2131	30.8903	30.8124	30.6087	30.7257	30.8362	30.7254	30.7616	29.8765	30.1176	30.0479	30.332	30.4244	30.4275
A0A1C7CYV0;Q99K51;B1AX58	Pls3	31.3292	31.3348	31.3232	30.9603	31.116	31.1573	31.1575	31.307	31.4099	31.0491	31.3141	31.288	31.9073	32.0326	32.166	31.7272	32.0231	32.0234
E9Q405;A0A1C7ZN10;K3W4L0;B2RRE2;E9QAX2;Q9JMH9-5;Q9JMH9-7;Q9JMH9-2;Q9JMH9-4;Q9JMH9-1;Q9JMH9;Q9JMH9-6;E9QA74	Myo18a	29.3219	29.6051	29.5261	29.3569	29.4395	29.8263	28.9088	29.1365	29.0102	29.0446	29.5069	29.2485	29.7588	29.4724	29.2209	29.143	28.8857	29.6815
E9QKV6;A0A1D5RLD1;E9PWZ6;E9PZW8;Q9QY06-3;Q9QY06;Q9QY06-2	Myo9b	27.8512	28.4266	28.6961	27.7946	29.2418	28.3137	27.7161	28.5597	28.6772	28.1449	28.0219	28.0483	28.8153	28.7112	28.4514	28.5894	27.984	28.2498
A0A1D5RLG3;Q80UJ7	Rab3gap1	27.2909	27.7453	27.8679	27.2119	28.3468	28.6213	28.1496	27.3121	25.712	27.2072	27.7744	28.14	28.4221	28.2828	27.7445	28.0888	28.1513	29.2535
A0A1D5RLR0;Q9QZE7	Tsnax	27.9204	27.2724	27.9737	27.9149	27.8454	27.8697	28.0087	26.2961	27.9691	28.0298	27.4563	27.9819	26.8791	26.3736	27.2916	28.1489	27.9199	26.6051
A0A1I7Q4G8;E9QMN5;Q8CHY6	Gatad2a	27.4067	25.4754	27.7353	27.3449	26.9374	25.7903	27.7142	27.662	27.7084	27.7788	27.4278	27.7454	26.6278	27.4999	26.1936	27.2446	26.9015	27.712
Q4FCQ7;J3QNU1;A0A1L1SQ41;Q9Z2A5-2;Q9Z2A5;A0A140LJ98	Ate1	26.5577	26.5863	27.2551	27.0308	27.1217	27.4412	27.1235	26.6088	26.7778	26.9704	26.1559	25.8878	26.5694	26.9876	26.4279	26.1108	25.4971	26.0662
A0A1L1SQA8;P62852	Rps25	32.098	31.6309	31.8972	32.123	31.9252	31.8905	32.0981	32.2347	32.1185	32.338	32.0615	32.2004	31.4645	31.428	31.877	31.4919	31.6674	31.3992
A0A1L1SRR1;Q9ESD6-2;Q9ESD6	Cmtm7	28.6001	28.775	27.9594	27.1992	28.0059	28.2266	28.0956	27.6313	26.7257	25.7578	26.1955	27.3269	26.702	26.9251	26.8544	26.239	26.575	27.1066
A0A1L1SRX2;O08739	Ampd3	31.5163	31.4778	31.3625	31.4586	31.5403	31.5335	31.3555	31.4196	31.2928	30.8281	30.8714	31.1176	30.8625	31.2003	31.0812	31.0982	31.2151	31.0837
A0A1L1SSA8;Q91XE8	Tmem205	28.8814	29.3755	29.309	29.441	29.3649	29.0723	29.5467	29.4599	29.4491	29.3381	28.9263	29.6262	29.7695	30.0859	29.7653	29.9923	29.8495	28.7363
Q3UDS7;A0A1L1SSF2;Q8VDL4-3;Q8VDL4;Q8VDL4-2	Adpgk	29.3631	29.6101	29.6994	29.3398	30.0256	29.5946	29.4608	29.436	29.523	29.5557	29.2391	29.5443	29.0717	29.2001	29.4636	29.5373	29.4046	29.2198
A0A1L1SSF8;Q91V76		28.4722	28.2695	28.27	28.2339	28.6114	28.2424	28.1518	28.0007	28.2278	26.5425	26.598	28.0945	27.4346	26.4098	28.6454	28.3683	28.404	28.7299
A0A1L1SSW1;Q8VDC0;A0A1L1SUS6;A0A1L1SQK2	Lars2	27.8179	27.6219	26.8016	26.2797	26.5074	25.8239	27.6223	27.2691	27.532	27.463	27.2836	26.0268	27.0718	25.8934	27.2379	25.8712	25.7783	25.8386
Q45VK5;A0A1L1STE4;Q9Z1X4-2;Q9Z1X4;Q9Z1X4-3	Ilf3	28.1585	28.1769	28.5556	28.6167	28.8587	29.3362	28.6728	28.8383	28.8772	28.9943	29.0951	29.3865	27.1611	27.8666	28.8396	26.1955	28.5523	27.7892
A0A1L1STE6;Q9D6R2;Q9D6R2-2	Idh3a	31.8713	31.8036	31.5181	31.6602	31.5651	31.5764	31.943	31.8766	31.5164	32.0827	31.932	31.867	32.6135	32.5098	32.8222	32.6462	32.9536	32.7594
A0A1L1SVK0;Q61206;A0A1L1SRD0	Pafah1b2	27.8899	27.6598	26.5808	27.6871	27.4963	27.8432	27.1435	27.1909	28.013	27.7347	27.4772	27.2237	27.6855	25.7304	27.6532	28.0542	27.6012	28.0818
A0A1W2P6E6;Q9D289;A0A1W2P836;A0A1W2P7N0;A0A1W2P7S5	Trappc6b	25.8167	25.3566	26.7551	25.863	25.8608	26.2717	25.7653	26.048	27.0736	25.6356	25.2814	25.9465	27.5229	26.5522	25.8452	26.03	26.054	26.219
A0A1W2P6F6;A0A1W2P7Q9;Q60605-2;Q60605;A0A1W2P6G5	Myl6	32.0849	32.0662	32.4444	32.3128	32.4395	32.2757	32.0906	32.0185	32.2248	32.4545	32.7912	32.2712	31.9459	31.7672	32.0986	31.8134	31.8906	32.6155
A0A1W2P6X3;Q9JL26;A2AB60;Q9JL26-2	Fmnl1	30.9635	30.9375	31.1316	30.8887	31.2622	31.4258	30.5996	30.2649	30.1475	30.302	30.7009	30.2034	29.4746	29.7536	30.1255	29.5962	29.6142	30.3403
A0A1W2P768;P84228;F8WI35	Hist1h3b;H3f3a	36.8281	36.5839	36.6655	36.3736	36.5556	36.4753	37.0471	37.2011	36.8399	36.9417	36.7922	36.886	36.1916	36.2818	36.4853	35.898	36.7553	35.8763
A0A1W2P7H9;A0A1W2P7T3;P84089	Erh	29.3726	25.766	28.6725	28.7237	28.8991	28.1758	29.154	29.4802	28.9645	29.5043	29.3016	29.1689	28.8473	28.6063	28.9358	28.7003	28.9859	28.8173
A0A1W2P7Q6;Q9CRT8	Xpot	26.8383	26.9955	26.7356	26.8345	27.2932	27.1242	27.1641	25.1272	26.9852	26.1501	26.5541	26.4046	26.455	26.0671	27.1368	27.3277	26.376	26.359
A0A1W2P7X0;E9QMV2;Q4KML4	Abracl	29.7987	29.2412	29.002	29.3373	28.732	28.6718	29.3818	29.1531	28.9373	29.636	29.2164	29.0443	29.6727	29.2741	29.0993	28.5623	28.964	29.3153
A0A1Y7VJ48;P48428	Tbca	29.3585	29.3967	29.6643	29.2843	29.5127	29.0036	29.4416	29.5492	29.5254	29.6168	29.6394	29.5737	28.9709	29.1108	29.2637	29.325	28.7548	28.974
A0A1Y7VMA0;Q9JI75;A0A1Y7VL95	Nqo2	29.0445	28.9174	29.3256	29.1435	29.5675	29.5771	29.1377	29.3541	29.2765	29.376	28.7099	29.6773	29.4126	29.2649	29.2942	28.9538	29.3933	29.2647
A0A1Y7VME9;E9Q9B7;A0A1Y7VNF8;A0A1Y7VMH7	Kidins220	27.6139	26.1342	25.8727	25.0432	27.4463	26.5578	26.2598	27.3565	26.7713	27.371	27.1138	27.3774	29.3408	31.1882	30.5648	29.8387	29.9723	30.5112
A0A1Y7VN19;Q9CXR1	Dhrs7	27.5072	28.5333	27.4502	28.1603	25.9223	27.5857	26.7446	28.0752	27.0791	27.9476	25.3828	26.1889	27.664	26.921	25.8184	27.7423	25.4806	27.6373
H6WZ45;D3Y272;E3UVT8;F8VQC9;I1VGT6;I1VGT5;H6WZF5;I1VGT4;A0A286YCX2;A0A286YCS4;J9RV59;Q8BTY2;A0A286YDJ7;D3Y273;E3UVT9;J9RDH0;A0A286YCX8;A0A286YDK8;A0A286YD46;Q8BTY2-2;A0A286YDR1	Slc4a7	26.2427	26.01	27.1942	26.253	27.1734	25.9109	28.4455	28.6135	27.7843	28.1781	28.5314	28.7484	28.1308	26.8654	27.7234	27.1881	26.3763	27.5528
E9Q4K7;A0A286YCV9	Kif13b	28.5188	29.0398	28.8835	28.9091	29.2166	28.9191	28.9318	28.9422	29.0246	28.8044	28.8049	29.2349	29.1622	29.0385	29.0801	29.1159	28.9157	29.2606
A0A286YCX6;E9PY51	Trappc8	29.4973	29.9271	29.2817	29.8321	29.3753	30.0006	29.465	29.7566	29.7612	26.6709	29.5199	29.4096	29.6609	29.722	29.4018	25.4856	26.5932	29.1751
A0A286YD12;Q91YP2	Nln	27.9657	28.1009	27.5197	28.0215	28.3538	27.922	25.3547	27.7757	28.2845	28.0089	27.6348	27.7812	27.8198	27.9115	27.9559	28.0182	28.127	28.0021
A0A286YDA2;E9Q5C9-2;A0A286YDT3;E9Q5C9;A0A286YDV7	Nolc1	28.1575	28.0703	27.8887	28.0435	27.9423	27.7839	29.4059	29.5597	29.3893	29.4467	29.3778	29.4894	28.6131	28.6405	28.3347	28.2519	28.1261	28.0568
E9Q390;A0A286YDF5;Q69ZN7;Q69ZN7-4;A0A286YCZ3	Myof	33.5033	33.7495	33.5654	33.602	33.6775	33.5854	33.8595	33.9077	34.0112	33.9782	33.9655	33.9814	34.1463	34.254	34.1655	34.0264	33.9585	34.0773
A0A286YDI8;G3X972	Sec24c	29.725	29.6703	29.7224	29.6616	29.4711	29.7771	29.6932	29.5743	29.7856	29.9273	29.8434	30.002	29.7844	29.9783	29.6166	29.7961	29.3612	29.8086
A0A3B2WC92;A0A286YE25;Q9QYY8-2;Q9QYY8	Spast	26.8923	26.7807	27.6159	26.5412	27.4203	27.0227	25.4171	26.5112	24.5755	27.0143	27.5378	27.2712	26.1701	27.3878	27.2798	25.6661	27.5186	26.0001
A0A2C9F2D2;Q07076	Anxa7	32.9263	33.0372	32.9093	33.0648	32.7903	32.9314	32.602	32.4119	32.3573	32.4369	32.8449	32.4989	32.4364	32.4532	32.5404	32.4695	32.4124	32.8297
A0A2I3BPX3;Q6P9J9;A0A2I3BPY8	Ano6	29.3533	29.037	29.0017	28.6743	28.8792	29.3512	29.8779	30.0128	30.1741	29.7739	29.6637	30.0177	29.5849	29.6643	29.9235	29.4434	29.3694	29.4033
A0A2I3BQ39;Q9JKB1;P58321	Uchl3;Uchl4	29.046	28.4568	28.6736	28.6747	28.6936	28.472	28.3672	28.5172	28.4015	28.4665	28.7864	28.5833	28.496	28.3362	28.8699	28.276	28.6448	29.0475
A0A2I3BRL0;A0A2I3BR81;Q91X76;A0A2I3BQR1	Nt5dc2	28.4159	28.3072	28.1845	27.9872	28.0112	27.8616	28.1486	27.9119	28.1218	25.459	26.4035	27.3537	25.6979	25.9996	27.6895	26.0185	25.6164	26.173
A0A2R8VHH1;Q99P88	Nup155	28.9038	28.8012	28.8881	29.0098	28.9508	28.9566	29.2065	29.059	29.0504	29.142	28.7776	29.0051	28.9946	28.8445	28.8197	27.3158	26.1794	28.9558
H3BJI7;A0A2R8VI07;Q9D7S5;Q8C6B0;Q76I24;Q5I0W6;Q76I26;A0A2R8VHN2;A0A2R8VK72;G3X9G9	Methig1;mCG_20149;Mettl7a1;UbiE2;Mettl7a2;Mettl7a3	28.9969	28.6907	26.7018	28.8367	28.4259	28.0059	25.8673	28.1654	26.4201	26.5032	25.7963	27.7586	26.6699	28.2159	25.9383	27.0739	25.2138	27.8592
A0A2R8VI72		28.2654	28.6768	28.7165	28.7995	28.6456	29.1039	28.4548	28.7244	28.0873	28.5157	29.4326	28.546	29.0897	29.0936	28.952	29.2097	28.7623	29.4768
A0A338P6F2;G5E8A0;Q8CI95	Osbpl11	26.4368	26.2371	26.3591	26.5595	26.673	26.3748	26.2095	26.0142	26.1578	26.5339	26.371	25.3809	27.4719	26.699	25.3014	26.1536	26.905	26.5636
A0A338P6G6;A0A384DV79;P17095-1;A0A338P6E8	Hmga1	27.2578	26.5759	26.1726	27.6962	25.5722	24.8093	27.8254	28.0505	28.1201	27.9822	26.9711	28.1462	26.0891	26.4604	26.5261	26.5206	26.8357	26.1535
D4AFX6;A0A338P6P6;Q6ZQK5-2;Q6ZQK5	Acap2	27.139	27.0318	28.6676	28.9581	29.2138	29.2683	28.4688	28.5172	28.5742	29.3099	28.6477	29.2716	29.9528	29.9309	30.0933	29.5875	29.3311	30.3032
A0A3B2WBL1;Q5XJF6;A0A3B2WDD2;P53026;A0A3B2W824;A0A3B2W820	Rpl10a	33.6798	33.3998	33.583	33.5337	33.4481	33.2721	33.699	33.6635	33.6974	33.9377	33.9318	33.8956	33.4988	33.2493	33.6241	33.3821	33.5323	33.3561
A0A3B2WCD8;Q3U0V1	Khsrp	31.9959	31.8543	32.1529	32.0144	32.2962	32.282	32.2044	32.1552	32.2227	32.2238	32.4802	32.2293	31.8463	31.7307	31.7292	31.5953	31.5261	31.7603
A0A3B2WCL5;Q9CT10	Ranbp3	28.1669	27.5924	27.4708	27.4083	27.1685	27.3123	27.034	27.3239	27.3649	27.4305	27.3648	27.5623	26.3235	27.045	27.0677	26.4655	26.0696	26.72
A0A3Q4EBK4;Q6P1B9;O08539-2;O08539	Bin1	30.8554	31.2112	31.0209	30.9826	31.3196	31.3007	30.9664	30.9455	30.7234	30.4599	30.9741	30.6603	29.4691	30.3412	29.8187	29.9283	30.0208	29.6325
A0A3Q4EH04;A0A3Q4L335;A0A3Q4L393;Q8BL97-3;Q8BL97-4;Q8BL97-2;Q8BL97	Srsf7	32.0529	31.9515	31.687	31.9642	31.9254	31.6593	31.9795	32.196	32.1128	32.0054	31.7538	31.7876	31.706	31.4729	31.4468	31.2256	31.3435	31.332
A0A3Q4EHN7;Q6ZQL4;A0A3Q4EGD3	Wdr43	27.4898	27.2331	27.6667	27.7962	27.4637	27.8349	28.3979	28.1059	28.459	27.7824	27.8877	27.7966	27.2538	26.7094	27.1024	26.5558	27.5767	26.1801
A0A3Q4EI12;P35293;A0A452J8C1	Rab18	30.7145	30.7515	30.1427	30.7097	30.4646	30.4803	29.8594	29.9758	30.3881	30.4019	29.6125	29.8129	29.7265	29.332	29.8465	29.8483	29.4961	29.2092
A0A494BBP6;A0A494B9X3;E9Q9M1;Q3V1L4	Nt5c2	29.0764	28.8923	29.2118	29.2283	29.4216	29.3542	28.8819	28.7645	29.2275	28.4425	28.1774	28.4153	28.4072	28.1268	28.2002	26.8863	28.5572	28.7278
A0A494B9Y5;Q9WTK5;A0A494BAQ2	Nfkb2	28.1307	28.3162	27.8912	27.904	28.3379	28.1776	28.9971	29.1772	29.0144	28.8886	29.3749	29.2246	28.3198	28.606	28.616	28.1125	28.3044	28.4038
A0A494BAE3;A0A494BA20;D3Z4B2;Q9CWZ7	Napg	28.4822	28.1056	28.3199	28.0461	28.5632	28.6993	25.8318	26.89	26.1367	28.1396	27.6436	27.9924	26.4405	25.6272	28.2956	25.7707	26.5335	28.2846
A0A494BA33;P01901;Q3TH01;A0A494BAT0;G3UXW2;P04223;P14428;P04223-2;P03991;P14426	H2-K1;H2-D1	30.1262	29.6475	30.3254	30.0219	30.2258	30.1273	30.4771	30.3594	30.887	30.3122	30.6464	30.532	29.7941	29.4899	30.0733	30.0526	30.0424	29.355
A0A494BA44;Q04207-2;Q04207;Q4U113	Rela	28.836	29.1389	28.8637	29.2842	28.8824	29.0559	28.906	28.8037	29.1295	28.9424	28.8975	28.8581	29.0445	28.9097	28.7439	28.7945	28.2046	28.7905
A0A494BA97;Q62422	Ostf1	32.3087	32.0694	31.9189	32.1674	31.9966	31.9624	31.9559	31.9317	31.9663	31.9341	31.8623	31.7668	32.227	31.9145	32.1235	31.6355	31.6254	32.034
A0A494BAJ6;Q9WUL7	Arl3	26.7659	27.0027	27.5136	26.7888	27.518	27.4639	27.0329	27.027	27.205	27.1705	26.1678	27.0952	25.5095	27.1457	27.2653	25.5482	26.9667	26.181
F6SLP4;A0A494BAW5;A0A494BAK4;Q9DC16;A0A494BAX4	Ergic1	27.9063	28.0175	27.9343	28.1521	27.7532	27.581	27.3903	27.7695	27.7281	26.5415	27.4355	27.879	27.557	27.6159	25.8321	26.629	27.788	27.507
A0A494BB08;Q4QRL3-2;Q4QRL3	Ccdc88b	26.079	26.0901	27.7387	26.5396	26.7102	27.7718	27.9334	24.7361	27.6276	28.872	26.4925	27.4542	26.6389	25.0415	26.3576	26.6116	25.2957	26.4273
A0A494BB75;E0CYH4;Q8C6G8	Wdr26	28.0449	27.5894	28.2953	27.3202	28.2822	28.577	27.4959	29.4291	27.8802	27.4409	28.1963	28.0842	27.231	27.9807	28.0597	26.1118	26.2212	25.7878
A0A494BB95;Q8BMJ3;Q60872;Q3UTA4;Q3TQZ4;J3QQ02;J3QPI8;J3QP87;J3QNT6;A0A1Y7VNG9;A0A1Y7VLT7;Q8BX20;Q3UT53;J3QMW5;A0A1Y7VK80;A0A1Y7VJE9	Eif1ax;Eif1a;Gm8300;Gm2016;Gm2056;Gm6803;Gm2035;Gm5039;Gm5662;Gm4027;Gm2075	30.0672	29.8119	29.5738	30.0935	29.8348	29.4761	29.7891	29.8315	29.906	29.8788	29.2277	29.4805	29.216	29.2493	29.5657	29.1733	29.0102	28.3243
A0A494BBN2;Q9D1B9	Mrpl28	25.2206	25.6209	25.692	25.8557	27.095	25.742	27.7096	27.305	26.7301	27.4888	26.1192	25.6914	27.1262	27.9574	26.5445	26.5508	26.3883	25.0732
A0A498WGD8;Q8CDN6;A0A494BBI1;A0A494B955	Txnl1	32.0668	31.7224	31.3703	31.7848	31.4825	31.5411	31.3724	31.4875	31.6422	31.6022	31.3423	31.5589	31.2908	31.0933	31.7504	31.5756	31.5419	31.1219
A0A498WGK2;Q8BP47;A0A494BB89;A0A494BAX5	Nars	32.0006	32.1405	31.6957	31.8413	31.7641	31.6094	31.7352	31.7091	31.575	31.4707	31.4789	31.5787	32.0022	32.2631	32.0323	31.9657	32.0733	31.8025
A0A498WGK6;Q9ET30	Tm9sf3	30.5517	30.6432	30.2042	30.6085	30.0396	30.2956	30.3831	30.2007	30.2464	29.8	29.8413	30.3099	30.366	30.4933	30.3923	29.902	30.3593	30.2331
G3UZD6;A0A571BD95;A0A5F8MP95;Q9ES00	Ube4b	25.9022	25.9335	26.8345	26.2431	26.8503	26.9726	26.5991	27.2586	26.6119	26.7451	25.6076	26.4347	26.0115	27.3273	26.5425	26.7034	25.4101	27.2294
D3YZ86;A0A571BDP7;Q8VDV3-2;Q8VDV3;D3Z585	Rab3il1	25.1788	27.5491	28.2132	26.1934	27.7174	28.5816	26.9001	26.5687	26.4474	26.9175	25.9761	27.1163	27.441	28.3559	26.022	27.4183	26.765	28.7163
A0A7P0A164;A0A571BEE9		26.0833	32.1404	31.9474	32.2189	31.7888	31.6001	31.4873	25.5474	31.9684	25.4291	26.4634	32.0713	32.3702	32.2136	32.8253	26.0611	32.3242	32.0208
A0A571BEG4;A2A839;A2A838;A2A842;A2A841;P48193-2;P48193;A0A1D5RLV1;A2AD32;F7BUB8;F6S4K9	Epb4.1;Epb41	28.3734	26.9858	26.0329	28.0994	28.1556	26.9665	27.2368	26.1105	25.1755	25.8984	27.2949	26.584	27.7762	27.1759	27.3218	27.581	27.6139	27.5154
A0A571BG95;E9PUE7;Q5SSL4-4;Q5SSL4;Q5SSL4-2;Q5SSL4-3	Abr	30.4815	30.6777	30.5959	30.7096	30.6834	30.731	30.8128	30.8707	30.945	30.8206	30.7861	30.8994	30.885	30.857	30.8336	30.8454	30.6551	30.9714
A0A5F8MPP7;A2AAY5	Sh3pxd2b	30.0229	29.9369	30.0868	30.084	30.3415	30.003	30.0288	29.7609	29.8496	29.7732	29.8544	29.9354	29.9337	29.7174	29.8562	29.5867	30.0856	30.0198
Q5UE59;E9Q7C9;Q8CD76;A0A5F8MPZ2;Q7TNF4;O88447	Klc1	29.7077	29.7657	29.6199	29.9866	29.3154	29.7559	29.2512	29.4123	29.6692	29.3113	29.7061	29.4435	28.9383	29.1472	28.7886	28.9174	27.9034	29.1667
S4R270;A0A5F8MQ05;D3Z6Q9;S4R1B8;S4R2J8	Bin2	27.823	27.7246	27.425	27.9356	27.8179	26.0303	26.083	27.5904	27.435	27.8593	27.4071	25.4839	27.9294	26.9058	27.78	27.9488	28.1342	25.2618
E9Q8N1;E9Q8K5;A0A5K1VVQ9;A2ASS6;A0A5K1VVQ1;A2ASS6-2	Ttn	31.943	31.7407	31.569	31.8194	31.0994	31.6579	30.8219	31.5561	30.8193	31.5687	31.6733	31.3892	31.9268	31.6804	30.9696	31.4408	30.7053	31.0698
A0A668KL36;Q810U5-3;Q810U5;F6UK66;Q810U5-2	Ccdc50	28.7839	29.2045	28.8062	29.4037	28.726	28.758	28.9591	28.4497	28.805	28.6328	28.4145	28.5751	28.1495	26.9395	28.473	27.1771	27.728	28.3066
A0A6I8MWX8;A2A5E1;A0A6I8MX00;Q9QYI3;A0A6I8MWZ1;A0A6I8MWY7;F7BTP8;A0A6I8MWZ9	Dnajc7	31.6617	31.7443	31.141	30.9918	31.0526	31.1788	31.2494	31.1163	31.1776	30.8385	31.1731	31.1722	31.9167	30.9091	30.6955	32.287	32.4868	32.0701
Z4YJU8;A0A6I8MWY5;E9PUQ5;A0A6I8MX07;Q921M4-2;Q921M4;A2AN46;A2AN48	Golga2	27.4151	25.214	25.3056	26.7325	26.3195	26.6488	26.6012	26.019	26.6543	26.3824	27.0076	26.1479	27.1854	26.6931	27.2114	26.7883	25.597	27.9673
A0A7N9VR94		28.96	29.3217	29.5545	29.2029	29.454	30.0728	30.2413	29.9591	30.0068	30.2863	31.1178	30.5259	30.1167	30.1561	30.5426	30.5436	30.257	30.5155
A0A8I4P9C4;E9Q555;A0A171EBL2	Rnf213	31.824	31.5983	32.0008	31.9375	32.072	32.0012	32.2109	31.8808	32.1901	32.0808	32.1272	32.1013	30.0419	30.9273	31.0153	30.7892	29.9337	29.857
A0JNY3;Q8BUV3	Gphn	26.0264	29.3747	29.7542	28.5621	28.4327	29.317	26.5156	29.1212	28.8836	28.9574	28.9433	28.5057	26.4787	25.8005	28.4054	25.9723	26.641	26.9839
E9QN37;A1L314	Mpeg1	31.5147	31.2109	31.3337	31.6981	31.3441	31.5345	30.1569	30.275	30.4418	30.7007	30.5796	30.3841	30.4208	30.2523	31.0597	30.9685	31.2843	30.9457
A1L3S7;Q8VHR5;Q8VHR5-2;A0A0U1RNM2	Gatad2b	27.4753	27.6149	27.5113	27.8612	26.9451	27.5898	27.8278	28.7721	28.0302	27.5884	25.8136	27.8542	26.8047	27.3175	27.3923	28.5259	26.7659	28.1261
A2A4J1;P61290;A2A4J3	Psme3	25.6146	27.2831	25.3478	25.9929	26.6684	26.1362	27.5397	27.6684	27.1534	27.5204	28.2406	27.5543	27.5652	27.021	27.4674	25.8175	26.113	26.076
A2A4P3;A2A4P4;Q3THG9	Gm27029;Aarsd1	28.7988	28.696	28.6675	28.8455	29.1097	28.6262	28.6617	28.6378	28.8974	28.9922	28.5094	28.3225	26.2203	25.8751	26.0485	26.2056	26.1383	26.449
A2A547;P84099	Rpl19	32.875	32.9587	32.8976	32.918	33.2714	33.005	33.4517	33.4612	33.4673	33.5996	33.3503	33.5575	33.2651	33.0915	33.1224	32.7393	32.8633	32.8861
A2A5R2	Arfgef2	26.8456	26.9783	25.8217	27.6993	26.6516	26.5487	25.2338	26.5051	26.2039	26.0504	26.217	26.9063	28.3567	28.5268	29.1867	29.3486	28.9068	29.0069
A2A7A7;Q8CFX1	H6pd	28.7648	29.0395	28.3416	28.4574	28.313	28.2327	28.8562	28.6524	28.7637	28.8022	28.5053	28.2985	29.2604	29.1758	29.3856	28.947	28.9777	28.94
A2A934;A2A930;A2A931;A2A933;A2A935-2;A2A935;A2A935-3	Prdm16	32.7534	33.8581	33.2102	33.2804	33.5071	33.3256	33.0044	33.6615	32.6551	33.7838	32.9051	34.0147	32.385	32.797	33.0689	33.3577	32.5972	32.5655
A6PWC3;A2A9Q2;Q8BHG1	Nrd1	29.0505	29.1317	28.9409	29.0355	28.8395	29.0739	28.6435	28.7939	28.8546	28.5369	28.7449	28.9789	28.7165	28.1135	28.4773	28.9568	25.9891	28.9573
A2A9X5;Q9JM14	Nt5c	26.2198	27.0118	28.4321	26.2719	28.6429	28.1754	28.0798	28.25	28.0165	28.6825	28.003	28.1937	27.9119	27.8904	27.9316	27.5352	27.5823	28.6056
A2ABY3;Q922E4	Pcyt2	27.0263	27.3823	27.8496	27.5588	27.4381	27.5717	27.3783	26.7938	25.7403	27.2959	25.1819	27.2557	27.0179	25.8008	26.7313	26.9064	26.2682	27.2765
Q3UR39;A2AD03;Q9QXG2	Chm	30.4244	30.5199	30.3927	30.3473	30.5352	30.4075	30.6244	30.3885	30.763	30.3863	30.5122	29.9994	26.8069	30.4446	30.6867	30.6145	30.3141	27.6599
A2ADH1;Q9CQY5-2;Q9CQY5-3;Q9CQY5	Magt1	25.9295	26.1086	25.2809	30.5868	30.706	30.3573	25.2639	26.4653	26.9731	30.0616	26.1725	30.0477	29.9669	30.2325	27.4621	25.6848	26.1697	29.9246
A2ADY9	Ddi2	29.7715	29.6044	29.6727	29.5448	29.8317	29.4995	29.5647	29.5477	29.607	29.6206	29.7347	29.4417	27.6081	29.7477	29.8105	29.5092	29.9432	29.5346
A2AFJ1;Q60973;A2AFI9;F6ZLC6	Rbbp7	30.7741	30.7853	30.3431	30.7394	30.5007	30.5529	30.6013	30.3402	30.7696	30.6227	30.5861	30.6369	30.0276	29.9514	29.6334	29.6355	29.2099	29.7292
A2AFQ0;Q7TMY8;Q7TMY8-3;Q7TMY8-4;Q7TMY8-2	Huwe1	28.9027	29.0745	29.2707	29.1641	29.2188	29.1394	29.3221	28.7678	29.2356	29.4005	29.4831	29.5674	28.9771	29.1667	29.0389	29.2536	28.9339	29.145
Q99N15;A2AFQ2;O08756	Hsd17b10	31.4159	31.437	31.3228	31.5383	31.3514	31.3881	31.3934	31.5868	31.7088	32.0633	31.9586	32.109	32.4122	32.2293	32.6226	32.8395	32.7468	32.8978
G3UZ34;A2AH85;O08810	Eftud2	30.2877	30.1766	30.4157	30.2983	30.4844	30.7132	30.2214	30.4576	30.7449	30.5926	30.5209	30.7718	30.3591	30.0133	30.0219	29.7942	30.1161	30.065
A2AI52;Q80U87	Usp8	28.0109	28.386	28.5494	28.3985	28.5219	28.6944	28.3783	28.2577	28.8498	28.7627	28.8172	28.4862	28.5188	28.2969	28.7433	27.1323	26.4006	26.0605
Q3UB58;Q3UNJ0;A2AIN5;Q3UZ35;P21855	Cd72	28.2066	27.754	27.9901	28.6792	28.4196	27.7938	27.0404	27.3269	27.4537	27.5042	27.2253	26.9399	26.3908	26.7353	24.9256	26.7875	26.4657	26.8873
A2AJ72;Q3TIX6;A0A0A6YVV5	Fubp3	30.5647	30.3092	30.3664	30.1712	30.5953	30.3235	31.0681	30.4787	30.6165	30.3289	30.4874	30.3226	30.316	29.92	30.259	29.8741	30.0695	29.6038
A2AJI1;A8Y5P4;A2AJI0-2;A2AJI0;F6WF36	Map7d1	29.6309	29.5091	29.7184	29.4571	29.7641	29.9571	29.9672	29.8456	30.002	29.6349	29.783	29.797	29.5889	29.8808	29.356	29.4213	29.073	29.844
A2AKI5;P43406	Itgav	29.2743	27.6246	27.9517	27.8893	28.5078	28.3983	30.1893	28.8862	29.7754	28.5221	29.2588	30.547	31.394	31.8366	32.3355	31.555	32.2958	31.4951
A2AL12;Q8BG05	Hnrnpa3	33.8317	34.0338	33.646	33.8552	33.837	33.8252	33.9237	33.7078	33.8608	33.9365	33.6505	33.8662	33.412	33.2504	33.4268	33.4721	33.4368	33.2553
A2AL50;Q8C0I1;H3BKN2;A2AL49	Agps	30.7685	30.6161	30.6177	30.6037	30.8949	30.5954	30.4172	30.6453	30.2401	30.2216	30.1153	30.2503	29.5925	30.1336	30.194	30.0693	30.2187	29.8135
A2AL85;Q8BSY0;Q8CBM2	Asph	32.2234	32.2043	31.9723	31.99	32.0192	32.0647	31.1078	30.7546	31.0652	30.9723	30.6909	30.9089	31.0219	31.2268	31.3416	31.251	30.8898	31.2359
A2AMQ5;Q99L43;F6S4G2	Cds2	28.5431	28.7192	28.4495	28.7296	28.1459	28.3243	28.0049	28.2264	28.3588	27.363	27.8445	28.5188	28.5144	28.6908	25.3013	28.4918	26.2762	29.151
A2AN08-3;A2AN08;A2AN08-5	Ubr4	30.3861	30.5628	30.8356	30.3567	30.8599	30.8095	30.5476	30.4697	30.4855	30.2943	30.3244	30.5419	30.1745	30.3121	30.6654	30.3628	30.0054	30.4215
Q3U8S1;A2APM5;A2APM3;A2APM4;E9QKM8;Q80X37;A2APM1;A2APM2;P15379-2;P15379-3;P15379-6;P15379-11;P15379-5;P15379-10;P15379-9;P15379-4;P15379-8;P15379-7;P15379;P15379-12;P15379-13	Cd44	30.47	30.6105	30.8204	30.7539	30.4991	31.0804	30.6228	30.4023	30.2071	30.4008	31.3035	30.6516	30.3406	30.3554	30.273	29.9004	29.9034	30.5337
A2AQ44;A2AQ45;Q80TY0;A2AQ43;A2AQ42;A2AQ41;Q80TY0-4;Q80TY0-2;Q80TY0-3;Q80TY0-5	Fnbp1	30.7578	30.6432	30.9507	30.7831	30.6652	30.5989	30.2276	30.0979	30.4412	29.8764	29.8016	30.2606	30.3906	29.54	29.5783	29.7221	29.7871	29.6966
Q8C443;A2AQC8;B5B2R5;Q60591-4;Q60591-2;Q60591	Nfatc2	27.8274	25.8974	24.9634	25.6523	26.2573	26.069	27.8447	25.2636	27.5756	27.9247	25.5554	27.8349	27.3867	27.9101	26.3358	26.6872	27.4407	26.461
A2AQE2;Q6A098	Secisbp2l	29.7788	29.0889	29.4865	29.5192	28.4456	29.335	29.4234	29.8139	29.4709	30.0706	30.3971	30.2756	29.5729	29.4307	29.5658	29.4336	28.7504	30.0077
A2AQE4;P61202;P61202-2	Cops2	28.4446	28.4665	28.4713	28.5896	28.7213	28.0855	28.6634	28.5059	28.507	28.3343	28.618	28.4002	26.9608	28.3339	26.0836	27.749	25.8204	26.3629
A2AQU8;Q9D975	Srxn1	29.3733	29.0068	29.2601	29.144	29.1037	28.7844	29.2626	29.5449	29.0519	28.9367	28.8113	28.8711	27.8304	28.5068	28.7071	28.9159	29.2454	28.8044
A2AR78;Q8C2D3;P70347-2;A2AR76;P70347-4;P70347	Tank	26.3408	25.2801	27.0723	26.7938	26.8032	27.2219	27.0151	27.3341	27.108	27.3824	27.4884	26.9532	27.2479	25.7313	27.321	27.335	26.199	27.8439
A2ATI9;Q99JX3;A2ATI8;A2ATI6;Q99JX3-2	Gorasp2	28.0765	27.9186	27.6883	27.8737	26.9763	27.9497	27.7878	27.8416	27.6185	27.9243	28.3603	28.0772	28.4948	27.924	27.9284	28.2315	28.1454	28.1346
A2AU61;A2AU62;Q64012-2;Q64012;A2AU60	Raly	30.7231	30.4464	30.8219	30.8723	30.7595	30.6717	30.8715	30.8579	30.7994	30.9178	30.8794	30.778	30.221	29.9326	30.3373	30.1246	29.7797	29.8228
A2AUR7;Q9D031;Q01730	Rsu1	29.0473	29.066	29.4496	28.963	28.8249	29.2853	28.5504	29.0053	28.2619	29.6522	29.5931	29.6225	29.0934	28.732	29.5477	29.3319	29.4191	29.688
A2AVJ7;Q99PL5	Rrbp1	33.2817	33.4515	33.5813	33.5403	33.3924	33.6398	33.4087	33.3598	33.2382	33.2586	33.5852	33.3597	33.3793	33.1607	33.3316	33.1727	33.1054	33.5223
A2AW05;Q08943;Q08943-2	Ssrp1	29.4102	29.378	29.7474	29.49	29.716	29.7212	29.5254	29.9452	30.2173	29.5055	29.5157	29.7511	28.9512	29.8478	29.0685	29.0121	29.1954	25.8432
A2AWP6;A2AWP8-5;A2AWP8-3;A2AWP8-2;A2AWP8-4;A2AWP8;F6S3V7	Arhgef10l	27.6779	26.0188	27.8392	26.6696	27.9072	27.7394	25.2697	25.2425	28.4665	25.2144	27.699	26.7786	26.9226	26.093	26.0505	26.2678	26.0498	25.582
A2AWT6;A2AWT7;A2AWT5;P25976-2;P25976	Ubtf	28.5678	29.2054	29.3213	29.4244	29.3991	29.5403	29.3041	29.5028	29.663	29.8782	29.4232	29.9061	29.0855	28.6303	28.9539	28.5586	29.1946	28.9989
A2BE93;Q9EQU5-2;Q9EQU5;A2BE92	Set	27.6773	26.75	28.4417	26.8927	26.7386	27.6661	28.0814	27.8419	28.1805	28.4762	29.3586	28.3715	27.9248	28.5158	28.1728	26.2672	27.9538	29.2363
Q3TPJ8;A2BFF9;O88487;A2BFF8;A2BFF5	Dync1i2	31.5179	31.6345	31.5844	31.5345	31.474	31.5882	31.3304	31.4491	31.2862	31.4649	31.6153	31.4221	31.6096	31.7654	31.2568	31.0129	31.001	31.2664
A3KFU5;Q6PHQ9;Q91YZ8;A3KFU8;V9GXG3	Pabpc4	28.3443	28.2867	28.7715	26.0223	25.7335	28.4938	26.0662	28.7016	29.0034	28.9015	28.8232	29.245	28.959	28.5522	29.2579	28.6222	28.4906	29.2736
A3KGU5;A3KGU7;E9Q447;A3KGU9;P16546-2;P16546	Sptan1	30.6139	30.3335	31.1439	30.4042	31.1832	31.7264	30.3114	30.1035	29.6446	30.049	30.6521	30.1884	28.5057	29.287	29.753	29.0243	28.688	29.9256
Q7M6W1;A3QM89;Q8K0T0	Rtn1	28.0955	28.2137	28.3495	28.4704	27.7443	28.1294	27.984	27.8443	27.7958	28.2755	27.8251	28.1803	28.214	27.4207	27.909	28.4571	26.9734	28.589
A6H5Y3	Mtr	28.059	27.6559	28.2594	28.1502	25.7611	27.9154	28.3068	28.1366	28.2022	27.9719	28.1109	28.2919	28.079	26.9453	28.1189	25.9183	26.1524	28.0288
A6H5Z3;A6H5Z3-2	Exoc6b	27.1613	27.1538	27.0744	27.268	27.3621	26.7188	27.131	27.472	26.9877	27.2911	27.3836	27.1485	27.5469	27.0674	27.3382	27.4305	25.6777	27.4606
A6H8H2;A6H8H2-2;E9Q449	Dennd4c	28.5328	28.8331	29.1048	28.4368	29.1994	29.0097	28.5915	28.3396	28.6225	28.5489	28.4793	28.7263	28.1435	28.2539	28.0919	27.7394	27.8104	28.0845
A6X8Z3;Q5SF07-2;Q5SF07	Igf2bp2	28.0503	27.7383	27.9469	27.8961	27.4361	27.3596	26.5536	25.0409	27.5197	26.9285	25.8612	26.3259	25.8149	25.7347	26.396	26.9691	26.1733	26.3508
A8XY17;Q9CQ80;A2A4J8	Vps25	27.3681	27.7275	28.3148	27.721	28.0641	28.1295	28.3808	28.028	27.9767	28.2041	28.4972	28.2328	28.2036	28.1486	28.0254	28.0729	25.8982	28.3023
B1APX2;Q3UE31	5031439G07Rik	28.9243	28.914	28.6903	28.9774	28.7965	28.5182	28.6065	28.5795	28.5682	28.6982	28.563	28.5157	29.3639	29.2396	28.479	28.2355	28.594	28.9632
B1AQF4;Q9D7X3;Q3V2Y9;H3BKD1;H3BKL8	Dusp3	31.5083	31.5318	31.4328	31.4174	31.4367	31.4924	31.0415	31.1833	31.1934	30.9153	31.0105	31.1933	31.3643	31.5716	31.1608	31.6464	31.5166	31.6204
B1AQR8;G3X9T7;O08573-3;O08573-2;O08573	Lgals9	29.2007	29.1627	29.2636	29.302	29.2787	29.3489	28.2131	27.8902	25.4969	28.3981	27.0256	25.4945	26.6782	27.4074	27.5193	27.574	26.2334	28.1508
B7ZC46;B1AQY9;B1AQZ0;Q8CHH9;Q8CHH9-2	Sep-08	29.9878	29.7176	29.6195	29.2848	29.8356	29.5625	29.4268	29.7454	29.8541	29.8526	29.4787	29.3148	29.5221	29.6731	25.9751	28.7303	28.9557	29.2945
B1AT05	Cct6b	28.9209	28.5557	28.8204	28.4292	28.4955	28.7238	28.6977	29.081	28.8442	29.0831	28.8147	28.6235	28.9284	28.6104	28.7672	28.3294	28.3173	28.6658
B1AT82;Q9D0M1	Prpsap1	27.9701	28.0121	27.8834	27.7624	27.6371	28.1009	28.1582	27.4727	27.767	28.1932	26.9056	27.7605	27.0378	26.3407	25.4421	27.7717	27.3867	26.5369
B1AV77;B1ATI0;P47740	Aldh3a2	30.1519	30.2766	30.1925	30.3828	30.2891	30.2315	30.0835	30.0241	30.2828	30.2465	30.0448	30.1975	30.0926	30.3312	30.6607	30.5502	30.6375	30.7805
B1ATI9;Q3U432;F6QB26;Q60780;Q60780-2	Gas7	28.8724	28.9968	28.8979	29.2628	28.7235	28.5144	30.167	29.9077	30.1627	29.947	29.8626	30.1234	27.9295	27.5549	28.2735	27.7355	28.3294	27.8214
B1AU25;Q9Z0X1;Q9Z0X1-2	Aifm1	30.7097	30.6154	30.4634	30.6074	30.3085	30.677	30.8154	31.0032	31.1209	31.1769	31.107	31.2594	31.7869	31.9484	31.5039	31.6782	31.6959	31.7723
B1AU76;B1AU75;Q99MD9;Q99MD9-2	Nasp	27.9241	27.9978	28.1517	27.8683	27.7064	28.2189	27.6477	27.6794	27.5584	26.2594	28.6159	27.5483	25.9038	28.2128	28.2236	27.1173	26.808	27.1512
B1AUX2;Q61191	Hcfc1	29.4938	28.5803	29.2219	28.8518	29.1773	29.0752	29.1001	28.7778	28.6625	29.1447	29.3135	28.7809	28.6548	28.5314	28.5357	28.4442	28.763	28.5241
B1AVH5;Q8C0P5	Coro2a	29.3401	28.5966	28.3363	28.5914	28.5409	28.3639	26.8259	27.9343	28.4568	27.6734	27.71	27.9759	26.2917	28.0769	28.3096	26.8956	26.1128	27.0325
B1AWE0;Q6PFA2;B1AWE1;B1AWD8;B1AWD9;O08585	Clta	29.7983	29.7121	29.9695	29.7205	29.6764	29.7378	29.5872	29.349	29.0984	29.2066	29.7384	29.4519	28.9527	29.0914	29.5228	29.264	28.88	29.6778
B1AWZ5;Q9CQE1	Nipsnap3b	28.9557	28.862	28.4011	28.6015	28.4802	27.8604	28.2534	28.7297	28.9012	29.1042	28.566	28.8473	28.4957	28.7697	29.1959	28.8895	28.9922	28.5856
B1AXW6	Prdx1	28.5335	25.5893	27.1488	26.8802	25.6859	26.7652	28.7196	26.2703	28.6086	29.0682	29.185	29.1806	29.876	29.8839	28.9541	29.0564	26.0152	29.0073
B1AZ46;Q8BKX1-3;Q8BKX1-2;Q8BKX1;Q8BKX1-4	Baiap2	26.3977	26.0806	26.8013	25.2611	27.0986	26.8121	27.1161	27.1465	27.1553	27.1964	27.3432	26.6503	25.6509	25.7583	26.2568	26.7751	26.0394	26.1938
B2KGF0;Q8VEE0;M0QWJ2;A0A087WQM3;M0QWQ0	Rpe	27.1848	27.1488	26.4147	26.6802	26.5994	26.8097	27.3295	27.4627	26.2484	26.7332	26.983	26.6013	26.4344	26.5766	26.6652	26.595	25.1525	26.99
B2M1R7;Q61990-3;Q61990;A0A2R8VI25;Q61990-2;Q3TT81;A0A2R8VHP9;A0A2R8W6L5;A0A2R8VHG2;A0A2R8VI71;A0A2R8VHY9;A0A2R8W6U6;A0A2R8VI12;A0A2R8VHN3;A0A2R8VJY1;A0A2R8VHZ0;A0A2R8VKN0;A0A2R8VI73;A0A2R8VKF0	Pcbp2	31.7167	31.5666	31.2489	31.2008	30.7266	31.2557	31.5392	31.31	31.0337	31.1841	31.3841	31.3546	30.6708	30.7363	30.9505	30.7017	30.7665	30.7929
E9QAI5;B2RQC6;G3UWN2;B2RQC6-2;E9QAT6	Cad	29.884	29.9564	30.1245	29.9176	30.1244	29.9071	30.054	30.3904	30.2877	30.4245	30.3149	30.0912	29.6202	29.7092	30.0909	29.4954	29.6559	29.8024
E9QNG1;B2RR82;Q9Z0R6-2;Q9Z0R6;A0A1W2P775	Itsn2	28.4841	28.0407	28.3586	28.721	28.5856	28.8042	28.5664	28.6201	28.454	27.5532	28.4142	28.9928	28.5675	28.1849	28.0266	28.1715	27.8627	28.2065
J3QK13;E9QNQ2;B2RXR6	Ankrd44	26.5401	26.6623	26.9111	26.5657	26.6952	26.7817	26.8011	26.6147	26.2739	26.0198	25.9785	24.9692	25.7672	26.3902	26.5987	26.272	25.5341	26.4999
B2RXS4	Plxnb2	30.7664	30.6708	31.0537	31.1944	31.0186	30.7998	30.451	30.8009	30.9041	31.0637	30.7248	30.8293	30.2824	30.4011	30.6091	30.7024	30.694	30.6118
B2RY04	Dock5	26.6686	29.3573	29.1689	27.0388	26.4554	25.5402	26.274	27.8052	28.1993	28.8781	28.6893	28.8771	28.5859	29.4239	29.0527	29.6015	29.0623	29.2251
S4R2B0;B2RY56	Rbm25	29.5785	28.6977	28.6792	28.7755	28.46	25.1483	28.526	28.811	28.527	27.2465	28.6058	24.6886	27.067	28.8691	26.0244	26.8273	27.0234	27.2058
B7FAU9;Q8BTM8;B7FAV1	Flna	37.3486	37.5412	37.5484	37.6253	37.6787	37.5908	37.332	37.4823	37.5412	37.5047	37.4596	37.4442	37.3731	37.3568	37.2549	37.2193	37.0471	37.2193
B7ZCU2;B7ZCU5;B7ZCU4;B7ZCU3;B7ZCU0;J3QNK8;Q8CBW3-5;Q8CBW3-2;Q8CBW3-4;Q8CBW3-3;Q8CBW3	Abi1	30.8163	31.076	31.2522	30.9304	31.1808	31.2896	31.1268	30.9497	30.7242	30.8196	31.4702	30.9697	30.8127	30.9307	30.9056	30.7554	30.7238	31.1823
B7ZNL2;Q78ZA7	Nap1l4	27.7728	28.3152	28.737	28.1602	28.3882	28.6296	27.8759	27.7608	27.7601	28.2507	28.6521	28.2709	26.9515	28.9473	27.882	27.4176	28.9201	29.4927
Q52KR6;B8JJ92;B8JJ91;F6RJ39;Q9JIX8-3;Q9JIX8-2;Q9JIX8-4;Q9JIX8	Acin1	28.3482	28.5704	28.3057	28.285	28.1748	28.1023	28.3682	28.0961	27.8984	27.9772	28.5782	28.3793	26.1112	25.2254	26.2402	26.6112	25.9637	27.2793
B9EJ86;A0A0R4J150;A0A5F8MPC5	Osbpl8	33.1111	33.1256	32.9958	32.8951	33.1479	32.9316	32.7385	32.7005	32.7443	32.4445	32.2886	32.5409	32.32	32.3318	32.3378	32.2669	32.3536	32.1403
F6VQH5;D3YTQ3;Q9Z130	Hnrnpdl	29.7897	29.5726	29.2169	29.4238	28.9617	29.1789	29.586	29.4559	29.2726	29.1912	29.3235	29.2754	29.0436	29.0655	29.1279	26.2984	25.251	27.382
D3YU12;Q8K2T1	Nmral1	27.6917	27.6834	27.4216	27.6836	27.5092	27.207	27.47	27.6621	27.6498	27.5838	27.5785	27.3921	26.3546	27.0435	27.5205	27.3457	26.8392	27.311
D3YU17;Q8VCM8	Ncln	30.1483	29.5502	29.6594	29.7764	29.3231	29.7105	30.0096	29.4732	29.5851	29.605	29.87	29.8999	30.4764	30.3143	28.2684	29.6704	28.9516	30.0571
D3YUK4;Q9DCS9	Ndufb10	26.8986	26.9596	27.4743	26.9237	25.7085	25.2235	26.5131	26.2765	26.9425	26.6383	26.4756	26.8116	26.8426	27.8227	28.1914	28.2675	27.1692	29.326
D3YUM1;Q91YT0;D3Z1U9;A0A494BAS8;D3Z0K1	Ndufv1	28.3737	28.5273	29.0765	28.2579	29.1695	29.453	29.3054	29.4161	29.4373	29.8167	28.906	29.5714	30.7445	30.7427	30.2103	30.1427	30.093	30.4223
D3YUV1;Q99J45	Nrbp1	26.7789	27.1705	25.947	27.2746	27.3597	27.2274	26.9615	27.3639	27.2731	26.2836	27.3667	25.5587	26.9412	26.9569	25.5161	26.1408	26.5948	27.1634
D3YVI6;D3Z440;Q9CZ04;Q9CZ04-2	Cops7a	25.1533	26.4314	26.4156	26.8439	25.775	27.1046	26.1345	25.5393	25.3111	26.2987	26.2249	26.2786	27.151	26.7475	25.3993	26.0307	25.7822	26.9784
D3YW09;G3UVU2;Q62203;D3Z5A6	Sf3a2	26.7086	26.6393	26.2351	26.7534	26.138	26.3595	27.2742	26.4186	26.458	26.8258	26.9348	27.0856	26.4055	25.7013	26.8003	26.5931	27.6207	26.3158
D3YW19;I1E4X5;Q8BWQ6;D3YW20;Q8BWQ6-3;Q8BWQ6-2	9030624J02Rik	28.1046	27.7016	27.6069	28.2961	27.7371	28.1095	27.5101	27.4104	27.331	27.6848	27.7512	27.6039	27.9151	27.843	28.1967	27.6995	28.3467	27.7001
D3YWF6;Q7TQI3	Otub1	30.1532	30.1169	30.1381	29.9056	30.1333	30.2965	30.0779	30.045	29.8666	29.976	30.0873	29.9418	29.4178	29.5477	29.8534	29.5025	30.2742	29.7078
D3Z568;D3YX99;Q9CQH3;F6Y6V5;D3Z6W9	Ndufb5	26.4624	25.6423	26.0847	26.1793	27.2017	25.6531	26.868	27.5349	26.4466	25.9878	26.5978	26.1723	26.891	27.2343	28.0629	27.6067	27.2993	27.7892
S4R1M2;D3YXK2	Safb	28.3843	28.351	28.5206	28.5464	28.2832	28.5331	28.8517	29.0567	28.7849	28.8744	29.0306	28.5198	28.6026	28.4614	28.0506	28.8104	28.1706	26.5865
D3YYE1;D3Z7M9;O35381;F6UFG6	Anp32a	29.1828	29.1499	29.2904	28.9808	28.7353	29.5842	29.6991	29.6466	29.4499	29.5718	29.6316	29.5202	28.7003	28.5181	29.1262	29.204	29.1341	29.3268
D3YYK8;E9Q6X0;Q8R001-2;Q8R001;Q3TG90	Mapre2	28.0274	28.7383	28.7828	28.5307	28.1738	28.3468	28.1279	28.1173	28.1642	28.3956	28.6895	28.607	28.1211	27.7399	28.5067	27.3032	27.7774	27.7251
D3YYR5;Q9Z256;D3Z5U5;Q9Z257;Q9JJX6-4;Q9JJX6-2;Q9JJX6-3;Q9JJX6	P2rx4	28.1061	28.4093	27.871	27.8247	27.7224	27.4957	28.8194	28.6598	28.6775	28.585	29.239	28.726	29.4716	28.4347	29.4082	29.2941	29.8764	29.7799
D3YYT1;Q922P9	Glyr1	27.0479	25.9766	26.4899	26.646	27.4138	26.2675	26.5152	25.4873	26.9708	26.6246	25.6074	26.7904	26.5631	26.635	27.6367	26.1899	26.2045	27.2825
D3YZ62;D3Z4J3;Q99104	Myo5a	30.0209	30.5763	30.4958	30.3468	30.6402	30.3596	30.3515	30.3555	30.1065	29.987	30.3951	30.1334	30.7641	30.3839	30.5576	30.3954	31.033	30.6115
E9Q824;D3YZ98;E9QLS6;Q6PF93-2;Q6PF93	Pik3c3	26.6705	26.6682	26.6892	26.4608	24.9707	26.6599	27.3207	26.4083	27.3889	26.1848	26.7677	26.9659	25.9826	26.5288	26.1416	26.4275	27.0287	27.3529
E9Q4Q2;D3YZC9;D3YZD0;Q64213-2;Q64213-3;Q64213;D3YVH4	Sf1	28.9669	29.3376	29.9379	29.364	29.8588	29.537	30.0592	30.055	29.8831	30.0893	30.0919	29.9932	29.3296	29.3181	29.6315	29.2417	29.0616	28.8765
E9Q7G1;D3YZZ5	Tmed7	29.7787	29.4752	29.5643	29.7177	29.5401	29.4137	29.233	29.3317	29.7585	29.2549	29.0187	29.4319	29.5301	29.1274	29.5564	29.7399	29.4338	29.482
D3Z041;P41216	Acsl1	31.1189	31.0303	30.9769	31.1256	31.1072	30.8725	32.4428	32.5323	32.5157	32.4026	32.4755	32.4775	32.3019	32.1899	32.1687	32.0198	32.2689	31.9559
D3Z061;Q8C7R4	Uba6	27.8444	28.3042	28.4907	28.1652	28.4917	28.2447	28.5492	28.7318	28.9178	28.2865	27.9249	28.6879	28.2121	28.2785	28.246	27.2423	27.547	28.164
D3Z2Q2;D3Z079;Q8K400;Q8K400-2	Stxbp5	28.4037	28.5838	28.44	28.2783	28.7131	28.1862	28.1124	28.7941	28.6789	28.376	28.2937	28.9073	28.803	29.2727	29.3834	29.1549	29.0235	28.5615
D3Z0M9	Ddx23	30.1734	30.2515	30.969	30.5478	30.4251	30.5561	30.9133	31.0016	30.9727	30.7084	30.5034	30.9769	30.8059	30.209	29.9385	25.4021	30.1761	27.1224
D3Z0S6;Q62189	Snrpa	29.3086	28.5657	29.0095	28.9528	28.9436	28.9797	29.1476	29.5423	29.5891	29.6277	29.5033	29.6568	28.6055	28.354	28.9827	28.802	28.6835	28.4299
D3Z2E7;E9Q3L4	AI607873	28.6968	29.2544	29.2291	29.7204	29.3702	29.1058	29.5616	29.3853	30.0683	29.0452	29.2989	29.6419	29.0671	29.7831	28.9874	28.896	25.282	28.9407
F6RCU2;D3Z3M7;D3Z2Z1;F8WIA1;Q922J3-2;Q922J3;Q8C0S5	Clip1	28.0491	27.9978	28.6591	28.2464	28.1611	28.2914	25.3353	26.4089	26.7322	28.0034	26.0922	27.773	27.1822	26.7058	25.7645	26.5023	25.7098	26.2571
D3Z3S1;Q9WUQ2	Preb	27.1862	27.3049	27.5242	27.435	27.612	27.5427	27.6664	28.0495	28.2665	27.8057	27.69	27.2351	27.7214	27.499	26.3467	27.7208	25.6539	27.9259
D3Z3X4;Q9CQB5	Cisd2	26.1923	26.4984	26.4386	27.4076	26.3632	26.1044	27.7794	26.6191	27.5895	25.2329	27.8551	26.9654	28.3732	28.59	27.7667	27.9161	28.0915	28.3943
D3Z4L9;Q61333	Tnfaip2	26.3838	26.9496	26.0567	27.4791	26.8967	26.1119	27.2644	27.5434	24.6301	28.0927	28.5789	27.4982	27.4327	27.5958	27.7294	27.6773	27.8502	26.5836
D3Z4U5;G3UXP3;G3UXP1;G3UY22;D3Z555;G3UYZ9;Q8BVL9	Jakmip1	26.7133	27.294	26.2132	27.1079	25.9795	25.731	27.1331	25.7779	27.4872	29.0916	26.2805	25.1158	27.5519	25.5419	27.9625	27.3788	26.4227	27.3175
D3Z5I1;Q3UPF5-2;Q3UPF5;G3X9X5	Zc3hav1	26.4869	25.0835	26.9114	27.6393	26.2263	27.7918	27.7681	27.6638	27.6983	26.639	28.892	25.7614	26.5729	28.8628	24.7401	25.0801	26.9055	26.8499
D3Z645;Q9QZ88;D3YW98	Vps29	31.3466	31.0686	30.6287	31.4311	31.1595	30.8698	30.4536	30.7588	30.9736	30.9191	30.5694	30.7284	30.5075	30.7992	30.9678	30.9578	31.0984	30.567
E9Q7S0;F7BQW7;D3Z656;Q8CHC4;D3Z1M7	Synj1	28.2508	28.1923	28.5251	28.5171	28.4507	28.422	28.3307	28.2715	28.2311	28.122	28.1176	28.4092	28.5469	28.6714	28.2058	26.8125	28.3546	28.3006
D3Z6S1;Q8BM55	Tmem214	27.4587	26.8614	27.8266	27.1116	28.1462	28.1865	27.4097	27.3566	28.0688	26.7454	28.0564	25.5991	27.2657	28.589	28.2996	27.9804	28.3542	28.2202
E9QAT0;D3Z6U8;E9QNF5;Q6AXB7;P35922-9;P35922-8;P35922-3;P35922-7;P35922-2;P35922;E9QAS9;E9QAS8	Fmr1	26.2371	26.0016	27.5083	25.7455	26.4387	26.2498	26.3083	26.454	26.673	26.3476	26.4148	26.1858	25.9567	26.89	25.9744	26.1243	25.6701	27.1716
D3Z780;Q61749;Q61749-2;F7CPG6	Eif2b4	26.2147	27.3999	27.6976	26.411	27.9344	27.7692	27.6564	27.8943	27.9023	27.9065	27.6691	27.7051	26.2503	26.7579	27.9944	27.5371	27.5676	27.5436
D3Z783;P31750	Akt1	29.3161	28.4043	27.8671	24.5452	28.5957	28.5983	26.8817	24.2418	28.7468	28.4061	28.7005	28.1197	26.6602	27.2898	26.7372	26.0337	26.7469	26.9406
H7BWX9;D3Z794;P61957	Sumo2	29.4879	28.6619	30.1285	29.6487	30.5009	30.1204	29.9618	29.4774	30.157	30.1726	30.4661	30.0394	29.3511	29.6086	29.34	28.8474	28.5169	29.449
D3Z7C6;Q9R0Q7	Ptges3	30.6768	30.5489	30.0505	30.567	30.2427	30.4529	30.7174	30.6049	30.6024	30.4812	30.6488	30.6227	30.5855	30.739	30.2679	30.0879	30.7419	30.3857
D3Z7F1;Q9DBX6	Cyp2s1	26.5057	26.9465	25.7904	25.2975	26.1985	27.385	25.7045	27.0638	26.5816	27.3217	27.1758	27.2601	25.7352	27.4271	27.372	27.7716	27.4465	28.2563
D3Z7P3-2	Gls	29.6861	29.779	29.6884	29.7969	29.769	29.6974	29.5867	29.744	29.7506	29.5344	29.6499	29.749	29.6793	29.689	29.5519	29.5117	29.1633	29.6008
E0CXZ5	Samhd1	27.3335	28.9374	28.4461	26.8501	26.3086	28.4121	29.311	29.1556	28.8558	28.8795	28.6779	29.1854	28.5441	28.4215	26.0856	28.686	28.7783	28.8092
E0CYE2;F7DEU6;P50096;E0CXK0	Impdh1	28.9908	29.0333	29.4241	29.0137	29.1187	29.0011	29.2267	29.1001	29.3155	28.9728	29.0537	28.7986	28.3416	28.7094	27.6337	25.2946	26.5411	26.9676
E0CYQ2;Q9CQ48	Nudcd2	28.8606	28.5076	28.2378	28.5951	28.1407	28.0457	28.28	28.5434	28.3375	28.3729	28.1887	28.1408	25.992	27.8392	27.7914	27.8045	27.2657	26.6025
F7D432;E9PWE0;E0CYV0;P23506;P23506-2;F6V9F1	Pcmt1	29.4827	29.0566	29.4485	29.3442	29.4782	29.1092	29.3285	29.2132	29.2936	29.1845	29.5006	29.3842	28.519	25.6979	29.5118	28.9148	28.9288	29.1666
E0CZ22	Mroh1	27.5165	27.7453	28.5788	27.333	28.4017	29.2468	29.2849	28.6005	28.5563	28.426	28.5709	28.6825	30.1257	29.9769	28.6736	29.493	29.4327	30.2435
E0CZE0;Q8VBW6	Nae1	28.081	28.3168	28.3185	28.5779	28.1055	28.0852	27.8278	28.237	27.8889	28.1133	28.2525	28.254	28.0391	27.8376	28.2161	27.7815	27.5422	28.1677
E9PUD2;Q8K1M6-3;Q8K1M6-2;Q8K1M6;Q8K1M6-4;A0A2U3TZ67	Dnm1l	30.3015	30.5451	30.7956	30.2486	30.6031	30.742	30.4689	30.4989	30.5333	30.7926	30.7926	30.8292	30.9595	31.1185	30.983	30.9573	30.784	31.3907
E9PUF7;Q61210-2;Q61210;Q61210-5;Q61210-4;Q61210-3;F6ZN61	Arhgef1	30.7199	30.6879	30.7592	30.4206	30.7884	30.7474	30.6549	30.3743	30.5554	30.6132	30.5154	30.3099	30.733	30.7253	30.6324	30.6532	30.6659	30.5983
E9PYC6;E9Q858;E9PUY9;E9PYA9;E9PVM6;Q3TCD4;Q9WUR2-2;Q9WUR2;E9Q7A8;E9PY42;Q78JN3	Eci2;Eci3	26.8774	25.3252	27.1549	27.2797	27.3791	26.6816	27.08	27.2908	27.6232	27.4252	27.7312	27.8586	28.6079	28.4592	28.6738	28.0448	28.5057	28.0683
E9PV14;A2AUK7;A2AUK8;A2AUK5;Q9Z2H5-3;Q9Z2H5-2;Q9Z2H5;A0A2R8VHB6	Epb4.1l1;Epb41l1	28.7652	28.6103	28.4253	28.7023	28.6077	28.5153	28.6135	29.0734	29.0779	28.689	28.4497	28.5862	28.7516	28.7016	28.1867	26.0698	26.3468	28.2915
E9PXV7;E9PV41;O08808;F6XC54;D3Z074	Diap1;Diaph1	30.7108	31.2339	31.2829	30.8912	31.0522	31.7177	30.6867	30.4532	29.9544	30.1007	30.6096	30.3002	28.378	28.9201	29.4949	29.5073	28.553	29.8369
E9PV60;E9Q2M9	Wdfy4	28.4797	28.7228	28.8878	28.7611	29.1666	29.0897	28.8362	25.9806	28.8767	26.4766	28.6362	26.5513	25.6759	27.5722	26.3807	26.1992	26.0278	27.9593
E9PX73;E9PV93;Q01965	Ly9	27.9926	28.1185	28.654	28.5424	27.9999	28.0064	27.9305	28.383	27.8448	28.3391	29.1598	28.0339	27.6418	27.7683	27.4658	28.5563	28.0268	28.0575
E9PVA6;Q9JLQ2;F6U8T2;F7BIK4;Q80XR8;J3QK07;D3Z1I2	Git2	28.771	29.6975	29.1533	29.2431	28.9745	29.3655	29.4935	29.2191	28.8415	29.3337	29.4713	29.4383	29.0158	29.2613	29.143	30.1289	30.0547	29.1184
E9PVA8	Gcn1l1	30.2911	30.4395	30.9436	30.38	31.0516	31.0868	30.9333	30.9241	30.8336	31.0366	31.0119	30.9981	30.7193	30.6647	30.7384	30.8716	30.4778	31.026
E9PVC5	Eif4g1	32.3995	32.4154	32.6877	32.507	32.7188	32.667	32.6736	32.5872	32.7128	32.6504	32.7055	32.7888	32.4663	32.2655	32.2338	32.1782	31.9761	32.1791
E9PVX6-2;E9PVX6	Mki67	28.3779	28.1783	28.3211	28.4159	28.3397	28.0646	28.8743	28.968	28.2656	28.3102	28.66	28.7143	25.494	25.7449	27.6952	26.9704	25.406	27.8199
E9PWK1;Q9D379	Ephx1	29.8233	30.2488	30.1317	29.8537	29.9874	29.797	30.3948	30.1968	30.253	29.8738	29.907	30.4204	30.4867	30.379	30.5432	30.6336	30.3147	30.3371
E9PWY9;Q8C0C7	Farsa	31.1232	31.1539	31.2217	31.1617	31.2747	31.2916	31.2613	31.3646	31.2681	31.3943	31.3003	31.4654	31.5056	31.5395	31.5571	31.4986	31.3528	31.3986
Q9CQ09;E9PWZ3	Rpl3l	27.5883	27.9619	27.3701	27.7296	27.5091	27.0672	28.1424	28.3122	28.1659	27.6058	27.9866	28.5069	27.6998	26.9483	27.0199	26.6034	25.6446	26.6921
E9PXG9;Q8CCB4-2;Q8CCB4;F6Z4G7;E9Q648;E9PYD3	Vps53	26.6438	26.6074	27.2137	26.4428	26.852	27.5532	27.2246	26.9009	26.6736	26.2691	27.3072	27.1446	26.8488	27.166	25.6484	27.5891	26.5693	27.0192
E9PXI0;P27870;Q8VDU4	Vav1	32.6958	32.7433	32.7013	32.7073	32.8264	32.7076	32.5932	32.4135	32.4791	32.2707	32.3225	32.4138	31.9689	32.0331	31.911	31.8353	31.4795	31.909
F8VPX1;E9PXY8;Q6A4J8-3;Q6A4J8;Q6A4J8-2	Usp7	27.6341	27.7702	28.3348	27.3704	28.0498	28.1692	27.9504	27.8434	27.9014	27.9497	28.2694	27.9059	27.7827	27.8461	27.9525	26.1414	26.33	27.0399
E9PYG6;A0A286YDU0	Rasa1	29.2822	29.254	29.237	29.0266	29.2094	29.1606	28.5496	28.1884	28.374	27.9194	28.055	27.7982	27.798	27.7738	28.3437	26.283	27.9662	28.1574
E9PYK0;Q8VCW4;Q8VCW4-2;E9Q8P6	Unc93b1	28.6419	28.6661	29.1184	28.6214	29.2589	29.2096	29.03	28.4296	28.5477	29.1678	28.4705	28.5741	28.6999	28.5633	28.3912	28.8297	28.5983	29.0763
E9PYK3	Parp4	26.764	26.6634	26.5156	26.1387	25.0388	25.7167	26.1021	27.0107	26.6895	26.1154	26.6457	27.1007	26.5021	27.0989	27.4649	26.2764	26.9853	26.9515
E9PYT3;Q91YH5;Q91YH5-2	Atl3	30.5894	30.8187	30.7537	30.5776	30.7022	30.5202	30.7216	30.7222	30.7867	30.6989	30.7356	30.8066	30.4871	30.3283	30.5817	30.7119	30.5809	30.5502
E9PYX7;E9Q852;E9Q9C3;Q9QZQ1-2;Q9QZQ1	Mllt4	25.9558	24.9553	26.3218	26.9653	27.1015	27.147	27.4113	26.4481	27.5379	27.5128	27.0548	27.38	27.6867	27.4693	27.02	27.5221	27.474	25.8688
E9PZ00;Q8BFQ1;K3W4L3;J3QPG5;Q61207	Psap	28.8892	28.729	29.1027	28.8521	28.5706	29.0011	28.6272	28.6602	28.5208	28.8444	29.2966	28.7602	29.2701	28.9082	29.3327	29.9385	29.7941	29.885
E9PZF0;Q01768	Gm20390;Nme2	34.673	34.3472	34.3382	34.4824	34.5905	34.3872	34.3268	34.5743	34.5274	34.5234	34.3678	34.4349	34.1425	34.0507	34.41	34.4305	34.6241	34.3093
E9Q5H2;E9PZF5;P97822-2;P97822	Anp32e	28.8266	28.7011	28.5645	28.4475	28.4396	29.0634	28.831	28.3734	28.655	28.9474	26.0286	26.4871	27.5627	27.7322	25.7453	27.359	26.9177	28.0186
E9Q0A7;Q4KMM3-3;Q4KMM3-2;Q4KMM3-4;Q4KMM3;A0A2R8W6N3;A0A2R8VI09	Oxr1	29.49	30.0219	29.4907	30.3023	28.7302	30.4135	28.9419	29.6915	29.8889	30.2754	30.7538	30.1643	32.1028	32.6947	31.6906	31.5338	31.3999	32.0656
E9Q0G1;Q9CQJ6	Denr	28.2449	28.2755	27.7297	27.8641	27.4217	26.1401	28.002	25.7513	27.6883	25.6919	27.196	26.1956	26.6402	26.2276	27.833	27.0912	27.4152	26.7091
E9Q3I8;E9Q3I9;E9Q3I4;E9Q3I5;E9Q0N0;Q9Z0R4-2;Q9Z0R4;Q6NZJ5	Itsn1	25.9062	26.619	26.314	26.4931	26.6917	27.6954	27.4577	27.1658	27.3196	26.1179	25.8705	27.0179	25.8026	26.5805	26.7787	27.2151	26.5224	25.7346
E9Q0Y4;P46062	Sipa1	26.4154	26.1807	27.0698	26.8311	27.1012	27.0158	27.1949	26.7062	26.6132	26.8141	26.8412	26.9835	26.48	26.0201	27.1054	27.1603	26.9103	26.4412
E9Q179;Q8C5Q4	Grsf1	26.3145	24.4649	26.3448	27.5165	26.2866	26.5237	26.4461	26.9134	26.4404	26.8839	26.4352	26.8697	26.8771	26.7918	26.1767	26.8854	26.751	24.6975
E9Q197;Q9CPV4-3;Q9CPV4-2;Q9CPV4;F6ZTG3	Glod4	30.4017	30.4339	30.1999	30.4629	29.9005	30.1447	30.287	30.4751	30.3444	30.4085	30.1529	30.2381	30.2458	30.2955	30.3375	30.2736	30.2671	30.2031
E9Q1G8;E9Q9F5;O55131	Sep-07	32.533	32.5485	32.7421	32.6107	32.7087	32.568	32.5752	32.622	32.7964	32.824	32.6373	32.69	32.5388	32.6423	32.345	32.3742	32.2981	32.3137
E9Q1P8	Irf2bp2	27.2667	27.6026	28.245	25.3045	28.1208	28.093	28.4008	28.3517	28.3345	28.4457	28.7388	28.3998	27.1844	28.5699	28.5921	26.8788	25.7417	27.9385
E9Q1S3;Q01405	Sec23a	28.8544	28.6894	28.7151	28.9242	29.0354	29.0813	28.9813	28.7641	28.9036	28.9704	28.9985	29.1953	28.776	28.7634	29.1317	28.7758	28.4309	28.8687
Q3TAW3;E9Q296;Q8C178;Q9EPL9	Acox3	29.6846	29.6907	29.6611	29.6159	29.7475	29.3588	29.4261	29.4502	29.2542	28.8816	28.8455	29.2728	29.1504	29.2415	28.8003	28.8639	28.5426	29.4156
E9Q2A6;Q9QVP9;Q3UDE9	Ptk2b	31.581	31.6518	31.728	31.9324	31.7411	31.8441	31.016	30.9302	31.0871	30.9123	30.9164	30.6715	30.8482	31.1924	30.4416	30.5207	30.7229	30.6367
E9Q2X6;Q8CG47	Smc4	27.9958	28.3196	28.6798	28.6611	28.5952	28.7547	28.9411	27.9676	27.8893	28.4578	28.4627	28.417	27.6593	27.4717	27.3312	27.8486	25.9782	27.7636
E9Q3L2;A0A140T8I9	Pi4ka	28.1755	27.7855	28.2244	27.3657	28.6017	28.7954	28.5765	28.1293	28.3721	28.7566	28.473	28.5578	28.3644	28.8282	28.562	29.1591	28.9616	29.6633
E9Q421;Q8BXX3;Q8BL63;Q9CXY9	Pigk	27.8378	28.116	27.5539	27.5947	27.7491	27.8561	27.899	25.7998	27.9832	27.6484	27.119	27.3104	27.0786	27.1653	27.7502	28.0906	27.9284	26.1758
G5E8R0;E9Q453;G5E8R2;G5E8R1;E9Q456;E9Q455	Tpm1	32.9634	32.7986	32.8343	33.1512	32.6455	32.9039	32.7952	32.5441	32.6758	33.0352	32.9251	32.867	32.1086	31.9355	33.0201	33.0087	32.8087	32.8807
E9Q481;Q6P2K6;Q6P2K6-2	Smek1	26.6764	25.9205	24.6577	27.6726	27.1647	27.1023	26.9522	25.7957	27.2099	25.2001	27.0146	25.9459	26.311	25.7708	27.4782	25.8941	26.8836	27.4645
E9QNH6;E9Q580;Q7TQD7;P46735-2;P46735	Myo1b	26.3929	26.7188	26.372	26.7641	27.7056	27.3757	28.7436	28.4736	27.9307	29.8631	29.3458	29.2923	32.4441	32.7063	32.5947	32.1912	31.5797	32.2244
E9Q586;E9Q3M3;D3YX34;O08788-2;O08788	Dctn1	30.3125	30.7067	30.8474	30.7253	30.9131	31.0561	30.7112	30.5591	30.9329	30.814	30.8421	30.995	30.5114	30.769	30.8706	30.947	30.928	31.0748
E9Q5B5;O08528	Hk2	29.7873	30.0795	29.5882	29.7003	29.9005	29.5446	29.5915	30.1701	29.9787	29.6246	29.7274	29.5613	29.1979	29.3162	29.5882	29.4554	29.3371	29.7654
E9Q604;G5E8F1;E9Q5K8;Q3U1U4;P05555;A0A0R4J1B4;P05555-2	Itgam	34.2825	34.2213	34.3297	34.2826	34.1647	34.4672	34.0611	34.1323	34.0953	33.8809	34.4088	34.1172	33.662	33.8065	33.888	33.7854	33.6102	33.7051
E9Q616	Ahnak	35.0895	35.0587	35.1175	35.0961	35.1756	35.3939	35.3839	35.264	35.2093	35.3056	35.8277	35.3622	34.6057	34.5772	34.7096	34.4169	34.3968	34.4455
E9Q634	Myo1e	32.9507	33.0706	32.8957	32.8522	32.9282	32.6915	32.6316	32.6163	32.6805	32.5418	32.5133	32.5795	33.0133	33.0901	33.1665	32.9971	32.9148	32.8857
E9Q6R7	Utrn	30.1984	26.5601	26.4659	30.1523	26.0406	26.9532	27.7959	25.9137	27.8776	27.8142	30.0355	30.4581	25.1273	30.7078	29.9184	30.2687	29.3709	30.7981
E9Q7G0;F6ZQA3	Numa1	30.4816	30.5563	31.0309	30.7143	30.7384	30.9737	30.7289	31.048	31.1453	31.0646	31.2952	31.3692	30.6607	30.6586	30.3317	30.2344	30.0765	30.2483
E9Q855;Q3UXS0;O35609	Scamp3	30.6038	30.6361	30.7679	30.7181	30.7256	30.6217	30.6013	30.8227	30.6472	30.5989	30.9974	30.668	30.8648	30.8376	30.9578	30.7057	30.9116	31.1193
E9Q8L9;A0A1B0GRJ0;Q9D620	Rab11fip1	28.8549	29.0987	28.6107	28.7353	27.3854	25.7909	26.9574	25.3818	28.8127	26.7904	27.3049	26.6692	26.9106	26.4011	25.5854	28.7711	28.5724	27.2876
E9Q8N5;Q08EB6;Q08EB5;F7DCH5;Q8BRT1	Clasp2	26.1521	26.2372	26.7009	26.8255	26.8588	26.9557	26.1632	26.4332	25.7202	26.9057	26.4986	26.3414	25.6323	26.5759	26.8197	26.9731	26.4152	27.5316
G3X9V2;E9Q8Z5;E9Q8Z6;E9Q8Z8;P30999-2;P30999-3;P30999;E9Q986;D3Z7H6;E9Q906;E9Q907;E9Q905;E9Q8Z4;E9Q8Z9;D3Z2H2;E9Q903;E9Q901;E9Q904;D3Z2H7	Ctnnd1	30.4874	30.4097	30.4228	30.3592	30.4594	30.5386	30.441	30.5311	30.3262	30.3529	30.5541	30.3491	29.6215	29.6838	29.7246	29.5611	29.1292	29.4072
E9Q912;E9Q912-2;E9Q912-3;A0A0G2JGC8	Rap1gds1	30.1851	30.3187	30.4691	30.6467	30.2666	30.7353	29.867	29.7212	29.8118	29.9672	30.1714	29.8775	29.8392	29.8736	29.793	29.806	30.7328	29.9776
E9Q9A5;G5E8N7;Q9JLV6-2;Q9JLV6;A0A0J9YV48;A0A0J9YUF9;A0A0J9YTV1;A0A0J9YVJ6	Pnkp	28.2564	26.2125	25.9685	27.4028	26.2485	26.5815	26.2448	27.344	27.4143	27.6908	27.997	27.2628	27.7649	27.5617	27.2383	26.628	27.5941	27.54
E9Q9C5;P63082	Atp6v0c	26.4467	26.4664	27.957	25.6408	26.0224	27.2113	27.9635	28.4541	28.7397	30.4594	29.9299	28.3247	31.7673	32.0146	31.3739	31.4535	31.6397	31.5899
G3UYP4;G3UYG5;E9Q9F1;Q9JK45	Kcnq5	32.114	32.854	31.9173	32.2301	31.7762	31.9118	25.9913	26.4376	26.8679	26.1517	26.8941	31.9969	31.6093	31.4782	31.6824	31.9981	31.4618	31.8547
E9QAJ9;Q3UIA2-4;Q3UIA2-3;Q3UIA2-2;Q3UIA2;A0A0U1RNM6	Arhgap17	29.2235	30.0146	29.6505	29.2783	29.805	29.8398	29.6419	29.0221	28.7484	29.2351	28.9013	28.8382	27.2613	28.5315	28.3139	28.3619	28.9504	28.6927
E9QAQ5;Q9WV60	Gsk3b	28.6414	28.8771	28.9354	29.1724	29.2233	28.9688	27.9328	28.6589	28.7009	28.8769	28.2887	28.6781	28.1155	29.1964	28.1048	28.5398	29.2498	28.7492
E9QAS4;E9QAS5;Q6PDQ2	Chd4	29.5615	29.7969	29.8316	29.8129	29.844	29.7916	30.1526	29.8605	29.7396	29.4036	29.5983	29.5315	29.2965	28.9559	29.1669	29.0918	29.2569	28.8679
E9QB02;Q68FL6	Mars	30.9311	30.7326	31.1565	30.92	31.1944	31.0179	31.229	31.2001	31.2363	31.242	31.1676	31.4057	31.3834	31.494	31.5039	31.3693	31.614	31.4433
E9QJW0;Q91VS7;D3YU60	Mgst1	28.7947	28.8182	28.1898	28.7371	29.1745	28.6374	29.0187	29.3858	28.6187	28.8357	28.0273	29.125	29.6337	29.4689	29.8022	29.7814	29.8836	29.4791
E9QKZ2;Q91YE6;E0CXB2	Ipo9	27.8988	27.7945	28.5439	27.896	28.5881	28.6667	28.112	27.9368	26.4901	26.282	28.1297	27.9894	25.8578	26.7161	26.3184	26.0372	26.8177	28.0716
E9QL65;Q8CI04	Cog3	26.6326	26.5279	27.1997	26.9209	26.8237	27.3707	27.1627	27.2654	27.6701	27.3796	27.4785	27.5117	27.2465	26.0987	27.7229	27.6747	26.6935	27.5571
E9QLA5;Q0GNC1-3;Q0GNC1	Inf2	29.0444	29.253	29.6343	29.2483	29.4871	29.6226	29.5053	29.4511	29.2842	29.3832	29.9559	29.6772	29.7719	29.7224	29.5052	29.2834	29.2039	29.9107
H3BKD4;H3BKE6;E9QMI7;E9QMJ1;H3BL41;H3BJY2;E9QN63;Q9QWY8-2;Q9QWY8-4;Q9QWY8-3;Q9QWY8	Asap1	28.0992	27.3906	28.1017	27.7253	28.0522	27.9183	28.1848	26.2108	27.7221	26.0731	27.5854	27.7425	27.8444	28.0208	27.8398	26.5738	25.4099	27.6533
E9QMK9;Q8BH86-2;Q8BH86	9030617O03Rik	29.7172	29.0025	29.4218	29.382	29.655	29.6334	29.3642	29.2728	29.7311	29.6855	29.8358	29.5965	30.0313	30.0835	30.2848	30.1867	30.0276	30.3444
E9QN31;Q922K7	Nop2	28.4049	28.5621	28.6439	27.1268	28.8951	28.4316	28.9447	28.9465	29.0434	29.0085	28.9823	29.1056	28.6454	28.2171	28.2747	28.2546	25.5797	28.454
E9QP46;Q6ZWQ0	Syne2	28.3176	29.4024	29.9166	29.7533	26.3584	29.4666	29.8283	29.4267	29.0753	29.9555	30.0006	26.6389	29.4102	29.2444	29.3517	29.6833	27.2782	29.8724
E9QP49;A0A494BA91;Q99MS7-3;Q99MS7-2;Q99MS7;A0A494B9G7;Q99MS7-4;G5E8Y6;Q99MS7-5;A0A494BBL8	Ehbp1l1	27.7199	28.2209	27.875	27.8604	27.5177	28.2275	27.7084	27.3193	27.6132	27.8365	28.0594	28.081	28.4541	28.1469	27.8476	27.4977	27.7039	28.6911
G5E8R3;E9QPD7;Q05920	Pcx;Pc	25.9148	26.7517	27.4967	25.2507	27.654	27.888	25.9135	25.1833	25.5253	26.8606	27.4309	26.534	27.7075	27.4147	27.044	26.5256	25.824	26.8846
E9QPI5;Q6A026	Pds5a	27.6444	28.0038	28.5409	28.477	27.9771	27.9151	29.563	27.936	28.3149	27.506	28.7958	29.0761	27.3111	26.7907	26.0386	26.3693	25.998	26.9556
F6QKK2;Q8VEH3	Arl8a	30.8335	31.0124	30.4245	30.8365	30.4708	30.2823	30.2512	30.7445	30.6813	30.52	30.1777	30.1771	30.3256	30.7885	30.5558	30.9024	30.9346	30.3103
F6SUM2;O70496;E9PYL4	Clcn7	30.1364	29.9141	29.9214	30.3487	29.7294	30.305	30.3096	30.3057	29.9607	30.375	29.6249	29.715	31.6344	31.7265	31.7185	31.6083	31.619	31.72
F6UND7;P08103-2;P08103	Hck	29.517	29.3348	29.0581	29.5202	29.4369	29.0016	29.0028	29.4058	29.213	29.1281	28.8118	29.1016	29.0845	29.1562	28.7711	28.7932	28.8145	28.8597
F7CUP3;F6UP77;Q8JZV7	Amdhd2	30.0935	30.1052	29.8578	30.0627	29.9425	29.6962	29.8055	29.522	29.8015	29.3766	29.1581	29.5697	29.764	29.5421	29.9498	30.1319	30.0828	29.6884
F6V6T4;Q9R0Q3;Q8BPI2	Tmed2	27.5733	27.3014	26.9045	27.4729	26.2473	27.6857	27.3705	27.4328	27.8521	27.8383	27.6706	27.7285	27.6535	27.8849	27.6301	27.5168	27.8823	27.1194
F6WR04;O70370	Ctss	33.3947	33.7011	32.8698	33.1008	33.0111	32.9096	33.5942	33.4798	33.6819	33.4757	33.2626	33.5922	34.3461	34.176	33.9946	34.3148	34.4483	34.5468
F6YVP7;P62270;A0A1Y7VKY1;S4R1N6	Gm10260;Rps18	32.1459	31.554	32.302	32.1317	31.6038	31.6108	32.0231	32.247	31.872	32.5085	33.126	32.167	31.8381	31.803	32.652	32.602	33.0925	32.7684
F6Z6C6;P56477	Irf5	26.4909	27.1246	26.8348	26.2118	27.4452	27.9205	27.617	27.735	27.533	27.1727	27.4875	27.6017	27.274	26.3295	26.238	26.0521	26.7658	26.7794
F7B227;O35459	Ech1	26.3161	27.7454	26.4594	27.8681	27.8485	27.9278	26.1699	25.853	27.4473	28.0246	27.3823	26.4089	28.3541	27.6396	28.1308	28.2934	27.6245	28.6479
F7CCJ3;F7CC56;Q9ESK9	Rb1cc1	27.0039	28.8319	28.8582	28.7131	25.4188	25.7541	25.6621	26.4444	27.1458	26.3073	29.1144	26.1146	27.0438	27.6916	28.7493	28.6694	27.1405	26.7399
F7DBQ0;Q3TML0;Q922R8	Pdia6	34.152	33.9625	34.1795	34.1233	34.2271	34.1418	33.7083	33.7022	33.6907	33.5909	33.7802	33.6428	33.1511	33.2757	33.5292	33.2001	33.2988	33.3684
F8VPN4;A0A0G2JGI9;F6XXE6	Agl	27.7324	27.9375	27.022	27.5351	28.5786	27.9519	28.2532	28.6378	27.7577	27.9238	26.3564	25.5753	28.8147	28.5591	28.4656	28.8997	28.2536	28.2147
F8VQC1;E9Q740	Srp72	29.0004	29.5776	29.57	29.7634	29.7553	29.4541	29.7066	29.9359	29.5819	29.6134	29.6752	29.6173	29.4811	29.5422	29.6155	29.6494	29.2675	29.8505
F8VQE9;Q8VHH5;A0A0G2JER6	Agap3	27.0559	27.2172	27.3879	27.6895	28.2188	27.5304	27.7634	27.6174	27.7293	27.7864	27.7985	27.882	27.6516	27.3683	28.3639	24.1726	26.2601	27.9627
F8WGM5;Q64324	Stxbp2	31.342	31.3081	31.3355	31.3998	31.5789	31.3491	31.4205	31.1943	31.2429	31.1781	31.3972	31.1707	31.3018	31.5627	31.3919	31.2026	31.2707	31.3366
F8WH69;Q09014;S4R293	Ncf1	31.3252	31.4234	31.212	31.4119	31.4292	31.3297	31.3757	31.3396	31.3337	31.3918	31.1036	31.1006	30.4514	30.5748	30.7545	30.5023	30.5332	30.4669
F8WHM5;Q61543	Glg1	31.4568	31.4349	31.2101	31.4267	30.5366	31.379	30.6774	30.8144	30.5302	30.2615	31.1657	30.7887	30.5989	30.4411	30.4221	30.423	30.2978	30.693
F8WJG3;P62996	Tra2b	30.7522	30.6356	30.2489	30.4428	30.4245	30.4858	30.6093	30.7592	30.88	30.7489	30.3638	30.7057	29.8724	29.8611	29.9836	29.599	29.2446	29.7983
F8WJK8;Q99L47	St13	31.4589	31.5864	31.4838	31.5802	31.5667	31.2868	31.3645	31.2963	31.321	31.2303	31.5137	31.2201	30.6899	30.769	31.2292	30.9997	31.1162	31.1551
G8JL74;G3UXA6;Q8BHD7-2;Q8BHD7;G3UZ01	Ptbp3	30.9467	31.1444	31.3579	31.2486	31.1895	31.1442	31.2704	31.1865	31.1634	31.1894	31.2658	31.1908	31.1661	30.7541	30.9448	30.712	30.7168	31.0709
G3UXG7;P67871;G3UXU2	Csnk2b	27.9033	28.2944	28.8353	26.1914	28.6191	28.7498	29.0529	28.9095	29.267	29.3207	29.3136	29.0999	28.7329	28.5189	29.2651	28.825	28.1524	29.2457
Q3MIA8;G3UXW9;Q99LD4;A0A140LJB7;B1ATU4;Q99LD4-2	Gps1	29.5063	29.1508	29.6243	29.6642	29.3293	29.3533	30.0026	29.474	29.3356	29.5948	29.4267	29.7095	29.6335	29.2995	29.4375	29.4637	29.4697	29.08
G3UXX3;Q91XH5;Q64105	Spr	30.9613	30.9045	30.9945	31.114	30.9875	31.0231	30.9517	30.855	31.0968	31.2137	31.2201	31.1778	31.2318	30.9848	31.3781	31.3043	31.3025	31.3684
G3UXZ5;P97371;G3UXY0;G3X9K9	Psme1	30.1512	29.7988	29.8055	29.9769	29.9215	30.2373	29.9948	29.5889	29.4106	29.9304	30.3373	29.7951	29.2915	28.815	29.8243	29.0504	29.4967	29.5157
G3UY39;P19426-2;P19426	Nelfe	27.3261	27.2046	27.3263	27.3453	27.3359	27.2403	27.65	27.4348	27.5167	27.4532	27.5076	27.4869	25.6035	25.2916	27.3178	27.4081	26.7401	27.9975
G3UY42;Q8CCS6-2;Q8CCS6;D3YUB9;D3Z055;G3UWS5;D3Z5F7	Pabpn1;Gm20521	28.9576	28.6016	28.694	29.081	28.7239	28.9538	28.9178	29.4298	29.1401	29.2819	29.2146	29.1853	28.317	28.4816	28.9563	28.766	29.2334	28.7102
G3UYG6;Q6Y7W8;G3UWR2;G3UYR9	Gigyf2	25.3182	25.565	26.5149	27.4092	26.7453	27.2989	26.0672	26.2022	26.4824	26.7186	26.6081	28.0308	25.874	26.0915	25.9872	26.616	28.1961	25.8299
G3UYQ2;G3UZT6;Q3UF95;Q9Z1R2;A0A1B0GX81	Bag6	27.7774	27.3363	27.9212	27.9231	27.9052	28.9333	27.8966	27.6204	27.6184	27.8928	28.2469	28.0713	26.2239	25.7977	25.5062	27.442	26.367	26.3384
G3UYU4;O08917	Flot1	27.3901	27.5452	28.0886	28.0889	27.6518	28.3013	25.4346	27.6055	26.8142	27.6943	27.3103	27.6178	27.4833	27.5769	27.0162	27.4929	26.3288	25.2436
G3UZ63;G3X961;Q921I2;G3UZG5	Klhdc4	25.9192	27.2082	26.422	25.9542	26.6497	26.3506	26.5503	26.0767	27.3704	26.8545	26.4387	26.7098	27.6462	26.6177	26.8664	27.3069	26.1281	27.3085
G3UZP7;P01899;P01897	H2-D1;H2-L	31.9707	31.7229	31.9385	31.9688	31.616	31.9763	31.6911	31.5114	31.759	31.7484	32.0146	31.7162	31.2026	31.1152	31.2646	31.3655	30.998	31.2955
G3X8R0;A0A494BBE3	Reep5	32.2937	32.3823	32.2643	32.4009	32.3777	32.156	32.2883	32.4027	32.359	32.4256	32.4302	32.4378	32.4882	32.346	32.3667	32.5367	32.453	32.6506
G3X8T3;P16675	Ctsa	33.9938	34.0516	33.5614	33.8443	33.7804	33.8777	33.6423	33.7694	33.747	33.7768	33.5084	33.511	33.8912	33.7242	33.6951	33.8431	33.8236	33.8053
G3X8U3	2210016F16Rik	28.9747	28.9694	29.0729	29.1519	28.8611	29.1012	29.2287	29.1598	29.2235	29.5552	29.0238	29.2812	29.3457	29.3161	29.2248	29.2251	29.4031	29.3422
G3X8X6;Q62230;H9KUZ3;Q62230-3	Siglec1	29.4555	29.0376	30.0069	30.0738	29.1826	30.9798	28.7762	28.9395	27.6586	26.0121	28.6845	28.3128	27.4725	27.8482	27.6074	28.0173	28.1466	28.5826
G3X8X7;Q920Q4;Q920Q4-2	Vps16	29.2658	28.9245	28.7732	28.6039	29.102	29.2859	28.4911	28.6271	28.8411	28.6635	28.5109	28.679	28.9404	28.6431	29.1169	28.608	29.5536	28.6357
G3X8Y3;Q80UM3;A0A0A6YW80	Naa15	31.415	31.5141	31.6917	31.403	31.6855	31.7267	31.5082	31.3908	31.4588	31.4908	31.4187	31.5625	31.472	31.1888	30.9552	30.8326	30.8233	31.1021
G3X8Y8;Q9QUN7	Tlr2	27.2055	26.0808	28.0467	27.3685	28.2481	27.9572	28.5254	28.5045	28.6161	28.5263	28.0764	28.3086	26.1284	26.2612	27.8787	27.7727	26.5092	28.0491
G3X922;D4AFX7	Dnajc13	30.2634	30.365	30.2686	30.3581	30.5405	30.073	30.065	30.0448	30.0842	29.6979	29.8828	30.2479	30.1695	30.3478	30.6835	30.6468	30.465	30.455
G3X928;Q6NZC7	Sec23ip	28.6715	28.5394	29.1682	28.9558	28.8271	28.8355	28.6602	28.856	29.2175	29.0132	29.0134	29.1833	29.0379	28.9813	28.6029	28.3598	28.8755	28.5068
G3X956;Q920B9	Supt16;Supt16h	31.6534	31.434	31.5905	31.47	31.3879	31.452	31.7492	31.8254	32.0154	31.7694	31.7988	31.8749	31.2563	31.0684	31.0091	30.7577	30.7513	30.8919
G3X973;Q8R4Y4-2;Q8R4Y4	Stab1	32.2144	31.86	31.873	31.9697	31.864	32.3871	30.833	30.8633	30.7555	30.0833	30.3143	30.34	28.8223	29.539	30.8008	29.8261	29.8773	29.0135
G3X9B1	Heatr1	26.4032	27.6421	27.6348	27.5232	27.7075	27.5149	28.207	27.7131	27.7446	25.9795	27.6762	27.7525	26.2391	26.0165	26.9508	26.7626	28.1779	27.3218
Q5SXG1;Q5SXG3;G3X9G2;Q9JM52-2;Q9JM52;Q9JM52-3;F7AMS7	Mink1	28.4908	28.3443	28.5044	28.2808	28.3139	27.5686	28.5986	28.7972	28.9056	29.268	29.045	29.0853	29.4949	29.9397	29.6567	29.7667	29.5208	29.476
G3X9H5;P42859;P42859-2	Htt	25.4921	25.1732	27.9301	26.6546	25.8829	28.4045	27.0712	26.3966	28.3697	25.5833	24.5176	27.5011	28.2893	28.6978	28.5322	28.4387	28.5078	28.4438
G3X9H7;Q8R1S4-2;Q8R1S4;A0A2I3BQ92;A0A2I3BPM9;A0A2I3BQ67	Mtss1	26.2882	27.7185	26.5091	25.6374	27.0599	27.3829	27.1445	26.3905	26.9349	26.6232	26.1212	26.759	26.7118	27.4479	27.0263	26.1295	27.581	27.1424
G3X9Q0;Q9JKP5;A0A0A6YWB0;A0A0A6YVV8;A0A0A6YXE3;A0A0A6YXP3	Mbnl1	30.8536	30.7559	30.6259	30.7503	30.7661	30.8412	30.5332	30.2861	30.3562	30.4252	30.3373	30.4417	30.067	30.0888	30.2028	29.9691	30.0691	29.9293
G3X9Q3;Q3TBD2;D3Z7R7;Q3TBD2-2;Q3TBD2-3	Hmha1	30.5554	30.7347	31.1275	30.8627	31.087	31.0457	30.8262	30.5028	30.4326	30.4848	30.662	30.6762	30.2599	30.338	30.2866	30.4763	30.6984	30.4658
G3XA17;F7CBP1	Eif4g2	29.9279	30.267	30.3681	30.1846	30.2353	30.0426	29.9942	30.0569	29.781	29.7759	30.1486	30.1995	29.4906	30.0247	29.5953	29.6945	29.4942	29.6033
G3XA48;P58044;H3BLF8	Idi1	28.5931	28.0134	28.0494	27.9443	28.092	28.726	27.7509	28.0537	27.7414	27.5223	26.4575	27.6477	27.8546	26.0665	28.4538	26.5057	26.3644	27.9049
G5E829	Atp2b1	31.7484	31.7264	31.6175	31.7492	31.6888	31.7191	31.9945	31.954	32.1072	31.7752	31.7919	31.9697	32.2073	32.3558	32.2055	32.1196	32.1834	32.2202
G5E866;Q99NB9	Sf3b1	29.6561	29.3146	30.2042	29.6656	30.0276	30.1209	30.253	29.9292	30.0358	29.9574	30.3579	30.0724	29.1783	29.4505	29.5384	29.1621	28.4836	29.5645
G5E870;A0A087WNZ7	Trip12	28.2803	28.4402	28.7782	28.4178	28.7192	28.5605	28.6372	28.6271	28.5856	28.906	28.6663	29.003	28.7259	28.8135	28.3207	28.5246	27.7277	28.224
G5E895;D3Z494	Akr1b10	28.9859	29.1736	29.4275	29.0159	29.2169	29.1578	29.2334	29.1921	28.9216	29.2796	29.0595	29.4324	29.6924	29.7381	29.7453	29.4954	29.4445	29.8789
G5E898;Q9R269	Ppl	29.3487	29.4211	26.3495	29.4944	27.3427	29.1677	24.9799	29.029	26.7072	25.7696	29.3017	25.7532	29.6011	29.5913	26.2726	25.9866	27.1462	29.6959
Q6PE70;G5E8F8;O70309;O70309-2	Itgb5	28.6873	28.6927	28.9064	28.8178	28.4633	28.6987	28.027	28.5803	28.7104	28.9951	28.8884	28.6833	28.6715	28.698	29.3164	29.2411	29.1088	25.7579
G5E8V9;E9QAY5;G5E8V9-2;G5E8V9-3	Arfip1	28.7221	26.3041	28.6326	28.5825	28.4932	28.1911	27.9412	25.8104	27.9112	28.7023	28.762	28.5501	26.2756	26.3276	28.1819	25.909	25.9756	26.2039
G5E924;Q8R081;G3UY38	Hnrnpl	32.8089	32.6258	32.5219	32.6875	32.6673	32.6047	32.728	32.8234	32.8486	32.6445	32.7608	32.6607	32.6075	32.4193	32.1424	32.1571	32.0894	32.4206
H3BJ30;H3BJW3;Q6NVF9;H3BKW0	Cpsf6	28	26.5863	28.7147	27.5353	28.4419	29.2204	28.8315	28.7579	28.798	29.233	29.1736	29.4293	28.7873	28.1939	27.6375	27.9135	27.9432	28.6143
H3BKH9;Q60875;H3BJU7;H3BJ45;H3BJ40;H3BJX8;Q60875-5;Q60875-4;Q60875-2;Q60875-3	Arhgef2	31.3096	31.2327	31.4433	31.1898	31.5404	31.4522	31.3599	31.4339	31.1711	31.4196	31.2133	31.2825	31.2661	31.2237	31.2711	31.1027	30.9708	31.0924
H3BKN0;Q1HFZ0;Q1HFZ0-2	Nsun2	30.3066	30.129	30.1788	30.2034	30.3222	30.2566	30.8491	30.9046	30.8674	30.9433	30.7933	31.0378	30.1084	30.1188	30.0828	30.113	29.8286	30.0133
H3BKY1;H9H9R4;Q9JHJ3	Glmp	27.103	27.0935	27.12	27.2531	26.7657	27.0198	25.5408	26.8541	26.6196	27.1919	27.3203	26.8356	26.4627	26.6074	27.0319	27.0334	26.0624	26.8383
H3BL08;Q8C172	Cers6	27.7851	27.7011	27.8952	27.7433	27.8663	27.5192	28.3568	28.0527	28.2089	28.4258	28.115	28.3912	28.7472	28.4812	27.6527	27.7083	25.5815	28.3723
H7BX01;P58281;P58281-2	Opa1	28.5895	28.686	28.3468	28.2608	28.5384	28.0941	28.3359	28.6524	28.5004	28.4436	28.4479	28.382	29.7046	29.7693	29.5214	29.3198	28.8664	29.5237
H7BX88;P47934;F7BF80	Crat	27.0173	26.8125	27.2426	26.8007	25.5177	24.6546	26.8805	27.3091	24.913	26.881	25.324	26.8589	27.4891	28.3727	27.3387	27.3948	27.7114	27.3908
H7BX95;Q6PDM2;Q6PDM2-3;Q6PDM2-2	Srsf1	31.9225	31.7416	31.4751	31.9341	31.5713	31.6024	31.9142	31.9933	31.9589	31.9494	31.8221	31.9601	31.5292	31.2874	31.3872	31.0602	31.4177	31.3306
I6L974;Q8BYH7	Tbc1d17	28.6769	26.0487	27.9148	28.8518	28.1742	28.144	26.135	28.4284	28.4779	28.6599	26.6997	28.4728	29.1285	26.2234	29.1809	29.2825	29.4838	29.4067
I7HJS1;O08579;Q3THM8;B7FAU5	Emd	28.1506	27.9245	29.0521	28.2223	27.4073	28.0101	26.5639	27.7253	27.6324	28.3103	28.0243	28.0479	24.793	25.8389	28.248	28.0017	28.1736	27.8943
J3QNU6;Q8BWG8-2;Q8BWG8	Arrb1	30.1478	30.0245	30.0523	30.2189	30.1894	30.1499	29.9088	30.2054	30.1821	30.257	30.025	30.2317	30.2901	30.6875	30.3577	30.4873	30.3155	30.4748
K3W4R2;Q6URW6-2;Q6URW6;Q6URW6-3;A0A140LI60	Myh14	31.9417	31.9239	31.2055	31.2455	31.5378	30.707	31.2258	31.366	31.3882	31.0199	31.052	31.0605	30.7834	30.7939	31.5374	30.9629	31.7538	30.9193
K3W4T3;Q9Z1G4-3;Q9Z1G4-2;Q9Z1G4	Atp6v0a1	31.9968	32.1863	32.0285	32.0581	32.1014	31.9844	31.4639	31.29	31.3638	31.0945	31.0475	31.2874	31.215	31.1743	31.4252	31.3505	31.5012	31.4475
K4DI77;Q5ND34-3;Q5ND34-2;Q5ND34	Wdr81	27.6763	27.9999	27.8209	27.9549	28.4446	27.9526	27.956	28.4875	27.5456	27.6635	27.2467	28.0076	28.2966	28.2901	28.6644	28.5466	27.4564	28.0468
L7N451;Q80SU7	Gvin1	29.8567	29.5853	29.6847	29.9328	30.1897	29.8705	29.8101	29.4545	29.4858	29.7468	29.7781	29.3653	29.0204	28.7608	26.3844	27.6628	26.7017	26.9146
M0QWF0;Q9JMD0-4;Q9JMD0-3;Q9JMD0-2;Q9JMD0	Zfp207;Znf207	29.0555	28.7594	29.0574	29.0721	29.1323	29.0237	29.1475	28.9698	29.2292	29.2085	29.0076	28.8723	28.41	27.2415	28.984	29.3627	29.656	27.3785
M0QWS4;Q9CR09	Ufc1	28.6884	28.3793	28.7007	28.4029	28.2614	28.2557	29.0619	28.3265	28.473	28.7949	28.5953	28.6242	28.2527	28.1895	28.3532	28.4078	28.4823	28.1382
O08529	Capn2	33.4351	33.5564	33.4958	33.5047	33.6915	33.5688	33.2453	33.2446	33.2085	33.0773	33.0082	33.0707	32.5815	32.5598	32.6461	32.5811	32.4845	32.5727
O08547;E9Q6R3	Sec22b	30.3691	30.1516	30.3066	30.033	30.26	29.6801	30.2203	30.2953	30.0826	30.2533	30.508	30.4726	30.4402	29.9915	30.305	30.2184	30.2842	30.7823
O08553	Dpysl2	35.2191	35.044	35.1141	35.196	35.1833	35.1534	34.6298	34.5493	34.6655	34.4741	34.4525	34.4582	33.9614	34.0179	33.8858	33.9974	34.0463	33.8633
Q9JJW6-2;O08583;G3X9I4;O08583-2;Q9JJW6	Alyref2;Alyref	29.24	28.7672	29.7794	29.445	28.6963	28.5735	29.4094	29.2795	29.0832	29.8031	30.4546	29.7815	28.9214	28.4039	29.4292	28.9234	29.0361	29.7406
Q3UI33;O08663;Q3TMN1	Metap2	28.5582	28.259	28.7661	28.5019	28.7747	28.4541	28.5685	28.6839	29.1245	28.546	28.4845	28.1867	28.7468	28.5556	28.5419	28.6233	27.3145	28.753
O08738	Casp6	26.0464	26.1556	27.5641	26.3502	26.0865	26.6834	26.2778	26.0435	26.3503	26.4466	26.2015	26.2048	26.6364	26.1043	26.8316	26.258	25.9808	26.4676
O08749	Dld	32.3498	32.4602	32.3231	32.4459	32.1826	32.1501	32.6076	32.6926	32.8991	32.8444	32.8935	32.799	33.968	34.1354	33.6258	33.8983	33.6736	33.9471
O08759-3;O08759-2;O08759	Ube3a	27.9239	26.3292	27.8416	27.4717	26.0092	27.5007	27.3998	27.7789	26.0938	27.5548	27.4458	25.2007	27.3002	27.3667	26.1961	26.8791	28.0752	25.6608
O08792	Ebf2	27.5321	27.3543	27.7679	24.9864	25.4433	26.2716	25.8424	26.0906	26.1818	26.139	26.5026	27.8661	28.4716	28.5976	25.8828	27.7662	27.1299	28.4694
O08795;O08795-2	Prkcsh	31.2459	31.249	31.5039	31.3573	31.2463	31.3908	31.0925	31.5353	31.3762	31.45	31.9271	31.4133	31.5489	31.7243	31.5663	31.5759	31.593	31.6791
O08797	Serpinb9	26.5429	26.2482	27.6883	25.5047	26.461	27.3427	27.8005	28.0216	27.0635	27.1764	27.5409	26.978	27.0228	27.0499	26.5408	26.9398	27.2102	26.5334
O08800	Serpinb8	25.2793	26.8893	26.4834	26.6866	25.2818	26.602	28.601	28.1944	28.3634	28.5515	28.6009	28.6841	28.0989	28.3226	28.5031	27.4675	27.7043	28.3315
O08807	Prdx4	36.2834	35.7749	35.8237	35.8999	35.9273	35.8795	35.5983	35.5816	35.9029	35.755	35.3802	35.6643	35.1501	35.0047	35.1546	35.1572	35.1762	35.3506
O08915;D3YW40	Aip	30.7135	30.3595	30.9539	30.6574	30.7822	30.7701	31.1355	31.0486	31.3008	30.9359	30.9342	31.1684	30.6142	30.539	30.7356	30.4127	30.5405	30.308
Q3TMX0;O08992;H3BLG5;A2AKJ9;A2AKJ6	Sdcbp	30.5482	30.2187	30.1788	30.2724	30.0121	30.212	29.8169	29.5921	29.5044	29.8474	29.4616	29.6534	29.4337	29.3264	29.921	29.3712	29.9574	29.8679
O09061;A0A338P7C0;A0A338P7F1	Psmb1	32.9327	32.528	32.3313	32.6859	32.6752	32.6973	32.4427	32.3451	32.5874	32.8274	32.4446	32.4833	32.2147	31.7694	32.3955	32.5227	32.5514	32.2992
O09106	Hdac1	30.275	30.0041	29.8555	30.1777	29.8699	29.8261	29.8705	30.1277	30.0771	30.0247	30.1237	30.0772	29.789	29.9528	28.9983	28.7561	29.3018	29.423
O09110;O09110-2	Map2k3	27.8628	28.0788	27.8417	28.6888	27.878	26.3903	28.1567	27.8852	27.7797	28.4393	28.0482	28.1835	26.4427	27.9484	28.2897	27.9379	27.3271	26.1614
O09111	Ndufb11	27.025	25.3901	25.3378	25.6118	26.3074	25.3068	27.219	25.6693	27.0895	27.5733	26.4447	27.114	27.9282	28.4105	28.0493	27.9462	27.9321	28.3547
O09117-2;O09117;D6RFU9	Sypl1;Sypl	28.7255	25.2865	27.9683	28.3476	28.0384	26.0008	27.3998	25.6024	26.8895	26.1791	27.3664	25.9091	25.6035	26.6577	27.9962	27.9489	26.9228	26.701
O09131;A0A494BAB1	Gsto1	32.2054	32.3824	31.9951	32.0986	31.9247	32.0234	32.4146	32.5227	32.6338	32.4426	32.5205	32.5276	32.7608	32.5181	32.9214	32.8494	32.6991	32.8297
O09159	Man2b1	31.3717	31.2071	31.3605	31.3699	31.3181	30.9854	31.0453	31.0919	31.015	30.9917	31.5053	31.3945	30.7525	30.8998	31.3899	31.3433	31.6133	31.6346
O09172;H3BJA3;A0A0G2JDI4	Gclm	32.5917	32.7506	32.6566	32.6063	32.4996	32.5279	32.2332	32.2223	32.0871	31.7645	31.5128	31.5883	31.8389	31.5534	32.0953	31.8268	32.2186	31.9683
O35075	Dscr3	27.8657	25.8476	27.6399	27.7003	28.0884	27.7095	27.5481	28.2384	27.1364	27.7679	27.2741	27.167	27.4806	26.663	27.9826	28.3091	28.1939	27.5896
O35129	Phb2	32.6347	32.5517	32.1803	32.7749	32.1384	32.5041	32.6822	32.8749	32.7658	33.3674	32.8195	32.9708	33.1758	32.9088	33.4475	33.4694	33.4627	33.1527
O35215;G3UZN1	Ddt	28.8532	28.2015	28.7625	28.6272	28.8387	26.3602	28.7653	28.5868	28.8805	28.9558	28.8384	28.9666	29.8975	29.5013	29.8514	29.8992	29.2211	30.0223
O35226;O35226-4	Psmd4	25.3903	27.9374	28.174	25.2222	28.0164	27.8216	26.3992	27.7956	26.2484	28.0627	28.0584	26.9091	26.6493	26.775	26.9027	27.2161	27.28	26.1803
O35226-2;O35226-3;O35226-5	Psmd4	31.1063	31.0201	31.0916	31.248	31.0869	30.9564	30.899	30.9923	30.8853	30.8669	30.9641	30.8277	30.8961	30.7533	31.2349	30.9627	30.8085	30.7282
O35286;Q497W9;A0A0G2JG10	Dhx15	30.7343	30.7557	31.1834	31.1158	31.1076	31.252	31.1435	31.2855	31.5001	31.3727	31.3114	31.3817	31.0705	30.889	30.8838	30.5908	30.6071	30.6223
O35295	Purb	29.4003	29.5971	29.5495	29.5495	29.3485	29.3742	29.3849	29.2232	29.2353	29.4597	29.3151	29.3207	29.4805	29.2733	29.7555	29.8698	29.8696	29.8877
O35316;A0A0U1RQA5;A0A0U1RP20;A0A0U1RQA0	Slc6a6	28.8264	28.7846	28.3266	28.6847	28.4123	28.7453	27.8315	27.9463	27.7872	27.4126	28.0395	28.0853	27.6329	27.7426	27.905	27.4256	26.9838	27.4917
Q9D8S5;O35326	Srsf5	30.4735	30.3882	30.1072	30.4146	30.191	30.0619	30.4226	30.5967	30.5997	30.5582	30.2316	30.5137	29.9739	29.7294	29.9316	29.6249	29.5508	29.6407
O35343;A0A0B4J1E7	Kpna4	29.6238	29.9814	30.0753	29.75	29.8923	30.2539	29.8591	29.6754	29.6807	29.5987	29.9439	29.9269	29.739	29.5385	29.3963	29.5101	28.9512	29.7038
O35344	Kpna3	28.2341	27.9184	29.1131	28.1139	28.5695	27.8991	28.1483	28.2486	28.0672	27.835	28.2524	27.7477	27.1348	27.7392	25.8368	27.3148	28.5209	27.7752
O35350	Capn1	31.1074	31.09	30.8431	30.9716	30.8649	31.1169	30.2065	30.5508	30.4035	30.2473	30.1642	30.291	29.292	30.157	29.9237	30.0716	28.5924	29.0226
O35375-5;O35375-6;O35375-2;O35375-3;O35375-4;O35375	Nrp2	29.4597	29.3854	29.1225	29.2803	29.162	29.2431	30.7853	30.9095	31.0103	30.9824	30.5466	30.8498	29.9897	29.0698	29.5952	29.8092	29.5172	29.0369
O35379	Abcc1	29.8401	29.9207	29.8848	29.8221	30.0505	29.5728	29.8293	30.0688	29.9481	29.7026	30.026	29.9839	30.1569	30.2779	30.0698	29.9894	29.5506	30.1289
O35382;Q8C391;Q9CXE1	Exoc4	28.951	29.3514	29.1135	29.1849	29.0026	29.0863	28.7687	28.7645	28.7333	28.6152	28.7495	28.9837	28.8566	28.7499	28.7679	29.0994	25.2336	28.7464
O35405	Pld3	30.3047	29.8811	30.1527	29.9273	30.0927	29.8452	30.3877	30.122	30.3392	30.0737	30.488	30.3045	29.7351	29.5806	30.2178	30.1627	30.1714	30.0992
O35465;O35465-2	Fkbp8	29.8516	29.9631	30.0643	30.1571	29.9943	29.984	29.6115	29.7385	29.5009	29.9141	29.8663	29.6502	29.9164	29.4167	29.9677	28.936	29.7405	29.5088
Q8C4U8;O35474;Q8C8K0	Edil3	26.0884	25.9116	26.3071	29.5716	29.0275	28.7968	29.0914	29.1181	28.1346	26.6986	25.8971	27.831	29.0136	29.3809	29.1613	29.0652	29.2764	29.205
O35593	Psmd14	29.4693	29.3617	29.9392	29.9686	30.439	30.2171	29.6356	29.9584	29.9342	30.3703	29.9271	29.9946	29.8701	29.4565	29.8043	30.0641	30.0158	29.914
O35598	Adam10	27.8225	25.8161	27.8264	27.4747	27.8862	27.4183	27.6118	27.7394	27.9452	28.802	27.9206	28.9556	28.253	28.0826	27.3705	25.7691	28.1023	28.104
O35601;O35601-2	Fyb	31.6993	31.9231	31.8799	32.208	31.9634	32.0831	32.0637	31.9732	31.9388	31.9847	32.2208	32.0968	31.6038	31.3902	31.2647	31.4588	31.0612	31.181
O35604	Npc1	30.908	30.7459	30.4298	30.746	30.1685	30.697	30.3785	30.3142	29.997	30.0233	30.5074	30.4609	30.7379	30.4875	30.753	30.481	30.4482	31.028
O35639	Anxa3	33.9311	33.9072	33.8112	33.7965	33.776	33.7161	33.0822	33.3855	32.9059	32.8717	33.0297	33.1014	32.8388	32.8656	33.2025	33.1502	33.4279	33.3741
Q5SVG5;Q5SVG4;O35643	Ap1b1	29.3127	29.7462	30.4003	29.7032	30.1974	30.7643	30.0474	30.0668	29.6233	29.9048	30.3737	30.1783	30.3546	30.4466	29.7766	29.8067	29.8441	30.9565
O35682	Myadm	31.9851	31.7229	31.2597	31.6249	31.3922	30.9844	31.079	31.404	31.3395	30.8873	31.0873	31.0129	30.6258	30.5691	30.6817	30.5187	30.4221	30.5097
O35685	Nudc	30.3491	30.1091	30.2544	30.5237	30.2748	30.0686	30.2814	30.3029	30.4854	30.6885	30.6215	30.8009	29.9342	30.4241	30.0578	30.102	30.2361	29.6798
Q3TUQ5;O35691	Pnn	27.362	26.9432	26.8933	27.0194	27.2586	26.9103	27.02	26.889	26.9618	27.0299	27.0635	26.6123	26.7786	26.7811	26.6722	27.9464	26.5783	26.8119
O35704	Sptlc1	29.5191	29.3203	29.0392	29.4547	29.3031	28.8627	28.9606	29.1251	29.1943	29.1242	28.9754	29.0412	26.6143	28.9994	28.7743	29.0669	28.5775	29.0575
Q8C2Q7;O35737	Hnrnph1	32.696	32.5935	32.3922	32.6104	32.3413	32.4824	32.4414	32.4185	32.6594	32.516	32.5867	32.4745	32.0358	31.9669	31.872	32.203	32.1143	32.0469
O35744	Chil3	30.69	29.7193	30.0356	30.5943	30.7433	30.2402	30.5819	29.735	29.6552	30.1979	30.3849	30.1459	29.6517	26.5467	27.1019	25.387	27.1584	30.0441
O35841	Api5	28.4466	28.2853	29.9545	28.9112	29.4637	29.7332	29.7772	29.4096	29.3226	29.6356	30.0185	29.4975	28.9876	29.4376	28.8273	29.2033	28.9185	29.3434
O35855;O88374;A0A1B0GX27	Bcat2	30.6759	30.7811	30.8015	30.4347	30.5341	30.5386	31.2587	31.4453	31.3554	31.2457	31.0352	31.1795	31.535	31.6051	31.6356	31.3565	31.632	31.5388
O35857	Timm44	27.4133	27.5759	25.5538	28.0299	27.4353	28.5261	27.8296	27.6845	27.796	28.2498	28.1529	28.2634	29.0364	29.6588	29.4165	29.127	29.2183	29.068
O35955	Psmb10	29.2986	29.0732	29.25	29.4427	29.2693	29.4494	29.6391	29.7238	29.672	29.768	29.4301	29.5747	29.2945	29.4072	29.5323	29.3837	29.5467	29.5867
O54692;A0A1L1SST9	Zw10	25.7404	27.0562	25.8076	24.7057	28.1356	27.4099	27.9982	27.1122	27.529	26.2093	27.6702	27.0441	26.5728	25.3859	27.3399	26.3151	26.9567	27.1806
O54734	Ddost	32.6371	32.3812	32.0501	32.5915	32.3711	31.9952	31.9166	31.9061	32.2448	32.1691	31.8691	31.9076	31.9959	31.81	32.1916	32.1972	32.3978	31.7657
O54774	Ap3d1	30.4814	30.5922	31.0217	30.2908	30.897	30.8799	30.7727	30.6636	30.9212	30.9266	30.9699	31.0953	31.1005	30.8692	30.7263	30.873	30.4481	31.118
O54833;A0A1D5RLE4;A0A1D5RM74	Csnk2a2	26.7267	27.3184	26.6543	26.7153	27.4468	27.0607	26.8292	26.283	26.4836	26.8278	26.236	26.5788	26.67	27.0876	26.5268	27.7607	26.9828	26.3093
O54890	Itgb3	28.3042	28.1238	27.283	26.7533	27.1253	26.5613	26.5445	26.7584	26.54	27.4185	26.3393	26.9203	31.4504	32.6162	31.4989	31.8025	31.5808	32.1116
O54984	Asna1	30.5634	30.705	30.3515	30.6466	30.4607	30.4341	30.6182	30.4106	30.2615	30.2892	30.2611	30.4485	29.8446	30.0173	30.5658	29.9228	30.472	30.3973
O54988-2;O54988	Slk	30.4988	30.5499	30.6255	30.7026	30.3792	30.7538	30.6557	30.5857	30.6952	30.6944	30.7289	30.9443	30.6753	30.3554	30.3885	30.3465	29.8909	30.2278
O55013	Trappc3	29.6888	29.4821	29.3442	29.3957	29.1311	28.9924	29.0144	29.0667	29.2606	29.3655	29.6502	28.8007	29.1143	26.9181	29.2123	29.2401	29.1647	28.8291
O55022	Pgrmc1	27.3271	27.3401	27.1177	27.0615	27.7986	27.2899	25.941	25.8248	26.0642	27.1973	25.7859	27.1652	27.2463	27.7942	27.6251	27.643	27.5462	28.7317
Q924B0;O55023;Q80ZJ2	Impa1	30.6508	30.6247	30.5424	30.6528	30.7813	30.2038	30.4682	30.2734	30.5248	30.6304	30.1917	30.5463	30.7442	30.6732	30.8647	30.8815	30.5848	30.4893
O55029	Copb2	32.364	32.4205	32.1159	32.3127	32.2269	32.176	31.7965	32.0021	32.1061	31.9335	31.8523	31.9054	31.7719	31.7684	31.9514	31.8001	31.7103	31.6759
O55098	Stk10	29.4669	29.673	29.7723	29.7384	29.6568	29.7391	29.0138	29.0912	28.946	28.8931	29.1182	28.942	27.8081	28.1529	28.0732	28.0069	27.755	27.9233
Q7TMG8;O55126	Gbas	27.9242	28.2807	28.2564	28.2635	28.0908	28.5937	28.625	28.3986	28.7006	28.7177	28.1796	28.5392	29.527	29.261	29.1902	29.3373	29.2922	29.2431
O55135	Eif6	31.1255	31.1113	31.2971	31.1215	31.3859	31.2486	31.6692	31.69	31.7356	31.7236	31.6012	31.6608	30.805	30.4881	31.3719	31.3659	31.2391	31.0874
O55142	Rpl35a	32.0159	31.8033	31.6255	31.699	31.6199	31.4746	31.9328	31.9332	31.9261	32.0088	31.656	32.053	31.4153	31.1764	31.2563	31.2038	31.3631	31.0016
O55143;O55143-2	Atp2a2	32.9108	33.053	32.9531	32.9566	33.1031	32.903	32.8117	32.9671	32.9993	32.7721	32.7497	32.9468	32.7021	32.7323	32.8441	32.6309	32.7484	32.6481
O55201-2;O55201	Supt5h	28.5028	28.3519	28.3948	28.2032	28.5523	28.5435	28.4425	28.5549	29.1796	28.3492	28.44	29.0655	28.2404	28.6143	25.0625	28.1101	27.2656	28.4665
O55222	Ilk	30.1422	30.2599	29.9714	29.9746	30.3213	30.1095	29.5972	29.6418	29.6991	29.7194	29.508	29.6727	29.8741	30.4018	29.6972	29.6656	29.9993	30.0024
O55234;Q8BTY5	Psmb5	30.3175	30.1737	29.6979	30.3552	30.4355	30.3323	29.852	30.0156	30.2056	30.3981	30.1366	30.3402	30.171	30.1655	30.6049	30.5207	30.7711	30.1009
O70145	Ncf2	32.7938	32.8212	32.4875	32.7556	32.5639	32.537	32.5471	32.5496	32.5641	32.3563	32.36	32.4977	32.3487	32.3619	32.3688	32.4185	32.4044	32.1648
O70152;A2BDX2	Dpm1	28.5272	28.3468	28.9664	29.2812	29.0663	28.7601	28.8285	29.0506	29.2283	29.0267	28.6793	28.9306	28.3636	28.5827	28.6445	27.3496	28.8243	28.7137
O70172;F6RJE8	Pip4k2a	29.9989	29.9609	29.7702	29.9429	30.1738	29.8566	29.8415	29.7743	29.689	29.5022	29.7001	29.7497	29.9203	29.8341	29.6714	29.7289	29.8247	29.8801
O70194	Eif3d	31.9719	31.8414	31.9016	31.7655	32.1421	31.9004	32.0713	31.8489	32.0909	31.8633	31.8915	31.9847	31.7245	31.7109	31.7698	31.5256	31.7067	31.5028
O70252;D3YX62	Hmox2	31.3433	31.3343	31.1527	31.3533	31.188	30.9569	30.8533	30.7478	30.5898	31.1303	30.9945	31.0328	30.535	30.2005	31.0926	30.8224	31.1422	31.1357
O70310	Nmt1	31.2327	31.2086	31.4691	31.1732	31.2802	31.4058	31.2127	31.1792	31.3652	31.1628	31.2668	31.1458	30.8597	30.9611	30.7425	30.69	30.5687	30.8631
O70325-2;O70325;O70325-3;S4R1E5	Gpx4	29.7608	29.7296	29.2971	29.6656	29.1887	29.4233	29.4889	29.521	29.1079	29.139	29.4883	29.4507	29.5145	29.614	29.3235	29.3002	29.4543	29.0016
O70378;M0QWY0;M0QWP2	Emc8	27.4806	27.2011	26.9639	27.1702	26.3708	26.1912	27.6301	27.5076	27.2949	25.4569	26.6868	26.7437	26.0347	26.6153	26.99	26.0774	26.12	26.5932
O70435;E0CX62	Psma3	32.7142	32.7689	32.6408	32.6607	32.3785	32.3951	32.4083	32.2995	32.5271	32.3895	32.3145	32.5192	31.8022	31.4004	31.9903	32.0147	31.8359	32.0942
Q8BH40;O70439	Stx7	29.9127	30.1561	29.8271	30.2896	29.6667	28.8974	29.4138	29.5879	29.8534	29.6574	30.1087	29.6397	29.7705	29.4774	30.1199	29.8891	30.25	30.2993
O70469	Dok2	29.4024	29.1089	29.6303	29.7471	29.8701	29.7828	28.8894	28.6504	28.8716	28.8649	28.8035	28.9147	28.2398	27.2865	25.7068	29.0696	28.104	28.7854
O70475	Ugdh	28.9885	29.2294	29.1852	29.4674	29.0967	29.0401	29.5265	29.5434	29.8911	29.5016	29.1038	29.3078	29.1637	28.7532	28.7582	29.1001	28.7225	28.2561
O70503	Hsd17b12	32.7411	32.8423	32.7405	32.6649	32.6781	32.6999	32.2675	32.2204	32.3455	32.2685	31.9586	32.3335	31.8017	31.6022	31.9337	31.8589	31.9187	31.7723
O88325	Naglu	30.5144	30.7164	30.7671	30.5612	30.7298	30.3843	30.7166	30.5892	30.6798	30.6384	30.6323	30.6474	31.3431	31.2858	31.7173	31.6805	31.6524	31.5692
O88342	Wdr1	35.8681	35.9039	35.6719	35.8954	35.7164	35.609	35.3057	35.469	35.6732	35.2529	35.259	35.3401	35.5116	35.5865	35.4586	35.5281	35.5396	35.4342
O88456;A0A0R4J1C2	Capns1	29.6423	29.9387	30.5361	30.077	29.8415	29.5607	29.8314	29.6763	30.0312	30.0901	30.4644	30.1408	29.1244	29.3823	29.8618	29.693	29.5275	30.1074
O88531;B1B0P8;B1B0P9	Ppt1	28.942	28.8002	28.3631	27.9228	27.9794	28.5786	28.262	28.2359	26.3323	25.9498	28.4247	25.8654	28.5089	28.1397	27.8099	27.2858	28.7106	26.1515
O88532;F6QJP7	Zfr	27.4629	28.0161	26.8974	26.3688	26.8741	26.751	27.139	26.862	26.8648	26.8707	27.0005	27.2197	27.4372	26.1448	26.6023	26.8346	27.1584	25.6634
O88543;F6YCA7	Cops3	29.3253	29.3965	29.1812	29.538	29.1882	29.3965	29.2416	29.1123	29.4522	29.2916	29.0453	29.1466	29.5522	29.023	29.2249	28.8287	29.2754	29.4973
O88544;F6QTS1	Cops4	29.1929	29.6848	29.5599	29.5751	29.6518	29.5817	29.3868	28.9542	29.1261	29.4621	29.6571	29.3385	28.4146	28.8614	29.5577	28.3186	28.8653	28.8389
O88569	Hnrnpa2b1	35.4554	35.2903	35.1221	35.3898	35.2854	35.1589	35.4187	35.4449	35.5312	35.6482	35.3282	35.5245	35.1752	35.0245	35.1767	34.8625	35.1215	34.9044
O88569-2;O88569-3	Hnrnpa2b1	29.999	29.9078	29.7566	30.1933	29.9892	29.9167	30.1858	30.3188	29.9613	30.2355	30.751	30.3154	30.0356	29.9137	29.9985	29.9287	30.0633	29.7539
O88587-2;O88587	Comt	28.9215	28.6287	29.6247	29.2287	29.9321	30.1065	30.0014	29.7055	29.2029	30.1054	28.6637	29.8458	29.4971	26.5124	29.622	29.9265	29.2818	29.0574
O88653	Lamtor3	29.8453	29.4078	29.7914	29.6093	29.833	29.3518	29.5287	29.9244	29.7575	29.7873	29.6825	29.8101	29.8098	29.8234	29.9791	29.9227	30.1958	30.1552
O88685;A2AGN7;B7ZCF1;A0A087WPH7	Psmc3	31.3182	31.2888	31.5706	31.3387	31.6628	31.7273	31.4362	31.3178	31.5939	31.6129	31.6281	31.621	31.5264	31.5543	31.3024	31.3791	31.4306	31.7626
Q3UDC3;O88746;A0A1D5RM84	Tom1	27.3129	26.9445	28.1448	27.1286	28.0488	28.2048	26.9355	26.8022	26.3265	26.7623	27.5675	26.3737	27.4119	26.6819	27.6672	26.8303	27.037	27.9371
Q3TNB8;O88842	Fgd3	28.8351	28.7991	28.823	28.3553	28.5834	28.9503	29.0868	29.3651	29.0709	29.1331	29.167	29.1723	28.8633	28.6829	28.8705	28.2642	28.6674	28.9815
O88844;A0A087WPT4;A0A087WRS9	Idh1	33.8898	34.0621	33.8068	33.8529	34.0722	33.8263	34.2067	34.2	34.251	34.0412	33.805	34.0322	34.3754	34.3314	34.4936	34.4837	34.5178	34.3715
O88845;O88845-2;O88845-3	Akap10	26.8442	27.3061	27.1437	27.2717	27.3749	27.0258	26.426	27.1949	26.7544	25.4033	26.5212	25.8033	27.6747	26.1764	26.2123	26.7409	26.038	27.7363
O88952;Q8JZS0	Lin7c;Lin7a	28.2873	25.8835	26.9704	26.2735	25.7508	26.9424	28.4935	28.4972	28.4563	28.8013	28.1655	28.1557	26.8897	26.4309	26.0961	26.5237	27.8129	26.8817
O88958;A0A494B9X2	Gnpda1	30.661	30.8027	30.2515	30.5633	30.288	30.276	29.8989	30.1795	30.0549	30.1511	29.9091	29.8468	30.1258	30.1667	30.2224	30.2716	30.7836	30.3486
O88967	Yme1l1	26.7717	27.346	26.3486	27.5682	25.963	26.1451	27.5957	27.7169	27.9167	28.0251	26.2575	27.868	26.9378	26.8831	26.5874	25.6244	26.7717	28.1022
O88983	Stx8	29.5509	29.3738	29.7185	29.3071	29.4503	29.233	29.4298	29.3986	29.2664	29.1673	29.4959	29.4456	29.6027	29.7165	29.8665	29.7267	29.6826	29.9428
O89017	Lgmn	29.5035	29.5777	29.9438	29.4761	30.1681	30.0615	29.8292	29.5233	29.4481	29.6376	29.3298	29.5817	28.3103	25.1984	29.4856	29.3519	29.6674	27.0725
O89023	Tpp1	28.8729	28.8837	29.4808	29.2466	29.1604	29.2097	29.2218	28.724	28.9187	29.1164	29.5738	28.9655	29.222	29.3343	29.1249	29.5509	29.8719	30.0711
O89051;A0A2I3BPW7	Itm2b	25.4643	26.3822	28.3588	28.4392	28.1955	28.1337	27.9148	28.4601	28.4638	28.5318	28.4664	28.5696	28.3749	28.246	28.5115	26.0855	28.184	28.1095
O89053;G3UYK8	Coro1a	35.4246	35.3938	35.3578	35.559	35.4093	35.3283	34.8128	34.6384	34.7284	34.676	34.6077	34.6536	34.4592	34.4193	34.0936	34.2208	34.1203	34.2199
O89079;D3Z315	Cope	29.6539	29.3423	29.9173	29.5813	29.7143	29.8775	29.6189	29.6409	29.2588	29.7837	29.7696	29.6115	28.9901	28.8389	29.7464	29.4743	29.7327	29.5457
P00375	Dhfr	29.3584	29.0548	28.9654	29.0454	29.0167	28.893	28.6699	29.0798	29.1231	29.1393	28.9555	29.0666	27.4035	26.3288	28.6226	26.3168	26.0657	25.7859
P00397	Mtco1	27.918	26.1668	26.5538	26.5195	24.599	25.9749	27.2605	27.8739	28.22	28.4666	27.6158	27.7337	28.7207	28.6283	26.634	26.2088	26.8886	28.9111
P00405	Mtco2	31.3967	31.1571	31.073	31.7643	31.4641	31.294	31.2576	31.4713	31.4819	31.7852	31.3701	31.5332	32.1644	32.4956	32.6458	32.6731	32.7077	32.4902
P00493	Hprt1	32.0103	32.0424	31.8728	32.1223	31.9736	32.0121	31.418	31.3161	31.4465	31.6337	31.2719	31.3339	31.0114	30.3768	31.0871	31.246	31.4485	31.2143
P00920;A0A0A6YX78	Ca2;Car2	27.164	26.5984	27.1518	26.851	26.0984	26.0196	25.9434	26.0155	26.0887	29.2644	27.9826	27.9184	32.456	33.0439	32.6595	32.3828	32.7778	32.5717
P84244;P02301;E0CZ27	H3f3a;H3f3c	26.0397	26.7573	28.4815	26.0535	27.5423	30.9116	30.1122	29.6128	28.1407	29.9901	31.6453	30.1931	32.3478	32.6019	27.6542	29.4913	29.0145	33.3142
P03911	Mtnd4	26.0063	24.6222	27.1041	26.1087	26.518	26.5404	27.2119	27.4422	26.3515	27.1759	26.9157	28.4886	29.1562	28.7052	28.5054	28.6049	28.6324	29.6253
P04117	Fabp4	31.6997	31.7351	31.1059	31.3267	30.8642	30.9441	31.2399	31.4186	31.263	30.6169	30.25	30.8304	30.4136	30.8425	30.6683	30.7878	30.9347	30.4402
P05063	Aldoc	31.9386	31.7642	31.684	31.865	31.8467	31.6474	31.4062	31.0419	31.2945	31.2473	30.9173	31.1218	31.363	31.1929	31.2369	31.0923	31.1978	31.2104
P05064;D3YWI1;D3Z510;A0A0U1RPN8	Aldoa	38.1453	38.2148	37.886	38.0872	37.9901	37.9086	38.0471	37.9142	37.9417	37.9417	37.7922	37.9308	37.5908	37.5627	37.6721	37.4596	37.6185	37.4365
P05132;P05132-2	Prkaca	26.8408	27.2154	26.2293	25.2682	25.3199	25.7936	25.352	26.4734	26.6427	27.0584	29.0638	29.2269	29.9228	29.208	29.1775	26.5367	29.1749	29.2495
P05201	Got1	32.1671	32.2261	32.1275	31.9509	32.0026	31.8012	31.7198	31.9785	32.1392	32.0662	31.8375	31.9281	32.6482	32.7209	32.9594	33.0314	32.899	32.8516
P05202	Got2	34.1422	34.1928	33.7584	33.9764	33.903	33.7878	33.8711	33.7493	33.8817	33.8032	33.7357	33.7234	34.1489	34.163	34.1685	34.2014	34.378	34.2146
P05480;P05480-1	Src	30.5284	30.2281	30.438	29.5482	28.8354	30.4101	29.9657	30.1389	30.2058	30.4475	30.3524	30.2303	31.9358	32.2625	32.1276	32.0365	32.4045	32.0689
P06151;A0A1B0GSX0;A0A1B0GSR9;D3YZQ9;A0A1B0GQX5;A0A1B0GT41	Ldha	36.7922	36.8162	36.7175	36.8399	36.8516	36.7047	36.78	36.78	36.886	36.6918	36.3598	36.6388	35.8446	35.8412	35.97	35.794	35.9571	35.7576
P06745	Gpi	35.7497	35.8342	35.9655	35.7702	35.8748	35.784	35.658	35.7722	35.686	35.5422	35.6773	35.7346	35.1808	35.2488	35.2695	35.1679	35.2767	35.3045
P06795	Abcb1b	28.5802	28.3694	28.1695	28.7121	28.0543	28.4632	28.3525	28.29	27.9212	28.5519	28.5672	28.6984	28.5056	28.7118	27.0226	27.494	26.3049	28.3546
P06797;A0A1Y7VNM3	Ctsl	30.8685	30.5956	30.3978	30.558	30.2827	30.0165	31.4919	31.3567	31.4108	31.1252	30.8991	31.2909	29.7357	29.4383	29.9843	29.9562	30.2807	29.5418
S4R1M0;P06800-6;P06800-5;P06800	Ptprc	32.873	32.8426	32.8948	32.9673	32.8036	32.888	32.9024	32.8347	32.8375	32.8349	33.0462	33.0155	32.928	32.7382	32.7671	32.8072	32.822	32.9367
Q3TQP6;P06801	Me1	27.826	27.3945	27.3639	27.3014	27.1797	27.4267	27.5883	27.0671	27.4092	26.5012	26.4885	26.9767	26.8976	27.3788	26.3588	27.4577	27.2042	26.7887
P06869	Plau	27.437	28.2569	27.6923	27.6152	27.6335	27.6865	26.3195	25.6818	27.0474	25.9655	26.1007	26.4053	27.3424	26.7364	27.0168	26.2191	25.678	26.418
P07356;B0V2N5;B0V2N7;B0V2N8	Anxa2	37.1453	37.0163	36.78	36.9086	36.8399	36.8281	36.9526	37.0059	36.7302	36.8281	36.7922	36.7428	36.0141	35.9969	36.3957	36.2562	36.2945	36.245
P07742	Rrm1	28.6852	28.2232	28.8373	28.474	28.671	28.7616	29.4116	29.1909	29.5789	29.5011	29.4193	29.6383	28.404	27.8441	25.8108	26.7184	25.9864	26.7819
P07901	Hsp90aa1	35.0143	34.9731	34.9485	34.9304	34.878	34.8509	34.7955	34.9015	35.0471	34.9502	34.934	34.949	34.3499	34.4363	34.459	34.2645	34.2935	34.2994
P08030	Aprt	33.0107	32.7177	33.1215	33.2768	33.4355	33.2691	32.9689	33.2382	33.2849	33.4156	33.1319	33.1489	32.6184	32.7925	32.7493	32.649	32.9102	32.8678
P08113;F7C312	Hsp90b1	36.1948	36.1608	36.1277	36.1418	36.082	36.1009	35.5441	35.6848	35.7848	35.6958	35.6959	35.6918	35.3532	35.4811	35.4526	35.3239	35.2297	35.2907
P08207	S100a10	32.4936	31.7899	32.2423	31.8311	32.0242	31.8534	32.3635	32.577	32.3974	32.8602	32.6231	32.5831	32.1224	32.1392	31.9117	31.9183	31.9459	32.2265
P08228	Sod1	30.4719	30.5368	31.4065	30.8775	30.7626	30.4169	31.004	30.8914	31.3035	31.624	31.7737	31.5572	31.8588	31.4625	31.9493	32.515	32.4166	32.7428
P08249	Mdh2	35.1128	35.0715	34.9097	35.0405	34.9462	34.9356	35.216	35.2788	35.0849	35.5145	35.4627	35.4114	36.4224	36.5038	36.7922	36.5556	36.8746	36.6655
P08752;A0A0A6YWA9	Gnai2	34.8375	34.8609	34.3841	34.632	34.431	34.5527	34.5771	34.5016	34.2727	34.3197	34.0804	34.1154	33.9072	33.8766	34.0958	34.0779	34.1527	33.9166
P08905	Lyz2	34.8516	34.5583	34.0912	34.378	34.2253	34.2893	35.564	35.3807	35.0155	35.4437	35.1346	35.0749	35.4054	35.2031	35.4596	35.2222	35.7414	35.4884
P09055;P09055-2	Itgb1	28.5884	28.4983	29.9885	28.6756	29.1484	29.7841	28.9743	25.8438	29.2484	29.5821	29.5945	29.5345	26.6767	26.1524	29.0283	26.2936	26.2792	26.1678
P09103	P4hb	35.704	35.5947	35.6307	35.8029	35.5504	35.5601	35.2786	35.303	35.4999	35.3111	35.3593	35.3097	35.2402	35.1926	35.1591	35.2028	35.0896	35.1156
P09405	Ncl	33.7931	33.7293	33.7148	33.8879	33.5998	33.8495	34.1808	34.3484	34.5369	34.5011	34.6177	34.5325	33.8738	33.7067	33.5301	33.4474	33.3348	33.4907
P09411;S4R2M7	Pgk1	37.2372	37.2811	37.2011	37.1828	37.2549	37.1547	37.0773	37.0369	37.0471	36.8974	36.9086	36.9526	36.2734	36.4222	36.5556	36.1775	36.476	36.2794
P09528;A0A494BA92	Fth1	33.9285	33.9957	34.2677	33.8902	34.1766	33.5732	34.0516	33.8391	33.976	33.8034	33.6767	33.9751	34.421	33.603	34.4444	34.4148	34.491	34.4471
P09581	Csf1r	30.4116	26.1259	29.8533	25.6955	26.552	29.8916	30.8571	31.4441	31.0771	31.5693	31.8383	31.3975	31.1203	31.0598	30.9234	30.5824	31	31.3783
P09671;A0A3B2WBF0	Sod2	30.4519	30.9632	30.9873	31.0572	30.8599	30.7128	31.8753	32.2478	31.9713	32.1319	32.2582	32.1017	32.1428	31.9375	32.5227	32.6834	32.6754	32.5939
Q3THW5;P0C0S6;Q8R029;Q3UA95	H2afv;H2afz	30.384	30.2241	30.3221	30.6658	30.1523	30.1341	30.3915	30.5926	30.3128	30.9749	30.8216	30.9209	29.5419	29.4424	30.3474	30.4549	31.1245	30.0909
P0DOV1-2;P0DOV1;Q8CGE8	Ifi205a	28.8526	28.5968	28.3305	28.7059	28.0031	28.4321	28.8355	28.7293	28.8726	28.0393	28.5752	28.6717	26.6892	25.8934	27.5105	25.2353	25.9001	26.2626
P0DOV2		29.4064	29.2458	28.6813	28.7151	28.025	28.5238	29.4326	29.0845	29.104	28.8795	29.1598	29.3277	28.4272	28.2866	28.2516	28.2083	27.5679	28.1846
P10107;A0A494BBD8	Anxa1	37.097	37.2102	36.9197	36.6918	36.6918	36.7922	37.4823	37.4973	37.0673	37.192	37.4209	37.2193	36.6522	36.5556	37.0673	36.9417	37.1358	37.1165
P10126;D3YZ68;D3Z3I8	Eef1a1	37.4287	37.4442	37.2897	37.4823	37.4131	37.3152	37.2637	37.3403	37.5908	37.5484	37.3067	37.4596	36.9634	37.1068	36.9954	36.9308	36.9742	36.7677
P10605	Ctsb	35.3863	35.2162	35.2082	35.2289	34.8452	35.0451	35.1149	34.8855	34.9042	34.7717	34.8716	35.0328	34.335	34.1743	34.1696	34.2668	34.3839	34.784
P10630;P10630-2;Q8BTU6;E9Q561;A0A338P6X5	Eif4a2	28.1445	28.1517	26.685	26.4945	28.0061	27.036	24.9567	27.7449	28.0202	27.1151	26.7974	27.1344	29.3375	29.3804	29.734	29.3283	29.5234	26.6044
P10639	Txn	31.4877	31.0837	31.3994	31.6732	31.3868	31.1389	31.617	31.9505	32.1462	32.1345	32.1226	31.9492	31.7229	31.5432	31.9955	31.6342	31.6642	32.1668
P10649;A2AE89	Gstm1	33.4119	33.7561	33.2087	33.251	33.3386	33.2048	33.1178	33.3608	33.22	32.8942	32.8671	33.0888	33.6303	33.324	33.6341	33.5804	33.6136	33.7207
P10711;E9PYD5;P10711-2	Tcea1	29.3615	29.6646	29.387	29.5569	29.5357	29.4049	29.9261	29.741	29.7183	29.6828	29.6743	29.7275	29.4382	28.9299	28.5739	28.8303	28.6064	28.9598
P10810	Cd14	29.2185	28.4485	28.8209	28.862	28.4742	28.7789	28.0472	27.8644	26.1927	26.0927	27.0844	25.4762	26.5519	27.3146	26.2365	26.1055	26.5765	25.5266
P10852;P10852-2;A0A0U1RP98;A0A0U1RPK4	Slc3a2	32.028	32.2642	32.2412	32.0147	32.2141	32.3003	32.091	32.2006	31.9729	31.7749	32.2534	32.0278	31.5826	31.416	31.5716	31.2763	31.2243	31.6872
P10922	H1f0	28.116	27.9535	27.0002	28.3446	27.7394	25.7647	28.2842	28.6818	27.9937	28.8016	28.8378	28.1027	30.2514	29.7461	29.8464	29.4111	29.382	30.0757
P11152	Lpl	32.8199	32.8708	32.6903	32.9872	32.6115	32.8113	31.6557	31.4369	31.6002	31.2763	31.1803	31.5857	30.5434	30.9507	30.1919	30.9025	30.1716	30.1797
P11157;F6RUC3	Rrm2	29.0507	28.9558	28.8809	29.0049	28.9872	28.6552	29.699	29.5775	29.6034	28.5366	28.5443	29.3	27.6045	26.8817	25.9241	27.2533	27.1211	26.1787
P11352;A0A0A6YVV2;A0A0A6YY34	Gpx1	29.7892	29.7007	29.6634	29.3988	29.9688	29.7686	30.109	30.2588	30.2	30.0024	30.1713	30.0283	30.2845	30.1025	30.55	30.4808	30.6283	30.6012
P11438	Lamp1	30.0309	30.4606	30.5033	30.2845	29.6028	30.043	29.1975	29.2027	29.6058	28.9097	29.684	29.369	28.4379	29.0455	29.4454	29.256	28.7209	28.9272
P11440;D3Z2T9	Cdk1	30.2572	29.7981	29.8975	29.9436	29.8998	29.8809	29.9077	30.0364	30.2141	30.2037	29.9931	30.1931	28.466	25.2115	25.7599	28.617	27.0009	26.8201
P11499	Hsp90ab1	37.0471	36.9954	36.8631	37.0059	36.886	36.8399	36.7428	36.9417	37.1068	37.0369	37.0266	37.0773	36.5035	36.6116	36.6918	36.3882	36.4563	36.3208
P11680	Cfp	29.2326	28.9967	28.4745	29.0533	28.5617	29.0139	28.6436	28.2796	28.0863	27.6248	27.925	27.8235	27.8992	26.8188	26.6496	26.2239	27.6711	25.8179
P11688	Itga5	26.9015	28.4598	28.69	28.8823	27.9111	28.6531	28.4637	28.5513	28.5824	28.6457	29.584	29.0277	27.4834	28.313	28.058	27.803	27.4967	28.7221
Q542I8;P11835;M0QWA7	Itgb2	34.6135	34.6233	34.4312	34.3344	33.9955	34.3246	34.2394	34.4509	34.2006	33.9451	34.5774	34.2877	33.9096	33.9913	34.0685	34.0867	34.176	34.3514
P11928;Q8K469;Q05BJ7	Oas1a;Oas1g	28.7671	27.9568	28.9855	28.5402	28.8284	29.228	29.5671	29.0536	29.009	29.1402	29.2958	29.3532	27.2483	27.9834	27.5844	27.891	28.0712	28.9333
P11983;P11983-2	Tcp1	33.6582	33.6091	33.8774	33.6963	33.7127	33.8468	33.6784	33.6497	33.6134	33.5197	33.8999	33.7593	33.3922	33.3865	33.4774	33.4495	33.4269	33.5347
P12265	Gusb	34.8012	34.7313	34.5908	34.7326	34.8042	34.5207	34.3233	34.4985	34.6357	34.4212	34.17	34.4189	34.6047	34.8648	34.4274	34.516	34.5831	34.7622
P12382	Pfkl	32.2537	32.107	32.2374	32.0799	32.3053	32.1074	32.1843	32.1832	32.1536	31.8823	31.7416	31.9838	31.0584	31.1219	31.3907	30.9808	30.9894	30.7778
P12787	Cox5a	27.2628	26.1746	25.6022	26.8686	25.5241	26.8076	26.1151	28.0039	25.6639	27.8985	28.032	28.1161	28.9809	28.8381	29.0641	29.2456	29.7497	30.4312
P12815-2;P12815	Pdcd6	28.0578	27.9895	28.4801	28.3444	27.8837	26.7758	27.8819	26.7098	27.9976	27.8987	28.2769	25.902	25.8848	25.8836	27.7607	27.7204	27.9061	28.2371
P12970	Rpl7a	34.6216	34.4374	34.4636	34.594	34.6189	34.426	34.7866	34.7611	34.7744	34.9735	34.7112	34.9284	34.4467	34.338	34.4441	34.1274	34.3311	34.1207
P13020-2;P13020;A0A0J9YUQ8	Gsn	35.7824	35.7362	35.6956	35.8469	35.8464	35.7759	35.3478	35.4696	35.4849	35.4058	35.4058	35.451	35.3987	35.5373	35.4081	35.3339	35.3986	35.363
P13439	Umps	29.1014	28.8972	28.7537	28.8419	28.5667	28.8402	29.1393	29.0492	29.369	29.3183	29.4004	29.4182	28.8686	29.6006	29.3777	29.3796	29.4982	29.3575
P13864;J3QNW0;P13864-2	Dnmt1	29.2787	29.2393	29.2935	28.9715	29.297	29.1955	29.4309	29.6312	29.5851	28.6793	29.5553	29.1974	28.6836	28.3328	27.6407	26.3337	28.6477	26.9282
P14069	S100a6	32.9909	32.2646	32.3624	32.2709	32.2533	32.0282	31.9499	32.3097	32.1918	32.2482	32.3589	32.073	30.8792	30.6157	31.7274	31.5214	31.324	31.5644
P14106	C1qb	31.403	31.0525	31.2045	31.2624	31.0892	31.1197	27.8123	27.6452	27.8277	27.9351	27.8471	27.8694	28.6135	26.3942	27.9388	27.7923	27.7953	31.0228
P14115	Rpl27a	32.8551	32.6942	32.3438	32.4619	32.8192	32.3234	32.9221	33.0365	32.8917	32.9558	32.9264	32.928	33.1586	33.0564	32.5837	32.4028	32.7892	32.4043
P14131	Rps16	34.017	33.5972	33.5262	33.6254	33.7707	33.4901	33.6864	33.9343	33.9147	33.9101	33.4631	33.7132	33.098	32.9639	33.2501	33.103	33.0826	32.7817
P14148;F6XI62	Rpl7	34.2597	34.2919	34.2827	34.1577	34.3072	34.335	34.6531	34.5897	34.606	34.8393	34.6096	34.7256	34.5254	34.2665	34.2646	33.9272	34.1253	34.1045
P14152;A0A5F8MPN8	Mdh1	33.5631	33.5637	33.2836	33.5008	33.2529	33.2872	33.2309	33.3252	33.2363	33.4883	33.3705	33.39	34.6362	34.6008	34.9822	34.6285	34.9142	34.7166
P14206;A0A1L1SUK3	Rpsa	34.5172	34.3486	34.5246	34.5598	34.378	34.2603	34.3721	34.3781	34.2943	34.3799	34.566	34.4452	33.6672	33.8591	34.3239	33.9198	34.2282	34.1372
P14211	Calr	35.5862	35.5824	35.4721	35.6046	35.3797	35.3613	35.1108	35.1369	35.4568	35.3082	35.255	35.3735	35.5943	35.684	35.3982	35.4629	35.548	35.5802
P14576;E9PXC0	Srp54;Srp54c	29.7119	29.751	29.6528	29.824	29.7314	29.6251	29.5981	29.5345	29.7962	29.8742	29.6834	29.7097	29.9573	29.6791	29.6524	30.0088	29.3561	29.6027
P14685	Psmd3	32.6068	32.6197	32.5068	32.611	32.4313	32.4178	32.4132	32.2352	32.6489	32.334	32.1825	32.2284	32.1348	32.171	32.1336	32.2698	32.1606	31.9809
P14733	Lmnb1	33.1108	32.8505	32.9454	33.1324	32.9692	33.0893	32.8773	33.0116	33.1314	33.0323	33.088	33.0516	32.4843	32.4843	32.1239	32.4318	31.9514	32.3798
P14824	Anxa6	33.2868	33.8074	33.4875	33.1871	33.1814	33.2711	32.7991	33.1632	32.6522	32.4029	32.6153	32.4922	32.1065	32.6886	32.7012	32.701	32.5204	32.5815
P14869;D3YVM5;S4R1N1	Rplp0	33.0496	32.9857	32.9423	33.0112	32.8328	33.0583	32.8256	32.9206	32.3605	32.7799	32.979	32.9063	32.1449	32.062	32.4695	32.2946	32.59	32.5326
P14901	Hmox1	33.3259	33.3443	33.7498	33.5835	33.4115	33.4716	32.7245	32.6189	32.6348	32.4295	32.6972	32.4549	31.7009	31.1829	31.9406	31.7513	32.0974	32.0827
P15105	Glul	27.2405	27.7333	27.5362	27.8551	28.2136	27.7336	31.2061	30.934	30.3825	29.4467	29.133	29.5421	28.5538	28.4676	27.729	28.5297	26.4175	27.9889
P15532;Q5NC80;Q5NC79	Nme1	30.2794	30.3048	30.4289	30.3238	30.486	30.3976	30.2392	30.4987	30.4129	30.4009	30.5686	30.7657	30.5974	30.5875	30.1558	30.5733	29.9524	30.7891
P15626;D3YX76	Gstm2	27.0261	26.7219	28.6835	27.0041	28.3558	28.7896	29.1682	28.5618	28.5978	28.921	28.1978	28.8821	28.6807	28.3687	28.7872	28.7187	28.5805	28.7203
P15864	Hist1h1c	34.9105	34.4279	34.8391	34.7552	34.3468	34.4269	35.1615	35.5468	35.4349	35.7971	35.9652	35.6765	35.5323	35.2702	35.3605	35.1359	35.3696	35.2699
P16045	Lgals1	35.0627	34.9025	34.5969	34.9745	34.6896	34.757	34.6624	34.768	34.425	34.6417	34.2067	34.6326	34.0091	33.6362	33.5999	33.6936	33.8037	33.8099
Q8C253;P16110	Lgals3	36.5698	36.6522	36.6787	36.7047	36.5698	36.5556	36.78	36.8281	36.6655	36.8516	36.9308	36.8631	36.7047	36.5839	36.4748	36.5316	36.6116	36.9086
P16125;A0A6I8MX27;D3Z7F0	Ldhb	28.3252	26.2107	25.7772	26.1833	26.6668	24.8021	25.0127	25.9751	24.8187	27.0036	25.3872	26.8072	32.7041	33.4949	33.2308	33.1383	33.2213	32.727
P16254;A2AUM6	Srp14	28.8672	28.7872	28.5709	26.4105	28.7459	28.7182	28.994	28.961	29.1315	29.0697	28.8769	29.04	28.8473	28.6935	26.8068	26.3119	28.3133	28.5199
P16330-2;P16330	Cnp	27.9945	27.9946	28.7252	29.7798	28.3199	27.8936	27.3703	28.1791	29.2322	28.0547	27.5136	25.6073	29.1719	29.0086	26.6283	26.3144	26.9877	29.0826
P16332	Mut	25.4858	27.8225	27.1095	28.3564	26.5336	25.498	27.7421	27.7167	27.9006	27.3179	27.7235	26.4161	28.5545	28.3232	29.1045	29.3181	29.2747	28.9142
P16460	Ass1	27.7941	29.4331	28.3234	27.8073	28.6125	24.6812	33.1274	33.3443	33.3869	33.1694	33.2038	33.1769	31.5904	31.699	31.7982	31.2265	31.2249	31.2819
P16858;A0A0A0MQF6;A0A1D5RLD8;S4R257	Gapdh	37.8917	37.8042	37.6787	37.9086	37.8631	37.7922	37.8102	37.8746	37.7861	37.7428	37.5267	37.6983	37.097	37.1068	37.365	37.1068	37.4131	36.886
P17047-3;P17047;P17047-2	Lamp2	28.6311	28.3632	29.1287	27.9882	28.0365	29.0483	28.6606	27.9515	28.0331	27.6912	28.9441	28.3086	27.5847	27.9845	28.8721	28.1131	27.9573	26.0664
P17182;Q6PHC1	Eno1	37.8689	37.7922	37.7861	37.834	37.9142	37.6721	37.903	37.958	38.0215	37.9634	37.78	37.9142	37.0572	37.2724	37.3812	37.1641	37.4209	37.0471
P17426-2;P17426	Ap2a1	30.8019	30.8002	30.875	30.8874	30.8155	30.7996	30.8072	30.8471	30.6469	30.4539	30.9653	30.6989	30.6989	30.8195	30.8323	31.0264	30.5139	30.9507
P17427	Ap2a2	32.0769	32.0642	31.9853	32.0167	32.0482	32.1805	31.807	31.6811	31.7241	31.571	31.6019	31.6005	31.3858	31.5021	31.6416	31.642	31.6944	31.6621
P17439;A0A0G2JDK2	Gba	28.8597	28.5835	28.4543	29.189	28.6389	28.5099	27.9205	28.2741	28.8314	28.7164	28.442	28.1871	28.6546	29.3474	29.0538	29.298	26.4836	29.1502
P17710-3;G3UVV4;P17710-4;P17710;P17710-2	Hk1	32.9001	33.1075	32.9109	33.0521	32.9293	32.9599	32.692	32.726	32.7543	32.6205	32.672	32.787	33.2646	33.3436	33.3005	33.1665	33.1308	33.3161
P17742;A0A1L1SST0	Ppia	36.5839	36.2756	36.1297	36.2268	36.3584	36.1209	36.3226	36.4173	36.2414	36.306	36.2718	36.2857	36.2194	36.2684	36.1933	36.0125	36.54	35.9813
P17751;P17751-2;H7BXC3	Tpi1	35.1149	35.0769	35.2316	35.2099	35.2518	35.3225	35.1769	35.1379	35.2689	35.1685	35.1633	35.2964	34.6115	34.2463	34.5515	34.4382	34.539	34.7687
Q61696;P17879	Hspa1a;Hspa1b	25.0527	28.3127	27.9996	25.4993	27.0214	25.6012	29.1396	29.2532	29.756	29.3939	28.9568	29.5035	27.0459	25.5425	28.7068	27.001	25.9889	26.9164
P17918	Pcna	34.2601	34.0318	33.7664	34.0975	33.7137	33.8313	33.4059	33.3423	33.3708	33.3437	32.9176	33.2119	31.9735	31.3948	31.9417	31.4235	31.5079	31.3775
Q91V35;P18052-2;P18052	Ptpra	29.3528	29.0616	29.0356	29.2531	28.8515	28.5219	27.9802	28.1543	27.8513	28.2871	28.1788	27.7648	28.1572	28.2572	28.2812	27.7839	27.8516	27.7506
P18242;F8WIR1;F6Y6L6;A0A1B0GT66	Ctsd	36.1314	36.1088	35.6141	36.0066	35.5718	35.5648	35.5041	35.3089	35.3366	35.4534	35.3061	35.3059	35.3098	35.3224	35.6425	35.7572	35.9753	35.5232
P18654;B1AXN9	Rps6ka3	31.5878	31.466	31.4174	31.6187	31.4435	31.1958	30.6702	30.977	31.0387	30.9171	30.9436	31.0859	30.8388	30.7635	30.7805	30.8431	30.6686	30.6219
P18760;F8WGL3;A0A494B9A7	Cfl1	36.7175	36.7175	36.3094	36.6918	36.5323	36.6116	36.3924	36.4377	36.3715	36.4034	36.192	36.3457	36.1638	36.5556	36.0996	36.1491	36.3035	36.034
P19096;A0A0U1RNJ1	Fasn	33.3913	33.2774	33.5522	33.4812	33.6553	33.5766	33.1241	33.0707	33.2616	32.8482	32.7735	33.2615	32.0402	32.183	31.6075	30.6969	30.4872	31.4908
P19157;A0A494B908;A0A494BAW2;A0A494BAM8;P46425	Gstp1;Gstp2	32.2005	32.0844	32.1929	31.8311	32.003	31.9142	31.8173	31.7627	31.8269	31.8151	31.7087	31.7969	31.2936	31.0501	31.5538	31.2593	31.4957	31.3273
P19253;A0A1B0GS68;A0A1B0GTA1;A0A1B0GSB2;A0A1B0GSQ6;A0A1B0GSC2;A0A1B0GT00	Rpl13a	33.4718	33.396	33.3696	33.1465	33.3638	33.3888	33.79	33.8001	33.8604	33.8679	33.6375	33.75	33.44	33.3298	33.1053	32.8276	32.9223	33.0504
P19324;A0A140LHR4	Serpinh1	25.736	25.6754	26.5699	27.5456	26.9907	26.2907	28.8701	28.2092	28.4453	26.4322	26.0129	28.856	29.0864	26.312	31.3902	30.2103	30.7302	31.4732
Q9D881;P19536	Cox5b	26.9402	26.6851	27.1206	27.0753	26.9799	26.4138	27.2236	27.5248	27.4673	27.5257	27.9193	27.5027	28.9324	28.9269	28.5905	28.5814	28.4002	28.9309
P19783;M0QWX7	Cox4i1	31.1984	30.7572	30.9268	31.1776	30.4649	30.2672	30.9368	31.1034	30.7054	31.4352	31.6821	31.2148	31.7252	31.7425	32.1638	32.0104	32.321	32.0647
P19973-2;A2A6J4	Lsp1	31.6838	31.1673	31.852	32.3002	32.3333	32.2028	30.3401	29.5921	29.6932	30.1833	30.3494	30.0839	27.5792	27.2674	28.0371	26.4043	26.288	26.5456
P20029	Hspa5	36.7302	36.6522	36.7302	36.7428	36.6787	36.6655	36.1432	36.4052	36.5978	36.5224	36.5196	36.4192	36.3769	36.452	36.2847	36.2103	36.1726	36.1613
P20060	Hexb	32.2136	31.8989	32.0593	32.3354	31.9486	31.8732	31.5786	31.4901	31.555	31.7614	31.7785	31.7781	32.9765	33.1686	33.1782	33.3808	33.3788	33.2515
P20108	Prdx3	31.5951	31.4025	30.7609	31.1673	30.979	30.9216	31.1469	31.3109	31.2597	31.523	31.4365	31.1864	31.9269	31.8633	32.3901	32.3642	32.4902	32.1701
P20152;A0A0A6YWC8	Vim	39.3731	39.3361	39.3257	39.4691	39.1988	39.2461	39.4326	39.5803	39.6489	39.8117	39.9197	39.7175	39.4268	39.3444	39.4423	39.4404	39.5627	39.4842
P20491	Fcer1g	30.3648	30.0865	30.5665	30.4705	30.2502	30.184	29.89	29.7963	29.8729	29.9077	29.8151	29.9598	29.2493	28.8581	29.5155	28.6827	29.1261	29.091
P21279	Gnaq	30.3779	30.4811	29.9698	30.3138	29.9417	30.2094	30.2406	30.2062	30.114	30.3026	29.9523	30.078	30.4833	30.3514	30.2781	30.4634	30.341	30.251
P21956-2;P21956	Mfge8	25.3956	28.722	28.7618	28.3677	26.3809	28.866	27.074	28.6253	27.6255	26.1062	27.0954	26.7236	28.9206	29.2194	29.4051	29.0892	29.2527	29.6267
Q3TBA3;P21958;F6QHF1	Tap1	28.0754	27.673	28.0857	27.8963	28.4417	28.1086	27.3258	27.4627	27.8166	28.299	28.1451	27.7473	27.3751	26.6218	26.7269	25.4238	26.2604	26.6359
P21981	Tgm2	32.9118	33.1231	32.617	32.4803	32.4292	32.3425	33.1938	33.5157	33.3492	32.9091	32.9672	33.1769	33.1778	33.2622	33.2811	33.1063	33.0663	32.9839
Q8CBB7;P22892	Ap1g1	30.1764	30.2427	30.2525	30.2409	30.233	30.4155	30.1189	30.2211	30.1375	30.0839	30.0303	30.0401	29.9234	29.713	29.8568	30.0017	29.6973	29.992
P22907-2;P22907	Hmbs	26.8154	25.2251	27.589	26.369	27.2479	27.8971	28.934	26.969	26.863	28.0985	28.0484	27.6663	28.887	28.3922	26.8656	27.264	27.3221	28.719
P23116	Eif3a	33.383	33.53	33.5447	33.4907	33.5655	33.6112	33.4679	33.4262	33.5344	33.4628	33.5442	33.5462	33.375	33.2366	33.13	32.982	32.7798	33.0948
P23591;A0A2R8VHD0;A0A2R8W6P6;A0A2R8VI39;A0A2R8VKL9	Tsta3	28.8592	28.9406	28.7187	29.0812	28.8071	28.33	28.5666	28.7848	28.7063	28.8912	28.6176	28.4737	28.2987	28.3063	28.9632	28.711	26.3681	28.3139
P23780	Glb1	30.1731	29.7324	29.9632	29.9624	29.7514	29.8928	29.5953	29.476	29.4371	29.4635	29.3485	29.6938	30.1499	30.3825	30.6785	30.4787	30.5976	30.7356
P24270	Cat	35.8683	35.8229	35.8155	35.7669	35.8834	35.8784	35.2839	35.3007	35.3371	34.753	34.904	35.0637	36.0597	35.8912	35.8791	35.6206	35.7981	35.7579
P24369	Ppib	33.0008	32.8578	32.4581	32.8137	32.3337	32.2033	32.3019	32.6776	32.5235	32.7637	32.6996	32.4867	32.315	32.489	32.7645	32.655	33.026	32.3881
P24527	Lta4h	31.5884	31.67	31.5476	31.4893	31.6935	31.5226	31.3708	31.5471	31.5433	31.2962	31.2174	31.3704	31.0174	30.9641	31.2817	31.0314	31.0596	31.1448
P24547;A0A0A6YY72	Impdh2	31.865	31.8762	31.9953	31.8628	31.9101	31.7953	32.5477	32.4164	32.5843	32.341	32.3206	32.3991	31.4961	31.274	31.4142	31.0888	31.2827	31.0204
P24668	M6pr	29.318	25.9241	29.5712	29.1268	29.2327	29.514	29.4162	29.3408	29.7239	29.6719	29.8941	29.6781	29.6258	29.448	29.7662	29.7848	29.6847	29.7492
P25206	Mcm3	31.9875	31.6193	31.7373	31.9269	31.6202	31.6271	31.6472	31.8634	31.831	31.4423	31.6169	31.7269	30.067	29.8582	30.2133	30.0437	29.3822	28.9295
P25444;D3YVC1;D3YWJ3	Rps2	33.6112	33.6009	33.4164	33.5976	33.3646	33.4949	33.6157	33.6769	33.6074	33.8093	33.607	33.7808	33.3486	33.0804	33.3444	33.0767	33.1969	33.1924
P25911-2;P25911	Lyn	30.0795	29.6654	30.2628	30.2054	30.2758	30.447	29.709	29.6838	30.058	29.8495	30.0206	29.9355	29.2003	30.0798	28.8433	29.6468	29.0909	29.822
P26039	Tln1	36.6522	36.886	37.1068	36.7302	36.9526	37.1735	36.3735	36.1743	35.9878	36.0107	36.7175	36.3295	36.0863	36.1648	36.2142	36.0204	35.8405	36.2419
P26040	Ezr	30.7454	30.9059	31.1229	30.8971	30.8376	31.3063	31.2125	31.4411	31.5346	31.5606	31.6284	31.441	31.1388	31.2748	30.5953	30.7943	30.5408	31.1341
P26041	Msn	36.9086	37.0059	36.9742	37.0369	36.9526	36.9634	36.4638	36.7922	36.9308	36.8042	36.78	36.7922	37.1165	37.0872	36.8042	36.9742	36.6522	36.9848
P26043;A0A5F8MPB9;Q7TSG6	Rdx	30.7508	31.0059	31.1493	31.427	31.2682	31.4189	31.0883	31.1154	31.4325	31.2674	31.233	31.2865	31.4114	31.4862	30.9449	31.3102	30.8234	31.3853
Q80XR5;P26369;Q3KQM4	U2af2	29.0553	28.8742	28.6029	28.6389	28.3279	28.9621	29.1611	28.9334	28.6374	28.9836	29.5995	28.961	29.3357	29.5651	26.5087	27.6357	27.8696	29.0383
P26443	Glud1	34.7491	34.7339	34.6812	34.7023	34.7666	34.6008	34.8138	34.9214	34.9888	34.7498	34.7579	34.8224	35.163	35.1833	35.0235	35.1242	35.0108	35.0612
P26450;Q80UI5	Pik3r1	27.2014	26.724	27.0989	26.1324	27.2151	27.6382	27.6877	27.5202	28.2271	26.8967	26.6067	26.9062	28.4088	28.238	27.1114	28.0467	27.4946	28.3779
P26516	Psmd7	32.4164	32.1198	31.7507	32.1305	31.7662	31.7736	31.8923	31.8066	31.7583	31.9203	31.8695	31.946	31.5769	31.2341	31.9479	31.421	31.9604	31.5246
Q8C483;P26638;A2AFS0;A2AFS1	Sars	31.8841	31.783	32.1051	31.9132	31.9339	31.9968	31.6465	31.6653	31.6997	31.5306	31.5306	31.5556	32.0183	32.1237	31.9588	31.8546	31.9524	31.9933
P26883;F6X9I3	Fkbp1a	30.6865	30.4897	30.0189	30.2735	30.2199	30.0926	30.1117	30.6033	30.3227	30.5576	30.2581	30.4347	30.2037	29.1635	30.0972	30.1617	30.1563	29.7104
P27046	Man2a1	30.0057	30.0702	30.256	30.043	30.5348	30.0926	29.3358	29.1971	29.6434	29.2487	29.2191	29.5245	27.2474	26.0545	29.978	28.6528	29.339	27.3518
P27048;P63163;A0A0G2JGN4	Snrpb;Snrpn	28.7373	28.4898	28.3521	28.4728	28.0789	28.2224	28.2352	28.2253	28.4937	28.4923	28.225	28.2335	27.4317	27.5301	28.1058	28.2348	27.9861	28.0658
P27546-2;P27546;P27546-3;E9PZ43;A0A140T8T5;A0A0G2JDN7;P27546-4;A0A0G2JFH2	Map4	31.5678	31.8063	31.8792	31.8374	31.8615	32.0591	31.6495	31.6465	31.4059	31.4912	31.9739	31.8707	31.4642	31.3171	31.5715	31.3948	31.107	31.2915
P27601;Q9D034	Gna13	29.3934	28.767	28.9186	29.0763	28.9337	28.9753	29.5724	29.0316	29.4407	29.6916	29.1396	29.4177	29.7711	29.6584	30.0064	29.8477	30.083	29.8445
P27612	Plaa	30.453	30.3689	30.1955	30.1321	30.2598	30.2119	30.0592	29.8556	30.1577	30.3576	30.0992	30.3365	30.1357	30.1342	30.1951	30.2316	30.151	30.2797
P27659	Rpl3	34.7757	34.7225	34.5699	34.7429	34.8273	34.5331	34.8496	34.869	34.9267	34.8982	34.6408	34.794	34.6316	34.5955	34.3991	34.0891	34.3567	34.2832
P27773	Pdia3	36.1948	36.1488	36.3157	36.2171	36.2978	36.3377	35.997	35.9631	36.0946	36.0169	36.1772	36.0084	35.9208	35.9763	35.9399	35.8096	35.8281	35.7567
P27808;J3JS24	Mgat1	27.3301	27.5002	27.177	27.4779	27.2027	27.3753	27.0778	27.4346	27.2671	27.4245	27.4264	27.3209	26.6246	26.3091	26.2684	27.4131	26.4632	26.8964
P28063;G3UZW8	Psmb8	30.7721	31.0809	30.614	31.1113	30.7881	30.8141	30.8131	30.8413	31.061	30.9374	30.6097	30.7082	30.2782	30.0818	30.1375	30.1369	29.6207	29.9809
P28271	Aco1	30.9356	30.8935	30.8773	30.8722	31.151	31.151	30.9777	30.8769	31.0176	30.9962	30.9847	30.9748	31.76	31.8349	31.7664	31.7422	31.7355	31.7264
P28352;F6QA74;D3Z6R9;D3Z124	Apex1	29.9841	29.8216	29.8698	29.9005	29.9127	29.8753	30.7274	30.621	30.4787	30.4236	30.4351	30.4683	30.1904	30.0295	29.9101	29.8391	30.1024	30.2703
P28474	Adh5	31.4812	31.5092	31.0604	31.3222	30.9753	30.9788	31.2262	31.1126	31.1251	30.9552	30.7165	30.9949	31.1724	31.1629	31.1477	31.0534	31.5203	30.9345
P28650;J3QN31;P28650-2	Adssl1	31.5596	32.2147	31.7031	31.9647	31.8619	31.7662	31.7576	31.8907	31.876	31.895	31.6577	31.9068	31.9708	31.9291	32.0085	31.9904	31.8613	32.1494
P28658	Atxn10	28.5573	28.3945	28.4277	28.5524	28.3512	28.4003	28.0234	27.8677	28.1679	28.0684	28.1813	28.4578	27.7279	26.9436	27.0616	26.4886	28.2795	26.7866
P28740-2;E0CZ72;P28740;P28740-1;F8VQ42	Kif2a	28.5486	28.4787	28.232	28.3433	28.1379	28.6929	28.6005	28.3998	29.1958	28.7765	29.3109	29.6388	28.9507	28.5619	27.8054	28.3242	27.7303	26.4964
Q3U9N4;P28798;H3BJE0	Grn	31.2179	30.5423	29.6402	29.661	29.0013	29.5438	30.2604	30.1934	29.6048	29.8007	29.6363	29.7537	30.4719	30.2902	29.9557	29.8687	30.2344	30.357
P28867;P28867-2;Q1MX41;Q1MX43;Q1MX40;Q1MX42	Prkcd	32.0352	32.0413	31.8099	31.9559	31.9655	31.7993	32.286	32.2899	32.2701	32.2127	32.1624	32.2252	31.7267	31.5459	31.693	31.6522	31.7264	31.5295
P29341	Pabpc1	34.1972	34.0424	34.0365	34.2213	34.1126	34.0787	34.0097	34.0614	34.1929	34.1816	34.1749	34.1284	33.7338	33.7651	33.6995	33.6227	33.6194	33.454
P29351;P29351-2;P29351-3	Ptpn6	34.4443	34.3941	34.4134	34.4362	34.5004	34.4639	34.2306	34.3667	34.543	34.629	34.4323	34.5267	34.6027	34.5655	34.4584	34.5279	34.4835	34.434
P29387	Gnb4	26.1332	26.453	26.6959	26.4858	26.4637	26.5787	26.0669	26.9852	27.4176	27.5942	26.5357	26.6468	28.1637	27.2143	27.2773	27.1533	27.1147	28.4071
P29416	Hexa	31.6507	31.4048	31.5683	31.605	31.547	31.5159	30.7788	30.795	30.7073	31.1096	31.2458	31.0057	31.8908	32.0116	32.3617	32.2508	32.4867	32.5335
P29452	Casp1	31.2144	31.2367	30.9203	31.2857	31.0262	30.9687	30.6306	30.5247	30.8507	30.9218	30.7234	30.7541	29.9166	30.424	30.4026	30.2822	30.5341	30.1386
P29595	Nedd8	30.1866	29.3415	30.0196	29.023	29.4297	26.8997	29.9468	26.538	29.8316	30.3107	28.6643	29.7353	29.5771	29.5009	25.7969	26.7645	28.1379	29.3923
P29758	Oat	30.8903	30.5455	30.9646	30.7697	31.2653	31.0098	30.861	30.903	30.9573	31.3265	31.1045	31.0754	30.9723	31.1054	31.3636	31.0762	31.584	31.0891
P30115;A0A087WQI6	Gsta3	28.8651	29.0291	28.34	28.8008	28.0789	28.5416	29.9191	30.1195	29.5922	29.4052	30.0194	29.4616	31.3516	30.5234	31.102	31.0922	30.9166	31.0215
P30204-2;P30204;A0A1B0GRS5	Msr1	25.2233	29.0372	28.0138	26.1065	25.8347	28.7537	29.8691	29.3575	28.0462	28.5276	29.48	28.6694	28.9784	29.5845	27.434	28.1683	27.2271	29.1453
P30275;Q6P8J7	Ckmt1;Ckmt2	26.4148	25.9882	26.9049	25.8494	27.0477	26.5135	26.7918	25.5151	27.1267	24.6575	26.3992	27.2206	28.2138	28.1452	28.4318	27.695	28.4052	28.2197
P30285;E9Q9E4;E9PZX7;D3YWB0	Cdk4	28.5465	28.0834	25.595	28.0343	27.4061	27.7581	26.8262	26.8799	27.2912	26.2582	26.0681	25.8135	26.1033	27.5374	26.9529	26.4263	26.8066	25.8115
P30355;A0A0J9YUC8;A0A0J9YV38	Alox5ap	32.3751	31.8228	31.7435	32.1372	32.0315	31.6836	31.1746	31.3351	31.056	31.1572	30.8202	31.1514	30.0313	29.8216	30.5903	30.738	30.7183	30.4033
P30416	Fkbp4	29.8135	29.7121	29.9851	29.7823	29.6059	29.9077	30.0169	29.7777	30.1564	30.2901	30.0424	30.038	29.7388	29.8414	29.2936	29.5868	29.3957	29.8849
P30681;A0A1B0GQX9	Hmgb2	30.4712	29.8064	30.4957	30.1467	29.9955	30.0014	30.569	30.7616	30.7206	31.1195	31.004	30.7907	30.4445	30.063	30.5178	30.3759	30.5239	30.3024
P30993	C5ar1	30.9777	30.9505	30.9254	30.9869	30.9871	30.809	30.1799	30.2868	29.9929	29.8092	29.5966	30.0976	29.5445	29.1479	29.5747	29.4215	29.3478	29.2925
Q3UZG4;P31230	Aimp1	30.1609	30.1516	30.1803	30.1245	30.4123	30.4174	30.3442	30.2778	30.3001	30.5908	30.3654	30.4626	29.8455	30.0022	30.1386	29.7268	30.2503	29.6697
P31938	Map2k1	31.9797	32.082	32.0403	32.2521	32.1378	31.9422	31.9262	31.7461	31.9717	31.9651	31.708	31.8903	31.3806	31.2635	31.2697	31.3955	31.3444	31.1672
P32020-2;P32020	Scp2	28.6785	28.1682	28.5746	28.5701	28.3758	28.5546	28.6649	28.2847	28.6343	28.5132	28.7957	28.5574	25.4191	28.2237	28.9631	28.7481	28.8658	27.2089
P32067;F6SXM5	Ssb	31.6456	31.7198	31.6883	31.7031	31.7235	31.6689	32.0244	32.1634	32.2618	32.338	32.1634	32.031	31.6767	31.7054	31.4284	31.3194	31.113	31.4065
P32233	Drg1	29.9434	29.6171	29.627	29.6383	29.4318	29.502	29.7789	29.8539	29.8135	29.7054	29.5	29.5603	28.6224	28.8292	29.0372	29.131	28.8634	28.8838
P32261;A0A0A6YWH7	Serpinc1	27.323	26.3518	25.9014	26.5713	27.2825	25.9631	26.2418	26.8474	25.5433	26.5177	26.7025	26.5775	27.5839	28.7884	26.7281	28.7523	29.1593	28.8693
P32883-2;P32883	Kras	30.2465	30.2657	29.5741	29.8701	29.9141	29.9586	28.8175	29.258	29.4046	29.641	29.3288	29.3541	28.8618	28.9125	28.9709	26.0604	29.0545	28.8073
P32921-2;P32921	Wars	30.8667	30.9074	30.8302	30.5997	30.8166	30.87	30.9748	30.892	31.0093	30.8243	30.9194	30.6988	30.8426	31.0788	30.8989	30.8994	30.8105	30.9993
P34022;H7BX22	Ranbp1	30.5684	30.763	30.8226	30.5239	30.7792	30.6338	30.589	30.5677	30.7492	30.7865	30.8747	30.8073	30.3086	30.021	30.2956	30.3304	30.3032	30.5427
P34884	Mif	30.7133	30.3645	31.041	30.5786	30.9052	30.9392	30.9488	31.058	31.3532	31.2337	30.9024	31.0392	30.1687	30.3597	30.4053	30.4636	30.5373	31.0018
P34960;Q3TCW6	Mmp12	32.8025	33.2299	32.8357	32.6099	32.5009	32.4332	31.658	31.8391	31.8894	31.3302	31.2139	31.6969	31.2513	31.5481	31.2593	31.4193	31.3667	31.4673
P35235-1;P35235	Ptpn11	28.5947	28.152	28.4409	28.1832	28.142	28.1143	28.1812	28.22	28.1329	27.9532	28.2198	28.1101	28.552	28.6263	27.2115	25.8662	28.2079	28.594
P35278;Q8C266	Rab5c	33.7287	33.635	33.4039	33.6436	33.4356	33.4969	33.0102	33.1314	33.3427	33.3362	33.1875	33.2306	32.6321	32.4716	32.7924	32.7914	32.8164	32.6523
P35279-2;P35279;D3YV69;P61294	Rab6a;Rab6b	32.8634	32.553	32.3865	32.9151	32.3973	32.382	32.0749	32.4238	32.4953	32.6526	32.3048	32.2579	32.1851	31.9715	32.4945	32.2713	32.4218	31.8038
P35282	Rab21	30.5193	30.4611	30.6278	30.933	30.5334	30.7239	30.5143	30.3185	30.7641	30.5969	30.3416	30.6386	30.4997	30.1199	30.2007	30.194	30.4858	30.4617
P35285;A2ARZ7	Rab22a	24.9836	25.2131	27.4671	27.0527	27.3307	27.4028	27.4082	27.4279	27.6732	27.8246	27.4536	27.3991	25.6194	27.3583	26.5484	27.4668	27.5585	27.4827
P35486	Pdha1	32.1654	32.329	32.188	32.1483	32.158	31.9451	32.3254	32.2845	32.3448	32.3681	32.4297	32.2828	33.5399	33.4495	33.8752	33.265	33.2569	33.2833
P35550	Fbl	31.2926	31.2212	31.2182	31.2475	31.3593	31.1553	31.7181	31.8295	31.8105	31.878	31.6066	31.6001	31.3353	31.125	30.9122	30.6379	30.6872	30.9295
P35564	Canx	31.5545	31.6423	31.6487	31.6934	31.5365	31.6787	31.3488	31.3134	31.3881	31.5821	31.7549	31.6809	31.4411	31.4595	31.4325	31.3083	31.0474	31.7586
P35585	Ap1m1	30.6539	30.7021	30.3284	30.7692	30.5811	30.1904	30.1937	30.2743	30.4719	30.525	30.3262	30.2827	30.5247	30.1932	30.8075	30.732	30.8919	30.1934
P35700;B1AXW5;B1AXW4	Prdx1	38.4748	38.4131	37.9253	38.0318	38.0215	37.9526	38.1358	38.3486	38.2102	37.8689	37.7239	37.8974	37.7553	37.8746	37.8102	37.8281	38.0822	37.6047
P35821	Ptpn1	30.2301	30.3827	30.1512	30.1859	30.2973	29.9875	29.9251	29.8077	29.5698	29.916	29.6336	29.902	30.3871	30.4427	30.4785	30.4771	30.3564	30.5009
P35831	Ptpn12	31.2619	29.7435	30.8849	30.1849	31.2628	30.8291	31.7401	30.8429	31.2149	31.0762	30.943	31.3978	30.9835	31.5698	31.4329	31.3882	31.281	31.3415
P35979	Rpl12	33.9622	33.8091	33.5509	33.8284	33.6453	33.6541	33.8926	33.9096	33.9234	33.9425	33.7765	33.9731	33.4292	33.5184	33.5709	33.4702	33.59	33.328
P35980;A0A1B0GQU8;A0A1B0GSS8;A0A1B0GSF7;A0A1B0GSA8	Rpl18	33.4696	33.337	33.4421	33.1668	33.5303	33.4026	33.9891	34.1024	34.1552	34.3184	34.2136	34.1429	34.0386	33.6879	33.6126	33.4995	33.5785	33.5596
P35991;A2BDW0	Btk	30.175	30.2509	30.5136	30.3232	30.5983	30.5576	30.2033	29.9506	30.2743	30.6028	30.0389	30.3447	30.4972	30.3485	30.0902	29.9407	30.5256	30.2041
P36371	Tap2	28.4656	28.9357	29.3292	26.0707	26.6226	26.1115	28.519	28.2335	26.8199	28.6424	28.7392	28.3745	27.2297	26.7542	26.2073	27.194	25.8045	26.7312
P36423	Tbxas1	29.861	30.4289	29.9211	30.0599	29.6365	29.5798	29.7588	29.8843	29.4758	29.3877	29.0729	29.2647	29.834	29.9577	29.8206	30.1991	29.8795	29.9657
P37040;Q05DV1	Por	34.3191	34.3614	34.3965	34.3455	34.4721	34.3291	33.7196	33.7918	33.8689	33.6485	33.7082	33.7318	33.1289	33.2172	33.1255	33.1712	33.1061	33.1163
P37804	Tagln	26.4796	25.8897	25.9826	25.9278	25.9581	25.4231	26.1436	26.8695	27.2246	26.229	25.4943	26.6847	27.1866	27.4201	27.7383	27.467	26.5093	27.0335
Q8R055;P37913;E9PV36	Lig1	28.7858	28.94	28.8493	28.9616	28.7909	28.655	28.9716	28.9128	29.0363	28.5562	28.8022	28.8518	28.6055	28.6753	26.0123	25.8347	27.2899	26.9986
P38060	Hmgcl	29.8496	29.3261	29.9248	28.5836	29.858	29.9848	29.8885	29.9604	29.752	29.7033	29.6152	30.0003	30.2982	29.8231	30.314	30.1713	30.3776	30.8507
P38647	Hspa9	34.6466	34.7584	34.4089	34.5039	34.5348	34.3934	34.5878	34.7829	34.8774	34.8662	34.8634	34.8526	34.9509	35.075	35.0585	34.8636	34.829	34.851
Q3T9X3;P39054;F8WIV5;P39054-2;G3UZZ3	Dnm2	31.6619	31.6966	31.7005	31.6526	31.8482	31.8073	31.3525	31.4678	31.3598	31.2616	31.5155	31.3468	31.3957	31.4343	31.5399	31.5048	31.5473	31.4262
P40124	Cap1	36.5174	36.5978	36.5698	36.5839	36.4693	36.5839	35.9602	35.8188	35.7502	35.6715	35.8627	35.8933	36.2117	36.121	35.9496	36.0394	35.8843	36.2012
P40142;A0A286YE28	Tkt	36.5698	36.5556	36.5556	36.4617	36.6388	36.5698	36.6522	36.6787	36.78	36.5175	36.5388	36.6388	36.6522	36.7428	36.4881	36.4625	36.4835	36.506
P40201;Q8C7Q2	Chd1	27.6662	28.7061	28.3608	28.7993	26.4954	28.1036	28.2264	28.235	28.4434	29.0401	29.1805	28.8689	28.5789	28.262	28.4925	28.6387	27.3576	28.6417
P40240	Cd9	28.2407	27.7516	27.616	27.5076	26.9812	27.3629	27.913	27.3592	25.9121	26.6842	26.1463	25.9171	25.6076	26.0278	27.487	25.448	26.0111	27.9295
P40336;P40336-2	Vps26a	32.5233	32.439	31.8818	32.1763	32.0696	32.0848	32.1082	31.8891	32.0331	32.004	31.7008	31.7944	31.6954	31.6922	32.0633	32.1643	32.1559	31.6113
P41105	Rpl28	33.0762	33.138	33.1259	33.2689	33.0777	33.105	33.34	33.5852	33.4491	33.6157	33.3448	33.4728	33.0541	33.1618	32.914	32.7602	32.5401	32.8162
P41241	Csk	31.1067	31.011	31.1298	31.1793	31.3127	30.8784	30.594	30.5046	30.9717	30.772	30.4954	30.524	29.9856	30.1654	30.4904	30.3245	30.3726	30.0081
P41245	Mmp9	27.1615	28.8742	27.5753	28.9253	26.7407	28.8853	27.945	25.3642	29.1651	29.7269	30.2285	29.7626	31.8952	32.8589	32.1652	31.7931	31.6558	31.4831
P42125;A0A3Q4EC00;A0A452J8A5	Eci1	30.2646	30.2372	30.0292	30.1664	30.3153	29.9894	30.2232	30.6142	30.3546	30.5286	30.0449	30.3607	31.1356	31.2301	31.5819	31.4836	31.4211	31.2955
P42208;E9Q3V6;F6WYM0;D3YYB1;D3Z3C0	Sep-02	32.8086	32.7502	32.3766	32.7815	32.4443	32.4633	32.4178	32.5092	32.7064	32.6957	32.6837	32.5734	32.5016	32.3501	32.6277	32.4583	32.5697	32.3468
P42227-2;P42227-3;P42227;B7ZC18	Stat3	28.7836	28.7745	28.9387	29.1181	29.2491	29.0461	28.3284	28.5369	28.6327	28.7863	28.6246	28.2148	27.9945	28.0172	26.5988	28.0529	24.3183	26.5775
P42232;B2C3G8;P42230	Stat5b;Stat5a	27.92	27.9469	27.983	27.5378	28.2233	28.2489	27.6583	27.8544	27.8009	27.6501	28.3565	28.4734	27.1931	27.0595	26.5214	26.9608	27.8157	27.8314
P42669	Pura	29.6365	29.9148	29.4373	29.8861	29.3686	29.5071	29.469	29.3655	29.4189	29.6359	29.6664	29.3915	29.1156	28.9997	29.4582	29.4684	28.9828	29.0929
P42932;H3BL49	Cct8	34.2046	34.3299	34.2316	34.3159	34.2533	34.1641	34.1853	34.2186	34.3459	34.1227	34.2815	34.2225	34.0812	33.9857	33.9208	33.8397	33.71	33.9035
P43274	Hist1h1e	32.6477	32.2861	32.7218	32.804	32.4946	32.5132	32.9134	33.2471	33.2478	33.6504	33.9028	33.6125	33.3752	33.2203	33.0284	33.014	33.3242	33.3275
P43275	Hist1h1a	32.6789	32.2428	32.6063	32.4928	32.1345	32.4021	32.9405	33.4527	33.2741	33.6064	33.6816	33.5264	33.0397	32.7668	32.7185	32.5696	32.9664	32.8633
P43276	Hist1h1b	33.1078	32.7638	32.9814	33.1512	32.6815	32.3672	33.341	33.8363	33.7172	34.1202	34.217	33.7428	33.9761	33.7817	33.8875	33.613	34.0294	33.541
P43277	Hist1h1d	32.4439	32.2692	32.7991	32.868	32.4	32.287	33.1358	33.488	33.3428	33.8831	33.9614	33.3014	33.6666	33.6436	33.4508	33.486	33.7409	33.4471
P45376;D3YVJ7	Akr1b1;Akr1b3	33.9563	34.0024	33.6742	33.8285	33.6687	33.7407	33.5558	33.589	33.5114	33.4412	33.2731	33.5049	33.4038	33.3287	33.7307	33.6098	33.5784	33.465
P45377	Akr1b8	34.139	33.8838	33.795	33.7721	33.6411	33.8935	33.7329	33.9332	33.8348	33.6042	33.4363	33.7094	34.4058	34.1533	34.3764	34.1309	34.1859	34.1563
P45878	Fkbp2	27.6406	27.4985	27.5675	27.4246	26.9072	27.26	27.6063	28.0343	27.8603	27.5376	27.7867	27.7751	27.8192	28.1207	27.5652	27.6533	27.1912	27.7209
P45952	Acadm	31.8912	32.147	31.7664	31.9184	32.0005	31.6987	31.9987	31.9788	32.1222	32.1644	31.8946	31.9412	32.4457	32.403	32.6003	32.548	32.5561	32.3634
P46061;A0A2R8VHK9	Rangap1	30.5696	30.6299	30.7363	30.7527	30.5613	30.8324	30.9216	30.6082	30.3358	29.837	30.4609	30.4794	28.9794	28.7627	29.4828	25.3189	28.805	28.9996
P46460	Nsf	32.7579	32.6936	32.7219	32.701	32.845	32.6589	32.3114	32.6348	32.6734	32.6253	32.5463	32.5937	32.3781	32.5141	32.3972	32.4391	32.4846	32.4157
P46467	Vps4b	31.088	30.9735	30.8052	30.7982	30.7151	30.8087	30.9237	30.8117	30.6122	30.7159	30.9289	30.673	30.7384	30.7348	30.5789	30.5499	29.9699	30.9563
P46471;Q8BVQ9	Psmc2	32.4743	32.5005	32.3788	32.5531	32.4491	32.5119	32.3231	32.2245	32.2394	32.4022	32.4926	32.3402	31.9467	32.3056	32.1932	32.2616	32.0973	32.1008
P46664	Adss	32.2756	32.1853	32.1284	32.2644	32.2628	32.2412	32.6256	32.5553	32.6957	32.6365	32.5814	32.6906	31.8942	31.9608	31.9237	31.532	31.876	31.715
P46978	Stt3a	31.5449	31.6621	31.6426	31.7792	31.6091	31.4712	31.3465	31.4624	31.6494	31.5355	31.3623	31.4955	31.6421	31.4478	31.5226	31.3683	31.2637	31.2361
Q3ULB1;Q921W7;P47226-2;P47226;D6RH72	Tes	30.3418	30.3155	30.261	30.003	30.222	29.3966	29.2498	29.2228	29.3966	29.1143	29.1821	30.0235	28.5452	28.4255	28.002	27.914	27.8669	28.4436
Q9DBX5;P47713	Pla2g4a	29.7404	29.6176	29.7796	29.6896	29.8286	29.6258	28.8133	29.696	28.4868	29.02	28.6501	28.5819	28.4725	28.829	29.0494	27.2032	28.9685	26.2047
P47738;A0A0G2JEU1	Aldh2	35.7947	35.99	35.7143	35.8158	35.7663	35.6517	35.4264	35.6074	35.5597	35.2732	35.1588	35.3623	35.5542	35.7591	35.7664	35.8131	35.7751	35.5305
P47754;D6RCW7	Capza2	34.0257	34.0089	33.6712	34.1451	33.7389	33.7504	33.5668	33.8466	33.5918	33.7072	33.7237	33.7391	33.4945	33.4961	33.9001	33.8953	33.7955	33.819
P47757-2;A2AMW0;P47757-4	Capzb	34.3513	34.3954	34.0724	34.3297	34.1703	34.1078	33.8512	33.7915	33.851	33.928	33.6416	33.8303	33.9451	33.7867	34.1063	34.0242	34.121	33.9727
P47758	Srprb	29.7981	29.8626	29.6638	30.049	29.7424	29.4873	29.8549	29.8208	29.748	29.8698	29.8903	30.0141	29.7249	29.6533	29.5781	29.7255	29.5193	29.5875
P47791-2;P47791	Gsr	31.7853	31.8227	31.7007	31.9332	31.5734	31.7377	32.0873	32.1742	32.1848	31.8212	31.8019	32.056	32.3936	32.553	32.4219	32.5384	32.4381	32.463
P47809;B1ATL6	Map2k4	28.2315	28.5599	26.3083	25.7979	28.3541	28.0252	28.6819	26.0715	28.2004	28.584	26.6503	28.7111	26.3568	26.2938	28.5118	26.1327	28.5165	28.2721
P47811;P47811-4;P47811-3;A0A3B2WB60;P47811-2	Mapk14	30.6895	30.6466	30.4335	30.6677	30.7085	30.5241	30.4251	30.0514	30.1937	30.2087	30.271	30.196	29.5756	30.2822	30.1845	29.7005	29.9936	29.7437
P47856-2;P47856	Gfpt1	29.836	29.9427	29.7608	30.0317	29.7772	29.5497	28.9617	29.0649	29.2754	29.4337	29.2984	29.8666	29.8418	30.2319	30.2003	30.3652	29.9604	29.9321
P47911	Rpl6	34.4431	34.2443	34.2586	34.3461	34.3523	34.1887	34.6128	34.7497	34.8195	34.8412	34.6503	34.6993	34.6645	34.3476	34.1736	34.0613	34.0472	34.2442
P47915;A0A1L1SS27;W4VSN7;A0A1L1SUN1	Rpl29;Gm3550	31.9383	31.8915	31.7519	31.7286	31.9957	31.5886	32.292	32.1676	31.9786	32.3464	32.2918	32.02	32.2731	32.1435	32.0199	31.4853	31.9516	31.8942
P47955	Rplp1	31.6028	26.7103	29.1422	29.8276	24.9835	29.5065	29.1428	29.8578	25.6091	29.4753	30.2714	30.0368	29.6214	29.6473	29.6101	29.3282	29.5314	29.6014
P47962	Rpl5	34.3677	34.3724	34.2321	34.4327	34.3155	34.3574	34.4019	34.4483	34.5112	34.6099	34.3183	34.5247	34.142	33.9653	34.0678	33.7779	33.8987	33.7457
P47963	Rpl13	34.2225	34.0347	34.049	34.0397	34.1155	34.0995	34.4275	34.4419	34.635	34.6184	34.3358	34.4262	34.2141	34.0621	34.0686	33.9207	34.0814	33.8786
P48024	Eif1	28.322	28.165	28.6978	26.9712	28.7057	26.8339	28.9407	28.9962	29.228	29.1733	28.9002	28.9485	25.909	28.3314	28.265	28.4295	26.5524	28.3808
P48025;E9PWE9	Syk	31.9792	32.2098	31.6925	32.1141	31.9067	31.6748	32.2349	32.3766	32.2913	32.2802	32.1932	32.2829	32.1815	32.2416	32.3196	32.3209	32.162	32.2093
P48036	Anxa5	35.8958	35.6423	35.8584	35.7336	35.6967	35.8178	35.5458	35.5441	35.3091	35.5165	35.7025	35.5436	35.0208	34.7522	35.6008	35.4334	35.6609	35.7836
P48410;A2ALN0	Abcd1	28.779	28.7288	28.8888	29.0053	28.989	29.1436	29.0132	28.9011	28.8606	28.8385	28.894	28.8696	28.0106	28.3136	28.5484	28.5227	28.7354	28.6421
P48678	Lmna	36.0071	36.0812	36.1303	36.2172	36.0333	36.1853	36.426	36.5698	36.6655	36.7428	36.9417	36.7175	36.4457	36.4779	36.4286	36.4323	36.3223	36.4564
P48722;P48722-2;E0CY23	Hspa4l	28.2213	28.631	28.7039	28.2816	26.5483	29.3621	28.2689	28.5205	25.525	28.2821	28.3751	28.8538	29.1086	28.8673	29.0996	29.0542	28.0579	29.0081
P48758	Cbr1	30.9541	30.5212	30.6809	30.7716	30.5069	30.3732	30.5601	30.3131	30.4285	30.4669	30.4341	30.5397	30.4957	30.7093	30.8134	30.7276	31.0391	31.1371
P48962	Slc25a4	32.8452	32.8797	32.6963	32.8137	32.6571	32.6886	32.7243	32.6971	32.6102	32.9277	32.4001	32.6526	33.5651	33.4774	33.6409	33.6816	33.4323	33.4912
P49138;A0A087WSN7	Mapkapk2	29.6681	29.4045	28.8377	29.3013	30.0176	29.5098	29.6154	28.7186	29.4908	29.6797	29.3798	29.5582	28.4593	28.9087	26.5568	28.5141	28.4505	29.1887
Q5EBP8;P49312;P49312-2	Hnrnpa1	33.7943	33.7654	33.6486	33.7771	33.7588	33.832	33.8764	33.7938	33.9734	34.0759	33.6893	33.9452	33.1298	32.7623	32.9448	32.6185	32.8155	32.6417
P49442;E0CYQ4;E0CX64;H3BK26	Inpp1	26.6477	26.3051	26.5946	26.1811	26.2105	25.9518	25.5686	25.9498	25.7248	26.1762	26.4723	26.6015	26.3567	27.0949	26.3604	26.1058	26.6194	25.2926
P49586;D3Z3T5	Pcyt1a	28.6843	29.1942	28.8683	29.0153	29.1879	28.9532	28.7964	28.974	29.0858	29.084	29.404	29.0573	28.5552	28.9211	29.1707	29.4703	29.1089	28.89
P49615;A0A0G2JDL3	Cdk5	27.3039	27.1534	27.1801	27.0556	26.9618	27.2678	27.0987	27.2544	27.291	26.8795	27.0456	27.244	27.6068	27.1245	26.9363	25.8012	26.015	27.3938
P49710	Hcls1	33.7607	33.8358	34.0102	33.8586	33.851	33.9413	33.709	33.8052	33.8128	33.7436	34.0017	33.8386	33.607	33.3919	32.9796	33.0947	32.9713	32.9693
P49717	Mcm4	30.9894	30.7826	31.0741	30.8372	31.1727	31.036	30.776	30.9123	30.71	30.7771	30.9786	30.9058	29.4646	28.8808	28.5502	27.9536	27.4689	27.5871
P49718	Mcm5	31.3975	31.5347	31.6935	31.7882	31.6659	31.8494	31.5702	31.6855	31.8234	31.6319	31.3648	31.63	29.9058	29.9127	29.7078	29.3903	28.9714	29.1541
P49722;Q8BKE0	Psma2	32.2848	31.9494	32.4768	32.3152	32.2706	32.3	32.1238	32.2679	32.2248	32.4932	32.6546	32.6595	32.1877	31.7077	32.2893	32.2913	32.2087	32.4707
P49817-2;D3Z0J2;D3Z148;P49817;H3BKG0	Cav1	25.2324	26.3645	25.4502	25.2212	27.5438	25.9567	28.5435	29.0497	28.892	28.8693	28.6047	28.808	27.1265	26.0098	27.379	25.5817	25.9606	28.5808
P50171;P50171-2;G3UX44	Hsd17b8;H2-Ke6	28.3666	28.4322	28.1029	28.3497	26.1505	28.2701	28.4136	28.6143	28.516	28.6004	28.7808	28.6169	30.2691	30.0048	29.5341	30.0474	29.6683	30.4871
P50247	Ahcy	31.971	31.9111	31.7732	31.9265	31.7997	31.6506	31.9328	31.9396	32.1333	31.9981	31.7563	32.0286	31.9372	31.8858	32.1018	32.0244	32.1308	32.0257
P50396	Gdi1	29.8703	29.846	29.9187	29.7575	29.6603	29.8289	29.9826	29.6895	30.0977	30.1181	29.8348	30.0621	30.9508	31.2197	31.0747	31.2912	31.1017	31.1246
P50427	Sts	28.1078	28.6091	28.4696	28.8403	28.5376	28.5768	28.434	29.0501	28.8604	28.8926	28.9209	29.0548	29.0314	29.3452	29.0283	29.5772	28.9737	29.5949
P50516;P50516-2	Atp6v1a	35.2525	35.4678	35.3811	35.1564	35.577	35.4602	35.3241	35.3541	35.3987	35.5042	35.6349	35.5109	36.9848	37.3067	37.0572	36.9848	37.0572	37.0369
P50518;A0A0N4SW07	Atp6v1e1	33.9218	33.8411	33.6794	33.7764	33.5373	33.6355	33.5732	33.7196	33.7451	33.9541	33.8842	33.8516	35.3101	35.281	35.7603	35.6159	35.6283	35.6642
P50543	S100a11	30.7846	30.3399	30.7915	30.5632	30.7631	30.6896	30.8669	30.7452	30.8413	31.318	31.0979	31.104	30.8313	30.5946	30.5247	30.5364	30.412	31.2508
P50544;B1AR28	Acadvl	30.5566	30.5204	30.6665	30.6539	30.8082	30.5811	30.6892	30.6358	30.8039	30.8964	30.7296	30.9784	31.401	31.7237	31.9156	31.9251	31.9255	31.6795
P50580;P50580-2	Pa2g4	33.3052	33.2909	33.0373	33.3546	33.2649	33.0515	33.4706	33.4741	33.6521	33.7959	33.6339	33.6566	33.2478	33.1116	33.2252	33.0248	33.2379	32.8149
P51125-3;P51125-2;P51125;A0A338P6J9;Q8CE80;P51125-6;Q921U7;Q8C281;Q8CE04;P51125-7	Cast	31.2481	31.2514	31.3021	31.2546	31.2994	31.2566	31.3581	31.3141	31.4416	31.3891	31.8275	31.5094	31.3893	31.1611	31.1187	31.2136	30.8615	31.2107
P51150	Rab7a	34.436	34.4706	34.0036	34.4627	34.2179	34.2692	34.0487	34.1765	34.3935	34.4015	34.0034	34.0947	34.2756	34.1377	34.5444	34.6182	34.6021	34.2432
P51410;A0A140T8T4;A0A0G2JES3;D3Z629;D3YZT0	Rpl9	32.9603	32.8372	32.7089	33.0584	32.8502	32.8097	32.866	32.7725	33.0573	33.2983	32.7691	32.9396	32.6703	32.1634	32.6604	32.4739	32.6292	32.3199
Q8BGZ6;P51569	Gla	30.7815	30.8071	30.7949	30.7944	30.7685	30.4392	30.8425	31.1768	30.9071	30.7713	30.8974	30.8457	30.9813	31.1257	30.3913	30.8014	30.7254	30.9771
P51660	Hsd17b4	32.4424	32.2381	32.1333	32.3888	32.2064	32.0545	31.5818	31.811	31.9338	31.7075	31.6566	31.7048	31.9372	31.9457	32.1687	32.0816	31.9476	31.9052
P51670	Ccl9	30.0158	29.3488	29.3121	29.1301	29.2965	29.1387	30.5431	30.1734	29.9786	30.5205	30.2042	30.2592	27.2446	26.6145	26.5058	27.1653	27.8054	27.2903
P51675	Ccr1	25.1227	25.5801	27.1566	26.2905	26.5048	27.4681	26.7629	25.9675	26.0956	26.7583	25.4104	26.6006	28.2242	28.4162	28.3811	28.4834	28.0931	28.4598
P51855;Q3UEE2	Gss	28.9928	29.3427	29.2833	29.1532	29.2801	29.4373	29.791	29.8938	30.1087	30.0501	29.916	29.9373	30.9395	31.1689	30.7674	31.0343	30.7549	30.9588
P51859;E0CXA0;E0CYW7	Hdgf	29.1799	29.6041	29.4422	30.0295	29.5113	29.0611	29.9885	29.9491	30.1311	30.2899	30.1768	30.0817	29.5122	29.0812	29.1418	29.3687	29.6621	29.3454
P51863	Atp6v0d1	32.9122	32.8957	32.4077	32.7924	32.7351	32.6822	32.7164	32.721	32.4376	32.6132	32.3046	32.3998	32.7408	32.6315	33.0223	33.119	33.0862	32.866
P51881	Slc25a5	35.2873	35.247	35.0332	35.12	34.9841	35.1027	35.4396	35.5693	35.4809	35.6678	35.485	35.5862	36.3199	36.3548	36.2592	36.0328	36.3314	36.302
P52293	Kpna2	29.2019	29.4033	29.6752	29.3758	29.7368	29.5514	30.616	30.3707	30.4007	29.4064	29.9037	30.133	29.4319	26.9198	29.22	25.8352	25.3555	25.9904
P52480	Pkm	38.6287	38.6287	38.6321	38.5768	38.5874	38.6253	38.4973	38.5194	38.6556	38.2549	38.3194	38.4365	37.9634	38.1068	37.8746	37.7861	37.8689	37.7982
P52480-2	Pkm	32.2401	32.1906	32.3128	32.5858	32.201	32.1391	31.9723	32.102	32.4696	31.816	31.7991	31.8671	31.1844	31.1835	31.1176	31.1331	31.2257	31.2254
P52633	Stat6	28.2756	28.5906	28.6261	28.2394	28.4904	28.7165	28.5941	28.3546	28.5026	28.6994	28.2125	28.3711	27.9895	27.6562	27.8809	27.9642	27.8046	28.4332
P52825	Cpt2	29.0202	28.7629	29.0095	28.5743	28.9593	28.2762	28.6903	29.1964	29.1189	29.0021	29.0601	29.0189	29.3196	29.303	29.8933	29.8014	29.9704	29.5433
P52875;D3YV67	Tmem165	28.2425	27.1938	28.3948	28.3367	27.0911	28.3043	28.7407	27.7732	26.272	28.6493	27.4168	29.0257	29.3619	27.1002	28.318	27.9413	27.104	28.2454
Q6NSP9;P52927	Hmga2	29.1948	28.9715	28.8895	28.9954	29.0247	28.1417	29.0543	28.0526	28.1179	28.2997	28.1216	28.4087	25.7134	25.9603	25.8921	26.2583	27.7466	27.6951
P53395	Dbt	27.611	27.3077	27.2496	26.7782	27.1761	28.1326	27.6905	27.7186	28.1716	27.6782	27.868	27.69	28.4891	28.6408	27.8339	27.8984	27.0395	28.1781
Q5SV41;P53808	Pctp	29.5038	29.2362	25.6349	28.4612	26.1831	28.2447	28.016	28.0488	26.0048	27.8418	27.664	28.044	26.4252	25.9407	28.2711	26.7834	27.0034	27.6412
P53810;J3QQ30;J3QPW1	Pitpna	32.571	32.4779	32.3884	32.5729	32.6227	32.2539	32.4462	32.4134	32.3262	32.3146	32.1529	32.3539	32.0718	32.0317	32.4172	32.1861	32.3428	32.0158
Q8JZZ5;P53811	Pitpnb	28.8028	28.2009	27.7751	28.1496	28.5209	27.9028	27.6176	27.8709	27.3731	28.1915	26.5363	26.4716	27.1142	26.4305	25.2724	27.1757	26.7449	26.7953
P53994	Rab2a	32.2237	32.0928	31.6143	32.2805	32.0271	31.9541	31.4104	31.6437	31.871	31.8991	31.6986	31.6177	31.6274	31.6189	31.8996	32.1534	32.0046	31.6477
P53996-2;P53996-3;A0A0N4SVS6;P53996	Cnbp	30.6834	30.7797	29.7666	30.2976	29.0298	29.7125	30.8308	30.7207	30.0581	29.7667	30.4284	30.2981	30.0527	29.622	28.7173	27.9411	27.6441	28.7674
P54071;D6RIL6	Idh2	32.4004	32.3991	32.1766	32.2714	32.5186	32.3575	32.4183	32.3793	32.5354	32.6252	32.4517	32.524	32.8449	33.0334	32.9798	33.0381	33.0442	33.088
P54116	Stom	32.7261	32.4454	32.4433	32.702	32.2845	32.4625	32.2097	32.4991	32.8226	32.5972	32.3754	32.5632	32.2082	32.2899	31.9384	32.1705	31.9858	32.2463
P54775;A0A140LIZ5	Psmc4	32.1368	32.1358	32.2289	32.38	32.2229	32.2052	32.0987	31.847	31.9897	32.3189	32.2975	32.1	31.9771	31.7498	32.0257	31.9988	32.0546	32.0977
P54822;E9Q242;E9Q3T7	Adsl	30.9924	31.0637	30.9864	31.0243	31.1384	31.0559	31.2331	31.0634	31.0601	31.0525	30.9002	31.1302	30.8063	30.6718	31.0214	30.7231	30.8253	30.5117
P54823	Ddx6	30.5824	30.3849	30.5705	30.4846	30.2644	30.0887	30.0188	29.8891	30.4788	30.1559	29.9268	30.4205	30.0189	29.8419	29.9673	30.2137	30.1099	29.791
P54923	Adprh	29.8849	29.6333	29.6283	29.6524	29.7831	29.5939	29.5943	29.6868	29.749	29.8889	29.6036	29.7327	29.1759	29.1876	29.6062	29.5048	29.6787	29.0339
P55096;A0A0G2JDI9	Abcd3	28.3407	28.2094	28.2357	27.9171	28.4008	28.3987	27.9816	28.2837	27.9566	27.9664	27.794	27.6437	28.2083	28.6328	28.034	28.1254	27.8482	28.4928
P55097	Ctsk	26.9329	27.245	27.1985	28.1444	26.5457	26.4172	28.6945	29.171	30.3078	32.5249	32.328	31.7238	35.2019	35.406	35.8556	35.1216	34.9342	34.2613
P55194;A2A5V3;A2A5V2;S4R2D3;A0A2R8W6I7	Sh3bp1	28.9186	28.6878	29.3007	28.8603	28.9506	29.5544	29.6487	28.4707	28.0744	28.5306	28.978	29.0049	28.6158	28.7904	28.5241	28.7003	26.1715	28.3284
P55258	Rab8a	31.222	31.1951	30.9537	31.2593	30.9227	31.1588	31.0188	31.1081	31.3588	31.4736	30.9183	31.1064	31.1155	30.5766	31.0831	31.3529	30.8513	31.1512
P55264;P55264-2	Adk	28.111	28.6612	28.7603	28.6826	28.3861	28.4807	28.8404	28.2441	28.1503	28.6906	28.8481	28.8529	28.3568	26.8145	27.6721	26.5173	25.786	26.2824
P55302;F6WMD1	Lrpap1	30.9606	31.0052	30.9051	31.2462	30.6336	30.7263	30.8343	30.803	31.0501	30.89	30.7579	30.7384	30.1242	29.8314	30.2918	30.0479	30.422	30.0087
P56135;F8WHP8	Atp5j2	30.6923	30.491	30.3644	30.4473	30.363	30.1731	30.8893	30.9356	30.8513	31.231	31.2375	30.8429	31.7461	31.6986	32.2462	31.9245	32.4317	31.8918
P56379;A0A1Y7VLP0	Mp68	26.0903	25.6533	26.1267	24.5276	25.7907	26.081	26.9995	26.1419	26.7242	26.4057	26.9082	26.4158	27.8196	26.4886	26.9619	26.9319	27.0528	27.1948
P56380	Nudt2	28.8931	28.8595	28.2356	28.9106	28.1283	28.4273	28.5593	28.503	27.9203	28.4878	28.1881	28.2575	28.3461	27.9299	28.6611	28.8143	28.2299	28.5262
P56382	Atp5e	30.4294	30.2252	29.816	30.2091	29.7419	29.9629	30.4108	30.4321	30.4282	30.7308	30.244	30.4651	30.8727	30.9278	30.855	30.5652	30.7999	30.8874
Q3U4W8;P56399	Usp5	32.6931	32.7792	32.9247	32.8712	33.0389	32.9075	32.7592	32.6753	32.8506	32.7755	32.739	32.9013	32.7743	32.9135	32.7228	32.6767	32.674	32.786
P56480	Atp5b	35.5081	35.2897	35.5755	35.7015	35.1193	35.4224	35.485	35.6401	35.7287	36.2126	36.5215	35.9843	36.5839	36.8042	36.8746	36.886	37.0059	37.3403
P56546;Q91YZ2;P56546-2;E9PWQ9	Ctbp2	30.2666	30.4346	30.3515	30.4155	30.5302	30.2121	30.4404	30.4416	30.1251	30.4186	30.0844	30.29	30.2499	30.0861	30.1218	29.9962	30.071	29.8762
Q8CFQ9;P56959;G3UXT7	Fus	30.4589	30.3615	30.5197	30.6103	30.6163	30.4142	30.6127	30.8008	30.8754	30.9569	30.6364	30.976	30.2701	29.945	29.966	29.6721	29.8149	29.5732
P57746	Atp6v1d	31.6447	31.2855	31.1171	31.2927	30.7244	30.9901	31.4479	31.556	31.3221	31.8634	31.6702	31.5027	33.3466	33.1243	33.8905	33.7347	33.8935	33.3219
P57759	Erp29	32.6801	32.4329	32.2766	32.4665	32.2045	32.1901	32.201	32.2231	32.1655	32.255	32.3057	32.1253	32.4587	32.2506	32.7864	32.3013	32.52	32.5245
P57780;A0A1L1SV25;E9Q2W9	Actn4	35.0049	35.2186	35.3401	35.0982	35.3569	35.4328	35.135	35.1182	35.1399	35.1081	35.2097	35.1782	35.3856	35.4307	35.3232	35.3204	35.1825	35.451
P57787;B1ATM1;B1ATM2	Slc16a3	29.8185	30.0762	30.5452	30.1185	30.0995	29.9702	30.5663	30.858	30.5723	30.1785	30.2481	30.294	28.7518	27.9853	27.0706	27.5489	25.5554	25.4208
P58021;E9PZ69	Tm9sf2	29.4865	29.5156	29.7023	29.7119	29.7778	29.4313	29.0629	29.2765	29.4692	29.3307	29.2275	29.4042	29.1115	29.2075	29.3683	29.3857	29.0126	29.424
P58058;A2A9P2	Nadk	28.4445	28.216	28.7575	28.9696	28.801	28.5837	30.663	30.411	30.568	30.506	30.1328	30.3019	29.4244	29.0446	28.6142	28.6158	28.4155	29.1403
P58137;Q8BZR4	Acot8	28.4447	26.0081	28.5356	27.4267	28.8278	28.5169	28.5509	28.4225	28.656	28.5494	28.2911	28.703	27.2888	28.1512	28.8132	28.4792	25.7628	28.4819
P58252	Eef2	36.5698	36.6918	36.6918	36.5978	36.7047	36.7677	36.7175	36.6655	36.7047	36.5412	36.5978	36.7553	36.3597	36.4232	36.2629	36.0454	36.0873	36.1667
P59325;Q8BVV6	Eif5	28.7212	29.3918	29.6915	29.4519	29.0616	29.4408	29.5855	29.0896	29.0687	28.8544	29.0841	29.2075	28.6739	28.8737	28.5931	28.4866	28.2757	28.5186
P59999	Arpc4	34.586	34.357	34.1612	34.394	34.4777	34.3093	34.1482	34.3763	34.3021	34.2971	33.9707	34.0746	34.0184	34.2188	34.41	34.5547	34.7878	34.1188
P60060;G3UWH0	Sec61g	28.9884	28.3034	28.7711	28.1133	28.5472	27.8257	28.182	28.6454	28.6314	28.5314	28.1027	28.0972	28.1286	28.0738	27.7475	27.9839	28.3243	27.926
P60122	Ruvbl1	30.7572	30.6401	30.4371	30.8919	30.4841	30.4864	30.4053	30.4474	30.8086	30.849	30.6305	30.507	30.1964	30.2771	30.0821	30.4041	30.2341	30.2395
P60229	Eif3e	31.2333	31.3772	31.1122	31.3145	31.3774	31.0426	30.942	30.9793	30.9168	31.1152	30.8951	30.9528	30.7248	30.4768	31.0219	30.8279	30.834	30.5366
P60335	Pcbp1	33.9202	33.8125	33.5066	33.8138	33.4522	33.7116	33.9842	33.6043	33.6036	33.8447	33.9064	33.6823	33.3248	33.1425	33.3808	33.4285	33.4274	33.4168
P60670-2;P60670	Nploc4	29.485	29.5722	29.8302	29.4297	30.0599	29.6694	29.7835	29.9542	30.0002	29.8646	29.8653	29.8429	29.6469	29.755	29.8608	29.7083	29.41	29.5327
P60710;E9Q1F2;E9Q5F4	Actb	35.6228	35.094	34.3091	34.2637	34.6727	34.8369	35.3852	35.2022	34.6436	34.6186	34.4214	34.5258	34.6402	35.5407	35.4025	33.9079	35.7214	34.1616
P60766;P60766-1	Cdc42	33.7566	33.9529	34.0135	33.9961	34.2651	34.1149	33.9977	34.1333	34.1753	34.088	33.9424	34.0242	33.8813	33.7959	33.5882	33.764	33.8254	33.7593
P60843	Eif4a1	35.2995	35.394	35.0778	35.3884	35.3432	35.1693	34.9872	34.9911	35.225	35.1915	35.1011	35.1801	34.7942	34.808	34.9128	34.8011	34.9923	34.7476
P60867	Rps20	33.6808	33.2724	33.2457	33.2913	33.2408	33.1617	33.3394	33.5907	33.5115	33.6735	33.451	33.6511	33.1774	33.0377	33.096	33.2795	33.3108	33.0913
P61021	Rab5b	29.7386	29.2758	29.7877	29.7255	29.6158	29.2863	29.5838	29.7655	29.8062	29.8102	29.5352	29.8952	29.9879	29.65	29.7925	29.5581	29.8455	29.8635
P61027	Rab10	31.4754	31.394	31.4707	31.5725	31.5334	31.4592	31.2184	31.3548	31.3174	31.6337	31.3421	31.4899	31.4798	31.3816	31.5141	31.8227	31.2345	31.6625
P61028	Rab8b	32.7299	32.5937	32.2629	32.6723	32.3795	32.0983	32.3356	32.2713	32.182	32.174	32.0641	32.1705	31.8307	31.5463	31.5881	31.6945	31.6945	31.633
P61079;A0A0G2JE32;A0A0G2JGL0;A0A494BAN1	Ube2d3	29.8777	29.6332	29.9824	30.3113	29.9194	30.1675	30.0194	30.1955	30.2456	30.2202	29.8837	30.3389	30.522	30.4648	29.53	30.187	29.904	30.3461
P61082;F7CDT0;F6WMC0	Ube2m	31.0765	31.3443	31.017	31.2973	31.1196	31.0479	31.1388	31.2517	31.0909	31.082	30.8518	30.9311	30.4818	30.4981	30.56	30.4587	30.7723	30.3236
P61087;A0A0J9YUI1;A0A0J9YU07;A0A0J9YUR9;Q3V3R8;D3Z4U3	Ube2k	27.9721	25.9485	27.3301	28.9386	28.2255	26.64	25.7056	27.8608	27.6184	28.3825	27.6102	27.7085	27.8331	26.7328	27.7672	25.6908	25.5463	26.6272
P61089	Ube2n	31.9351	31.8096	31.674	31.9128	31.6572	31.5581	31.6896	31.9949	31.9919	32.1827	31.9724	31.9943	31.8448	31.9657	32.1433	32.1379	32.007	31.7908
P61161	Actr2	34.87	34.9267	34.4578	34.861	34.6538	34.4604	34.7122	34.661	34.687	34.6987	34.4329	34.6198	34.6721	34.6221	34.8201	34.7219	34.9101	34.572
P61164;A0A494BB86	Actr1a	30.6783	31.135	30.8579	30.8441	30.7543	30.8808	31.0277	30.7269	30.7332	30.9146	30.9322	30.7651	30.8287	30.9758	30.0792	30.6252	31.0351	30.6752
P61211;F8WIB1	Arl1	27.6488	27.938	27.0409	27.3041	27.4148	27.5693	27.4545	27.0653	27.3334	27.4975	27.5247	27.3531	28.2744	28.6434	25.8246	27.5951	27.6978	26.7585
P61222	Abce1	30.7937	30.7978	30.934	31.0828	30.8128	30.7431	31.0026	30.9235	31.2424	31.1486	30.9792	31.0703	30.8276	30.7102	30.6967	30.5825	30.7399	30.7215
P61226	Rap2b	30.3454	30.2534	29.6431	30.2673	30.1461	29.9251	29.4519	29.6517	29.9314	29.8064	29.4084	29.5132	29.4935	29.5674	30.0221	29.8864	29.9096	29.687
P61255;B1ARA3;B1ARA5	Rpl26	32.3079	32.1114	32.2174	32.3919	31.9073	32.2279	32.4927	32.6722	32.7115	32.9772	32.9966	32.8634	32.722	32.602	32.3943	32.2208	32.5332	32.324
P61358;A2A4Q0	Rpl27	32.7734	32.4709	32.4811	32.6724	32.219	32.4562	32.5743	32.8233	32.6064	33.0391	32.9719	32.8081	32.2978	32.3107	32.5735	32.5414	32.6984	32.2977
P61514	Rpl37a	31.039	30.7562	30.5319	30.8187	30.1933	30.2702	31.0125	31.1901	31.0058	31.1547	31.19	31.1432	30.9161	30.0413	30.105	29.8129	29.8548	30.1377
P61620	Sec61a1	30.0931	30.1719	30.2734	30.3712	30.2477	30.2709	30.1482	30.1621	30.1331	30.0835	30.2014	30.2984	30.1852	30.1825	30.4985	30.2534	30.2913	30.4062
P61750;E9Q798	Arf4	28.79	28.3644	29.7217	26.361	28.9117	29.7146	29.5485	29.7699	29.9043	29.6864	26.4523	29.6608	29.8353	29.8994	29.1045	30.6884	26.1922	30.2775
P61759;Q3TIR6	Vbp1	28.3881	27.6964	27.5321	26.4061	27.8336	28.022	28.1443	27.6877	27.7278	28.095	28.2072	27.6712	27.5514	27.1735	26.7407	27.6585	27.8509	28.187
P61804	Dad1	30.1568	30.141	29.5326	29.805	29.7755	29.0832	28.3813	29.6391	29.7731	29.8553	29.2109	29.3885	28.8809	28.6856	29.0919	29.2585	29.1767	28.8945
P61924;A0A2R8VJV3;Q8R3M1	Copz1	29.6277	29.1716	29.4122	29.6573	29.5923	29.6157	29.485	29.5071	29.8027	29.5922	29.4158	29.6716	28.8142	29.1891	29.2481	29.2167	29.3972	29.121
P61961;H7BWZ1;D3YW97	Ufm1	26.4389	27.1883	26.0938	27.2109	24.9635	25.7704	27.2419	27.6334	27.772	28.2243	27.5441	27.8581	27.0338	26.2798	28.0919	26.7986	26.467	28.1372
P61965	Wdr5	25.9008	27.7894	28.483	25.1959	28.333	27.0475	28.149	28.641	28.6263	28.3247	28.5081	28.237	27.9924	28.1953	26.9749	26.1911	28.1585	26.2698
P61967;D3Z268;D3Z0D6;D3YXN0	Ap1s1	28.6992	26.2059	25.3404	28.4674	28.4587	28.2837	28.8015	29.0482	28.4842	28.5463	28.4765	27.4634	28.4754	28.433	25.843	28.3663	25.4592	27.3225
P61971	Nutf2	27.3084	27.5186	27.5087	27.3409	29.1742	27.557	27.5985	29.0417	27.6067	27.828	26.3894	26.1352	26.8664	27.3701	27.9257	27.9604	26.3615	25.8481
P61979-2;B2M1R6;P61979;P61979-3;H3BLL4;H3BKD0;H3BK96;A0A286YDM3	Hnrnpk	33.7403	33.7406	33.8387	33.9144	33.6503	33.8638	33.6206	33.7062	33.7955	33.7284	34.0477	33.8303	33.6425	33.5593	33.4511	33.4097	33.4045	33.6209
P61982	Ywhag	34.673	34.6432	34.7347	34.785	34.5935	34.5121	34.4275	34.5013	34.4918	34.4062	34.6231	34.665	34.2063	34.1099	34.4989	34.2346	34.1664	34.5613
P62082	Rps7	33.8475	33.5878	33.5193	33.7895	33.5148	33.632	33.706	34.0264	34.0873	34.33	34.2383	34.127	33.7866	33.6766	33.9937	33.9146	34.2173	33.9973
P62137	Ppp1ca	33.329	33.3392	32.8256	32.9625	32.885	33.0494	33.027	33.0693	32.8532	32.8418	32.6878	32.9063	32.6197	32.5508	32.4896	32.5291	32.6775	32.6856
P62141	Ppp1cb	30.4083	30.0157	29.3778	29.9401	29.5685	29.6875	29.6975	29.7617	29.6253	29.7544	29.275	29.5548	29.2514	29.3172	29.6533	29.2898	29.8159	29.1951
P62192	Psmc1	32.4593	32.2091	32.3839	32.2927	32.4061	32.2711	32.2852	32.1737	32.3012	32.2221	32.1633	32.1738	31.6048	31.7362	31.7966	32.0026	31.8222	31.6583
P62196;Q8K1K2	Psmc5	32.154	32.2842	32.0949	32.3113	32.3164	32.1032	31.9872	31.9532	32.0587	32.0696	31.9924	32.0809	31.5954	31.5152	31.949	31.7021	31.863	31.717
P62242	Rps8	34.5311	34.3909	34.2328	34.3502	34.3828	34.2963	34.5028	34.5573	34.6732	34.5668	34.4496	34.6106	34.3811	34.2252	34.0614	33.6274	33.9979	33.8059
P62245;F8WJ41;D3Z712;D3YVB4	Rps15a	33.0533	32.782	32.4809	32.8224	32.8574	32.7841	32.9802	33.1519	32.9617	33.147	32.7835	33.0283	32.4849	32.372	32.3688	32.3045	32.4887	32.4036
P62259;F6WA09;D6REF3	Ywhae	34.395	34.2186	34.2305	34.3254	34.0936	34.102	33.9116	33.8307	33.6945	34.2196	34.2165	34.154	33.332	33.171	34.0965	33.8363	34.0948	33.9486
P62264;D3YVF4;D3Z7I1	Rps14	33.931	33.6442	33.7782	33.783	33.7726	33.6086	34.0057	34.0689	34.1485	34.292	33.9953	34.1501	33.789	33.5465	33.5641	33.3968	33.6081	33.6405
P62267	Rps23	32.7548	32.6684	32.8113	32.7014	32.9382	32.8271	33.0465	33.2389	33.2579	33.172	32.8745	33.2524	32.8173	32.55	32.3912	32.3375	32.4299	32.3912
P62274	Rps29	31.3614	30.8999	30.6551	30.5599	30.7304	30.1609	31.1876	30.9094	30.7847	31.0718	30.428	30.5997	30.3229	29.9764	30.1533	29.4318	29.9749	29.684
P62281;A0A1B0GRR3;A0A1B0GSE8	Rps11	34.5859	34.3877	34.1482	34.255	34.2804	34.2959	34.3495	34.4761	34.5308	34.5947	34.3837	34.504	33.9615	34.1375	34.0215	33.7848	34.2248	33.7439
Q921R2;P62301	Rps13	32.0651	31.567	31.9574	31.9883	31.5616	31.3943	32.0735	32.2403	32.1407	32.5033	32.8992	32.3597	31.9851	32.2333	32.5733	32.4496	32.8512	32.5352
P62305;E9Q4F4	Snrpe	29.2219	28.7293	28.7763	27.0788	29.0641	28.4101	29.4233	29.2669	29.5105	29.705	29.5271	29.5992	28.5718	25.8607	29.6242	28.9943	29.339	29.6216
P62309	Snrpg	28.5259	27.8134	28.4684	28.2708	28.0679	27.9384	28.8194	28.8326	28.6576	28.9014	29.0426	28.709	28.3036	28.7086	28.07	28.139	27.9796	29.2309
P62315	Snrpd1	31.3025	30.7037	31.0455	31.1905	31.077	31.4662	31.8744	32.0554	31.9276	32.4214	31.9811	32.2398	31.7254	31.4095	31.4652	31.6912	31.3086	31.6671
P62317	Snrpd2	29.3438	28.9902	29.4668	29.4954	29.054	28.7263	30.1533	30.0247	30.0772	30.3336	29.7292	29.5083	29.3286	29.3292	29.4574	29.6224	29.5027	29.6962
P62320;A0A1W2P7K5	Snrpd3	31.7709	31.2803	30.763	31.4033	31.2395	31.2029	31.5466	31.6858	31.5015	31.778	31.3996	31.4544	31.0335	30.6013	31.2364	30.7678	31.2925	30.6581
P62331	Arf6	31.716	31.7063	31.6582	31.8966	31.9081	32.0741	31.4887	31.8374	31.9516	31.5485	31.2001	31.4964	30.7963	31.2416	30.8409	30.8987	30.8914	30.7889
P62334	Psmc6	32.2961	32.361	32.2746	32.4367	32.4062	32.2857	32.216	32.0971	32.295	32.3447	32.1453	32.189	31.8972	31.7654	32.0341	32.0433	31.8146	31.9624
P62492	Rab11a	33.3109	33.0461	32.9902	33.3928	32.9448	32.9548	32.3874	32.8046	32.8623	33.0171	32.9256	32.7564	32.5168	31.9923	32.7486	32.7992	32.6056	32.2341
P62631	Eef1a2	28.6365	28.4702	28.4155	28.6654	28.7605	28.0195	28.6106	28.2084	28.5226	28.6236	28.4237	28.1822	27.8166	27.7525	28.0654	28.0202	28.3971	28.193
P62702	Rps4x	34.4539	34.3776	34.3595	34.3584	34.4917	34.3868	34.6036	34.5941	34.7623	34.729	34.385	34.6589	34.2615	34.0233	34.189	33.946	34.0742	34.008
P62717;A0A1D5RM85;A0A1D5RLW5;A0A1D5RME4;A0A1D5RM79	Rpl18a	33.8311	33.7058	33.3752	33.5381	33.5651	33.5691	33.9129	33.8213	33.7901	33.9187	33.7154	33.7259	33.4214	33.3145	33.3427	33.1058	33.3698	33.0956
P62743;A0A0U1RQ06	Ap2s1	29.6129	28.1892	28.9255	26.6801	29.4114	29.4218	29.6562	29.6874	29.5694	29.4177	26.0365	29.433	29.1895	28.9269	28.977	29.2451	29.1651	26.5011
P62748;A0A1Y7VMK3;A2A7R5	Hpcal1;Hpca	28.9612	28.9256	29.0382	28.6853	28.8893	28.3598	28.4067	28.4086	28.2887	28.1924	28.5725	28.2139	28.5351	27.2913	28.4073	28.0542	28.7058	28.5434
P62751	Rpl23a	32.2979	31.8963	31.9575	32.0555	31.8079	31.8552	32.7958	32.5358	32.6011	32.9384	33.0213	32.69	32.5304	32.2739	32.4955	32.2035	32.5288	32.4558
P62754	Rps6	33.8032	33.8322	33.7802	33.7047	33.7697	33.8916	34.2197	34.0608	34.159	34.2875	33.9068	34.2294	34.0936	33.7481	33.6661	33.2348	33.5842	33.447
P62774	Mtpn	30.9155	25.7757	29.9671	26.712	25.6503	26.9958	26.8801	25.4547	26.3414	25.1497	30.2633	26.2813	29.6756	26.1252	25.5036	29.6855	29.6093	29.8707
P62806	Hist1h4a	35.2708	34.6522	35.264	34.9261	34.5666	34.5917	35.8571	35.7039	34.686	35.8022	36.5084	35.4596	34.9534	34.817	35.2181	35.1957	35.5972	35.6118
P62814	Atp6v1b2	35.0801	35.0637	34.9872	34.9307	34.9773	35.0372	35.0554	35.0816	35.0629	35.092	35.2598	35.1914	36.7302	36.9526	36.6787	36.6116	36.6253	36.7553
P62821	Rab1A	34.1045	34.0752	33.7474	34.0981	33.9249	33.9525	33.569	33.7733	33.8514	33.8621	33.621	33.6905	33.7163	33.451	33.7622	33.7827	33.6647	33.6754
P62827;Q14AA6	Ran;1700009N14Rik	34.3609	34.0514	33.744	34.1377	33.8208	33.7756	33.8965	33.9919	34.1699	34.0831	33.7728	34.0115	33.5144	33.2984	33.423	33.0803	33.3303	32.9514
P62830	Rpl23	33.1099	32.8642	32.8211	32.9923	32.9162	32.8889	33.2363	33.3374	33.3486	33.5471	33.0878	33.4126	33.0833	32.9865	32.8329	32.8064	32.985	32.9502
P62835;A0A0G2JE52;A0A0G2JDL9	Rap1a	29.4675	29.7023	25.9907	25.3659	26.4148	28.4112	28.7035	29.4196	28.9346	29.1205	29.2144	28.9746	28.3917	29.2941	26.0961	26.297	28.7393	29.1129
P62843;D3YTQ9	Rps15	30.7672	30.764	31.0133	30.6915	30.6079	30.7354	31.1255	31.2044	31.2391	31.7731	31.9276	31.4425	31.5768	31.4213	31.1495	31.1971	31.0188	31.7767
P62849-2;P62849-3;P62849;A0A286YEB7	Rps24	31.6943	31.0056	31.3519	31.6366	31.3363	31.5741	31.5749	31.7143	31.892	31.8518	31.7063	31.5735	31.4422	31.705	31.271	31.3271	31.5799	31.4976
P62855	Rps26	32.1124	32.0788	31.8609	31.9099	31.966	32.0366	32.4624	32.5949	32.4187	32.439	32.3576	32.2429	32.0987	31.8591	31.6567	31.5507	31.4033	31.7672
P62858;G3UYV7	Rps28	29.7525	29.1592	29.3232	29.437	29.1874	28.9798	29.3363	29.7154	29.5662	29.5375	29.5285	29.2531	28.9919	29.321	29.0971	29.3646	29.4464	29.0588
P62874;H3BKR2;H3BLF7	Gnb1	32.9343	32.7997	32.2035	32.5953	32.1119	32.4971	32.3966	32.5594	32.1964	32.2148	32.1213	32.1902	32.2272	32.2192	32.2314	32.286	32.3493	32.0601
P62880;E9QKR0;D3YZX3;D3Z1M1;D3Z1T4;E9PWM7	Gnb2	34.1298	33.9271	33.524	33.8041	33.5666	33.9084	33.6321	33.7873	33.589	33.5297	33.2795	33.4808	33.2876	33.3023	33.3973	33.4115	33.5663	33.3807
P62889;A0A2I3BQF4	Rpl30	33.4609	33.0182	32.6326	32.9564	32.9393	32.6977	33.0795	33.157	32.8326	33.1444	32.7118	33.0787	32.2229	31.9434	32.4877	32.2614	32.3733	32.0618
P62900;A0A0A6YX26;A0A0A6YXL3	Rpl31	30.266	29.7598	30.2923	29.9913	30.0131	29.4573	30.1288	30.5832	30.4197	31.005	30.9851	30.6115	30.9471	30.7366	30.8893	30.835	31.0225	30.9153
P62908;D3YV43;A0A140LI77	Rps3	34.8958	34.6668	34.575	34.793	34.612	34.617	34.5688	34.6722	34.6622	34.7982	34.6331	34.8187	34.1864	34.0583	34.4338	34.3197	34.3544	34.1518
P62911	Rpl32	30.6532	30.4715	30.6498	30.4057	30.4222	30.5991	31.326	31.2385	30.9564	31.3017	31.218	30.9226	30.917	31.1396	30.6015	30.5248	30.8894	30.8521
P62918	Rpl8	34.0381	33.9123	34.0317	34.0009	34.0729	34.0032	34.2286	34.244	34.3448	34.5122	34.3364	34.5206	34.1433	34.045	33.9264	33.7055	33.7607	33.952
P62960	Ybx1	32.3307	32.1386	32.0354	32.1949	31.689	31.3647	32.0704	31.9719	32.0638	32.33	32.2749	32.3326	31.9804	31.5333	32.1946	32.1657	32.0693	31.6594
P62962;Q5SX49	Pfn1	35.8779	35.7522	35.5613	35.7112	35.8176	35.6083	35.8457	35.9373	35.7633	35.8379	35.3801	35.7576	35.6489	35.599	35.5009	35.5342	35.7801	35.3982
P62965	Crabp1	30.4772	30.5595	29.4959	30.6217	29.8577	25.9175	30.0156	30.1111	30.2617	30.1432	25.36	25.8094	26.2217	26.1609	26.7971	26.7074	30.6121	26.8551
P62983	Rps27a	36.0237	35.8102	35.8367	35.7946	35.9253	35.6104	36.0462	36.1906	36.2728	36.3371	36.1185	36.2636	35.8791	35.9123	35.9637	35.7393	35.9295	35.5665
P62984;E9Q9J0;E9QNP0;A0A0A6YW67;E9Q5F6;Q5SX22;P0CG49;P0CG50;E9Q4P0	Uba52;Kxd1;Gm8797;Ubc;Ubb	28.2396	27.811	26.7852	27.0231	26.9752	26.5024	27.7471	28.2288	27.5013	27.487	28.137	27.9192	27.6028	27.2127	26.3105	26.4296	25.885	27.458
Q3TLP8;P63001;P60764;A2AC13	Rac1;Rac3	32.7378	32.5894	32.3128	32.4444	32.5973	32.4305	32.4051	32.4766	32.4336	32.3549	32.0218	32.3144	32.1027	32.0605	31.9337	31.9706	32.162	31.759
P63005;P63005-2	Pafah1b1	31.5244	31.5644	31.2296	31.5053	31.4036	30.817	30.8544	30.8728	31.0892	30.9905	31.0771	30.9679	30.9958	31.0161	31.3218	31.1102	31.4564	30.9476
P63017;Q504P4	Hspa8	37.4748	37.3812	37.3731	37.4519	37.4898	37.3403	37.3812	37.4748	37.7491	37.6116	37.5484	37.5908	37.2811	37.3403	37.2461	37.0872	37.2193	37.0872
P63024;B0QZN5;P63044	Vamp3;Vamp2	28.7253	28.8279	28.7006	29.1502	28.9122	28.0751	28.7148	28.6877	28.5238	28.9354	28.3226	28.7987	28.5836	28.8141	28.725	28.6755	29.147	28.8142
P63028;D3YU75	Tpt1	32.3887	31.899	32.3167	32.2335	32.3444	32.3418	32.1115	32.0061	32.2943	32.2577	32.4192	32.1166	31.3112	30.7668	31.3087	31.081	31.1633	31.4211
P63037;B1AXY1;B1AXY0	Dnaja1	30.807	30.829	30.5743	30.5765	30.5577	30.6414	30.8985	30.5898	30.843	30.9229	30.8619	30.7802	30.5132	30.7382	30.4067	30.5806	30.81	29.9618
P63038	Hspd1	34.1515	34.1577	34.2962	34.3741	34.0242	34.258	34.3946	34.4502	34.3344	34.5428	35.1992	34.6803	34.7419	34.7004	34.9547	34.843	34.7453	35.1999
P63085	Mapk1	31.989	31.7682	31.4521	31.6423	31.6721	31.4837	31.4686	31.3987	31.3381	31.3719	31.1467	31.3898	30.7482	30.8871	31.0811	31.1639	31.1095	30.9562
P63087;P63087-2;A0A0G2JGC1;A0A0G2JFF1	Ppp1cc	30.9099	30.0145	30.7664	30.6834	30.659	29.9574	29.8518	29.8371	30.0941	29.7423	27.2158	29.1462	29.241	29.0942	29.8551	26.3769	29.9134	29.1186
P63094;Z4YKV1;P63094-2;Q6R0H7;Q6R0H7-4;A0A571BEI3;P63094-3;A0A571BEM2	Gnas	30.4292	30.4891	30.1231	30.493	30.59	29.8791	29.721	29.6937	29.4671	29.6356	29.7085	29.8049	30.0486	30.1327	30.0124	30.0506	30.4552	30.1944
P63101;A0A2I3BQ03;D3YXN6	Ywhaz	34.7572	34.7414	34.852	34.7275	34.7505	34.7368	34.646	34.7077	34.781	34.7343	34.8773	34.868	34.6086	34.4985	34.913	34.7509	34.6203	34.9483
P63242;A0A0A0MQM0	Eif5a	32.9861	32.5882	32.5549	32.5513	32.7657	32.7343	33.0412	33.0928	32.991	33.0964	33.1314	33.012	32.199	32.4049	32.7106	32.6697	32.9007	32.4462
P63260	Actg1	40.15	40.15	40.0522	40.0137	40.2305	40.1141	40.0137	39.8631	39.9058	39.8775	39.8177	39.8917	39.7334	39.8102	39.9607	39.7413	40.0773	39.7381
P63276	Rps17	33.1247	32.9723	33.1286	33.2466	33.1246	33.0124	33.2318	33.3415	33.3396	33.4595	33.2865	33.2341	32.9987	33.0011	32.9918	33.1078	33.1255	32.7121
P63321;A0A1Y7VL93	Rala	30.381	30.0042	30.0816	30.0499	30.1355	29.9428	30.5026	30.3495	30.8724	30.7248	30.4276	30.5004	30.526	30.2703	30.5259	30.7347	30.5285	30.5371
P63325	Rps10	31.8447	31.5229	32.0396	31.9049	31.5633	31.6966	31.988	31.9395	31.7388	32.4076	32.6417	32.3304	31.6274	31.5681	31.8893	31.9103	31.9821	31.8239
P63328-2;P63328	Ppp3ca	30.9723	31.0855	31.0784	30.9521	30.9965	30.555	30.4222	30.3717	30.4239	30.3193	29.9197	30.0734	30.5784	30.306	30.4419	30.4058	30.497	30.3717
P63330;P62715	Ppp2ca;Ppp2cb	31.2363	30.9933	30.9215	31.1297	31.0644	30.8526	30.7392	30.9982	30.894	30.8293	30.3694	30.7958	31.1322	30.7197	30.8063	30.5372	30.1396	30.7111
P67778;Q5SQG5	Phb	32.8822	32.4974	32.6334	32.9372	32.6729	32.7489	32.8369	33.0262	32.9659	33.4611	33.3225	33.4174	33.3029	33.1903	33.7222	33.6102	33.8252	33.6693
P67984	Rpl22	33.9962	33.4639	33.2449	33.7253	33.4319	33.2504	33.6963	33.8424	33.9926	34.0242	33.549	33.8263	33.2186	33.0436	33.4043	33.3157	33.7821	33.1361
P68033;P63268;P68134;P62737;D3YZY0	Actc1;Actg2;Acta1;Acta2	33.2818	33.4412	33.2429	33.0454	33.877	34.0546	33.3812	33.1725	33.4012	33.44	32.9789	33.0297	33.7494	34.3318	33.0436	33.2858	33.3209	32.9341
P68037;A0A338P7E5;A0A338P786	Ube2l3	31.6924	31.6471	31.6536	31.8623	31.7262	31.8164	31.9391	32.0544	31.9746	32.1066	31.817	31.8374	31.6555	31.786	31.4423	31.8105	31.7171	31.6321
P68040	Gnb2l1	34.4669	34.4228	33.8449	34.2267	33.9944	34.0223	34.0085	34.1576	34.2228	33.9946	33.6741	33.9327	33.3547	33.3957	33.4661	33.2237	33.3847	33.1112
P68181;P68181-2;P68181-3;P68181-4	Prkacb	31.588	31.6519	31.4555	31.6131	31.5465	31.4546	31.1365	31.1969	31.3758	31.2547	30.954	31.1528	30.8567	30.7747	31.1066	31.0836	30.9267	31.0788
P68254-2;P68254	Ywhaq	33.1258	33.0718	33.0138	32.9877	32.7738	32.8737	32.7318	32.7077	32.6637	32.5971	32.7315	32.7056	32.3487	32.1145	32.7135	32.3333	32.5454	32.5826
P68372	Tubb4b	36.7302	36.6787	36.8399	36.6522	36.9526	36.9308	36.6253	36.5181	36.6522	36.5412	36.5839	36.486	35.9626	36.2104	36.0774	35.9278	36.0715	36.013
P68373	Tuba1c	37.5839	37.3731	37.4442	37.5839	37.4748	37.4898	37.1641	37.1358	37.3731	37.3067	37.192	37.2724	36.7302	36.9954	36.7922	36.7553	36.8281	36.5978
P68404;P68404-2	Prkcb	29.73	30.1361	29.6003	29.7317	29.6274	29.7085	29.5437	29.8931	29.5968	29.2233	29.3418	29.7765	29.8288	29.7682	29.6785	29.7658	29.6554	29.8299
P68433	Hist1h3a	26.1137	25.3847	28.1406	26.3141	25.8823	30.1133	29.982	29.7563	27.1411	29.3119	30.26	29.4545	30.614	30.959	26.5165	28.1418	29.404	31.9255
P68510	Ywhah	34.7671	34.6076	34.7725	34.7578	34.6313	34.4089	34.2791	34.2221	34.2517	34.2919	34.4827	34.2709	33.3845	33.431	34.0376	33.6674	34.0284	33.6929
P70122;F6TN03	Sbds	29.6971	29.9427	29.2482	29.6954	29.2859	29.3573	29.6043	29.668	29.6654	29.7118	28.9635	29.5334	29.4098	29.1596	29.5675	29.6337	29.587	29.2301
P70158	Smpdl3a	27.9254	27.1292	25.9758	27.0691	26.5103	27.7374	27.2914	25.2509	27.5451	27.7084	27.7621	27.5913	28.0274	25.2702	26.7129	25.8845	26.1539	28.0024
P70168	Kpnb1	32.8329	32.9481	33.3671	32.9583	33.1633	33.3172	32.8888	32.7032	32.7614	32.8975	33.1946	33.0885	32.3982	32.3356	32.466	32.4906	32.2464	32.7775
P70188-2;P70188	Kifap3	26.3854	25.8964	27.0968	27.314	26.8105	27.2317	27.3323	26.6729	25.9447	26.4979	26.0208	26.3593	28.2958	27.0128	27.166	26.1736	25.3121	26.7822
P70195	Psmb7	30.3367	30.0046	29.7038	30.094	30.0535	29.8574	29.9074	29.6278	30.0068	29.8725	28.7491	29.9738	29.4941	29.2109	28.918	29.203	29.0177	29.823
P70202	Lxn	29.2968	28.938	28.484	29.0121	28.4486	28.5796	28.4215	28.292	28.5114	27.9724	28.2954	28.2757	27.285	27.7439	26.2374	27.7846	26.7028	28.0649
P70206	Plxna1	26.9769	27.1468	27.4544	26.6392	27.1393	27.7757	27.3342	25.3297	26.204	27.5298	27.4651	27.556	26.8277	26.235	26.1847	26.2715	24.6671	27.5275
P70245;A2AC29	Ebp	26.0079	28.6791	28.8318	28.7392	29.1605	29.2292	28.8854	25.9924	28.8566	26.1633	26.6068	28.8349	26.2583	28.4147	29.1299	27.0046	29.0017	28.5449
P70268;P70268-2;D6RH37	Pkn1	29.712	29.5593	29.7933	29.8002	29.9004	29.7664	29.4287	29.5353	29.5094	29.7117	29.5875	29.4348	29.5863	29.6015	29.5153	29.5493	29.4114	29.5261
P70271;Q5SWV3	Pdlim4	28.3598	29.0868	28.4199	28.26	28.7181	28.7619	28.0466	28.4598	25.7086	26.8138	25.3065	25.7593	26.1918	28.741	28.5741	28.2728	25.7473	29.2852
P70279;A2ALA0	Surf6	25.3662	27.7907	28.1438	28.0272	27.7188	27.8794	28.0966	27.576	25.6882	27.6533	27.5973	27.8872	27.4861	26.5224	26.4058	25.9597	27.0243	27.6046
P70290;B7ZCL8;A2AN84;B7ZCL9	Mpp1	32.2482	31.9042	32.0077	32.1859	32.1953	32.1947	32.1008	32.0501	32.14	32.0597	32.0201	31.9618	32.3379	32.4498	32.3131	32.2005	32.402	32.2894
Q3U3K9;P70295;A0A0N4SVA6	Aup1	28.4082	28.5302	28.6975	28.3454	28.3249	28.6477	28.7394	28.6765	28.4312	28.5705	28.7734	28.834	29.0504	29.1209	28.7868	28.7902	28.629	28.8967
P70296;D3Z1V4	Pebp1	29.9406	29.8863	30.5984	30.2179	30.4384	30.3025	30.5138	30.4606	30.523	30.3512	30.4813	30.3575	30.4575	30.2978	30.7026	30.4595	30.446	30.7206
P70303;P70303-3;P70303-2	Ctps2	28.248	28.8909	26.6206	28.1861	28.0709	28.297	26.6276	26.1781	27.3975	27.1405	26.5539	28.0212	26.3145	27.0755	27.1586	28.3027	25.9217	28.3494
P70315	Was	30.8201	30.5557	30.6835	30.7517	30.7958	30.7962	30.7065	30.5201	30.2621	30.5362	30.7935	30.9174	30.6309	30.6176	30.73	30.491	30.5566	30.997
Q921W2;P70318;D3Z3Y4;A0A0U1RPE1;D6RGU1;A0A0U1RPD3;Q8CII5;G5E8L2;Q80ZW7	Tial1;Tia1	29.1731	28.8795	28.6091	29.1053	29.3807	29.228	28.9158	28.9758	29.0619	29.4012	29.2869	29.1923	28.9352	28.9862	28.9594	28.2932	25.4579	26.5157
P70333	Hnrnph2	30.7623	30.2239	30.57	30.4801	30.3415	29.8696	30.7279	30.4947	30.7135	30.4292	30.2734	30.3715	30.9604	31.0479	30.9602	30.778	31.0048	30.5855
P70349;B0R1E3	Hint1	32.3699	32.1484	31.8729	31.787	32.026	31.8457	32.1153	32.2236	32.0061	32.1379	32.1636	32.2885	32.1944	32.2738	32.2341	32.1124	32.553	32.3556
P70362	Ufd1l	30.1126	29.8591	29.7039	30.0734	30.1498	29.9422	30.0537	29.9475	30.202	30.2667	29.7967	29.9212	30.1546	30.174	30.0515	30.0422	29.9609	29.9575
P70372	Elavl1	31.8536	31.7345	31.6051	31.8572	31.6149	31.5869	31.6875	31.7949	31.8138	31.9069	31.797	31.864	31.6772	31.4283	31.4076	31.18	31.3294	31.4579
Q5SV02;P70388-2;P70388;A8Y5I3	Rad50	26.1128	26.2942	26.6438	25.0462	25.2022	26.6374	26.9691	27.2072	26.7847	26.6075	25.8371	26.1101	27.1482	26.9669	26.0983	27.1449	26.6336	26.4712
Q4FE56;P70398	Usp9x	29.6425	29.8405	29.6049	29.6705	29.8749	29.3578	29.5321	29.3204	29.4564	29.194	29.2976	29.4002	29.177	28.9406	29.7381	29.7813	28.2632	29.6997
P70404	Idh3g	29.841	29.643	29.7494	29.5215	29.1849	29.6557	29.9295	29.8896	29.6424	29.8822	29.8665	29.4642	30.7095	30.719	30.9598	30.829	31.1099	30.6343
P70429;F8WJB9;E9PVP4;P70429-2;A0A1Y7VJA2	Evl	31.6746	32.2307	31.87	31.9835	31.8853	31.9048	31.7257	31.8305	31.5876	31.2728	31.2003	31.5193	31.6046	31.526	31.022	31.1208	31.0134	31.5605
P70441	Slc9a3r1	30.6108	30.8979	30.8089	30.7173	30.7172	30.6969	30.2313	30.4251	30.6019	30.5627	30.3243	30.5012	29.2617	29.268	29.3477	29.677	29.6293	29.4881
P70452	Stx4	28.7241	28.4985	28.5376	28.2704	26.9139	27.7999	27.7374	28.1243	27.8039	28.3729	28.7472	28.0082	25.4693	25.3103	26.206	25.7751	28.5102	27.3994
P70460	Vasp	30.1121	30.0678	30.2103	30.104	30.3817	30.3784	31.002	31.0339	30.9184	30.9679	31.1308	31.004	31.2495	31.3525	30.8391	31.0244	30.5087	30.7774
Q60817;P70670	Naca	29.9438	30.2706	30.4149	30.1775	29.9326	29.8832	30.1421	30.0996	30.4011	30.4342	31.1635	30.5489	29.9218	30.1122	30.3492	30.2003	30.3327	30.2317
P70677;A0A1B0GRX1	Casp3	29.613	29.3672	28.7021	29.0778	29.1062	29.1299	28.9638	28.6696	28.7117	28.3903	28.4593	28.4842	29.2454	28.8975	28.0217	28.1678	27.4126	28.7603
P70697;A0A0A0MQG7	Urod	26.8749	26.545	27.6346	26.7832	25.8359	28.2716	27.8908	27.4899	26.5806	25.5344	27.8168	27.7899	27.592	26.7873	27.9282	27.6703	26.7285	27.6913
P70698	Ctps1	27.8483	27.7301	26.1389	26.2797	26.4082	27.8243	28.1841	28.0883	28.2812	28.1253	27.9356	28.0728	27.4664	27.1273	26.5305	25.9173	26.6406	27.2245
P80313;A0A0N4SV00	Cct7	33.5983	33.5581	33.5674	33.6684	33.5667	33.5506	33.6221	33.5219	33.6866	33.5068	33.6191	33.6286	33.3404	33.2956	33.4485	33.219	33.3251	33.2743
P80314;A0A1W2P7B7	Cct2	33.8111	33.8194	34.1857	33.9693	33.8942	34.0282	34.0084	33.9841	34.0884	33.9712	34.2221	34.1009	33.7539	33.6304	33.7844	33.8209	33.7339	33.8698
P80315;G5E839	Cct4	33.9744	33.9577	33.9956	33.954	33.9383	33.965	33.9676	33.8266	34.0527	33.8577	34.0057	33.9396	33.8806	33.6846	33.7506	33.8186	33.6667	33.7542
P80316	Cct5	33.1192	33.0542	33.1887	33.1028	33.1272	33.258	33.142	33.0684	33.2353	33.1309	33.1198	33.1993	32.9507	33.0461	32.9314	32.7573	32.9579	32.9149
Q52KG9;P80317	Cct6a	33.7503	33.7941	33.9683	33.8562	33.9176	33.9024	33.9033	33.8933	33.9479	33.8088	33.9441	33.9123	33.7478	33.7557	33.5813	33.5654	33.7026	33.6602
P80318;E9Q133;Q3U0I3;F6Q609	Cct3	34.3298	34.278	34.2821	34.2418	34.2956	34.3019	34.2637	34.2965	34.3287	34.2823	34.2097	34.3461	33.9527	34.0768	34.0707	33.858	33.9653	33.9547
Q3UKN6;P81117	Nucb2	28.2904	27.437	27.5142	27.7802	27.6838	27.7106	27.5524	27.3165	27.6312	27.5328	27.7904	27.5833	26.3659	26.1566	27.6019	27.635	25.1178	27.2135
P82343;D6RHA2;P82343-2	Renbp	31.6213	31.6841	31.5772	31.5314	31.6355	31.4633	31.5287	31.469	31.4065	31.3996	31.2188	31.4362	31.746	31.5592	31.6944	31.6944	31.9604	31.8254
P83741-4;P83741-5;P83741;P83741-2;P83741-3;P83741-6	Wnk1	29.0972	28.6338	28.6057	29.0114	28.605	28.8135	28.2257	27.8162	27.6546	28.1637	28.272	27.6682	28.1524	28.0804	26.4562	26.002	28.0528	28.6708
P83882;A0A2I3BPG9	Rpl36a	31.5449	31.6586	31.2634	31.3933	31.2633	31.3689	31.9758	31.9985	31.8071	32.0733	32.0367	32.0637	31.628	31.4009	30.9028	30.4035	30.4006	31.0032
Q8VCK3;P83887	Tubg2;Tubg1	27.2003	26.4858	27.036	27.2668	27.6321	25.9076	26.9572	27.1168	27.4651	27.1006	26.253	27.0589	26.0723	26.8942	26.6518	26.4944	26.8467	26.3359
P84078;P61205	Arf1;Arf3	33.6054	33.161	33.1469	33.6653	33.6614	33.6985	33.1098	33.5312	33.7257	33.5969	33.1637	33.3054	33.3427	33.5927	33.3294	33.7109	33.8767	33.4176
P84084	Arf5	29.6355	29.8101	29.6299	29.697	29.3568	29.522	29.1618	29.4625	29.34	27.4355	26.3967	29.4651	29.0272	29.1778	29.1342	29.2116	26.3065	26.6043
Q3TWV4;P84091	Ap2m1	32.1611	32.0502	31.917	31.8993	31.8909	31.9781	31.8585	31.8728	31.8981	31.8545	31.554	31.8107	31.6313	31.8332	31.5817	31.629	31.4875	31.6348
P84096	Rhog	32.8943	32.9138	32.8242	33.0208	32.889	32.8884	32.8917	33.1045	33.1572	33.0557	32.8742	33.0337	32.7651	32.8601	32.8366	32.7257	32.9634	32.6769
P84104-2;P84104	Srsf3	32.542	32.4514	32.285	32.154	32.4675	32.2029	32.5835	32.7792	32.7216	32.809	32.6876	32.7613	32.425	32.4317	32.0769	31.8753	32.0405	32.293
P85094	Isoc2a	27.5099	27.7994	27.1854	27.0228	27.7284	27.5034	26.3948	27.5957	27.334	27.0374	27.1324	27.3022	27.3689	28.6825	28.5195	28.5395	29.065	28.0485
P97287;P97287-2	Mcl1	27.1968	26.9235	27.9491	27.4363	28.9417	28.0054	28.9289	28.6225	28.9787	29.3788	28.7454	28.4932	28.197	26.788	28.1784	28.1138	28.5482	24.922
P97310	Mcm2	30.7449	30.4654	30.9004	30.2866	30.6744	31.0957	30.9469	30.4748	30.7963	30.3563	30.5301	30.6685	28.5712	29.1394	27.3304	28.7591	27.3051	28.358
Q3ULG5;P97311	Mcm6	31.1634	30.9566	31.1356	31.0822	31.4135	31.0969	31.155	31.1686	31.3769	31.0286	31.0239	31.0504	29.6658	29.7134	29.1358	29.9832	31.3151	29.6189
P97315	Csrp1	31.5855	31.2491	31.2697	31.448	31.3416	30.9309	31.1598	31.0878	31.2749	31.3559	31.2468	31.3586	31.6223	30.8829	31.3444	31.0482	31.3401	31.5963
P97333	Nrp1	28.7426	28.7791	28.3192	28.8615	28.5079	28.3902	26.9461	26.1972	26.1488	26.7167	25.8413	25.5881	26.8812	26.9636	27.4203	26.8853	27.3327	26.4864
P97351	Rps3a	34.541	34.4863	34.3351	34.5085	34.3359	34.4093	34.5955	34.5169	34.5455	34.5933	34.4207	34.616	34.0738	33.7119	34.1916	33.986	33.9966	33.9164
P97355;E9PZ58	Sms	29.1776	28.7684	28.7138	28.9287	28.6628	28.7467	28.4928	29.0598	29.1567	29.2165	28.7477	28.9903	28.5044	28.4105	29.1229	28.9092	28.8678	28.5616
P97363	Sptlc2	27.7502	27.6039	28.1483	27.903	27.2581	28.4208	27.0056	27.8028	27.8618	27.3041	26.7314	27.8963	26.9046	27.4869	27.4721	26.5851	26.5598	26.2454
P97369;A8XU21	Ncf4	32.0194	31.9327	31.6566	31.9994	31.78	31.8058	32.3081	32.4394	32.292	32.393	32.1288	32.0767	31.882	31.8707	32.0055	31.8642	32.0591	31.6922
P97370	Atp1b3	29.7833	29.987	30.1064	30.1021	29.702	30.0156	29.916	29.9261	29.889	30.2024	30.4217	30.0346	30.706	30.6249	30.7173	30.6263	30.938	30.8803
P97372;G3X9V0	Psme2	31.045	31.07	30.9262	31.1333	30.9927	31.0591	30.8458	30.6348	30.6451	30.7962	30.8314	30.8257	29.9148	29.9904	30.5808	30.6183	30.3192	30.8145
P97379-2;P97379	G3bp2	29.8107	29.3425	29.4406	29.5865	29.6192	29.9234	29.4409	29.3248	29.6478	30.0309	29.7415	29.7493	28.9266	28.9482	29.1545	28.9673	28.7633	28.7267
P97384;D3Z7U0	Anxa11	31.9249	31.7886	32.047	31.8351	31.8933	31.9152	31.5127	31.4465	31.3359	31.3127	31.723	31.5051	31.1399	30.9535	31.4372	31.4784	31.4423	31.6232
P97429;A0A0N4SW89;A0A0N4SV57;D3Z0S1;F7ANV6	Anxa4	35.2227	35.0921	34.9461	34.9362	34.8569	34.8272	35.2897	35.2883	35.0575	35.2338	35.2413	35.2234	35.1088	34.955	35.5857	35.5132	35.6655	35.4626
P97449	Anpep	32.8595	33.1431	33.5977	33.0378	32.9724	33.1351	32.9209	32.77	32.6067	32.6364	33.6949	32.982	32.8959	32.981	33.7982	33.4269	33.4901	34.0203
P97452	Bop1	25.9115	24.7369	26.2311	25.784	27.8879	27.6677	27.6084	27.935	27.8921	28.0533	27.4974	28.0502	26.9469	26.8684	25.2009	27.6656	27.1085	27.3067
P97465	Dok1	27.9811	26.9861	27.784	27.7081	28.1251	28.12	27.9444	28.1025	27.8445	27.6619	28.2904	26.327	27.6163	27.8349	26.5354	26.5339	26.185	28.272
P97470	Ppp4c	29.1488	29.2269	29.0102	28.8776	29.3139	28.8427	29.266	28.945	28.9844	28.8382	28.904	29.1761	28.5793	28.7736	28.7024	28.6399	28.4682	28.5781
P97484	Lilrb3	26.1613	26.5154	25.9711	26.6629	26.132	27.1119	25.3441	28.7662	29.0142	28.8587	28.6831	28.9782	26.7246	27.519	25.5313	29.0586	28.2577	27.3522
P97494	Gclc	29.2559	29.4926	29.4917	29.2644	29.4719	29.5784	28.8779	29.1602	29.0002	28.5244	28.8556	29.0467	29.0778	29.0514	29.4205	26.4368	29.1102	28.8681
P97742;A0A494BAD3	Cpt1a	29.459	29.4406	29.4445	29.3547	29.3373	29.6972	29.6678	29.6759	29.4296	29.1799	29.2027	29.133	30.0825	30.0864	29.9452	29.8857	30.0615	30.0496
P97765;P97765-2	Wbp2	28.9001	25.8869	28.713	26.3388	26.5035	28.4554	26.3473	25.7841	25.6913	28.2393	27.3775	26.5147	26.0957	27.5068	28.9063	29.0628	27.1415	28.7531
P97770-2;P97770;P97770-3	Thumpd3	27.3705	27.4031	26.9391	27.3856	26.7124	26.7987	27.1389	27.9808	26.9576	26.8961	27.2318	27.0913	26.8644	26.2952	26.5891	27.3103	26.2515	27.3278
P97797-2;P97797	Sirpa	28.1052	27.9796	28.4275	28.1849	27.9957	28.11	27.8604	27.9094	27.9548	28.0374	29.0503	28.3157	27.6221	27.3627	28.1781	27.672	26.9661	28.0648
P97807-2;P97807	Fh	31.7455	31.6166	31.855	31.9032	31.8107	31.8813	31.8452	31.8518	31.9505	32.2447	32.0558	32.0882	32.8215	33.0285	32.8725	32.9885	32.9749	33.1127
P97820;B7ZNR9;B2RUE8;A0A0A6YWR8;F8VPL5;A0A0A6YWM8;E9PVG7;A0A0A6YW53	Map4k4	27.43	25.1673	26.2712	25.279	25.6154	26.3887	26.9558	26.5298	26.9602	26.0858	27.6547	27.1544	27.8085	27.3765	27.2383	26.8288	26.6462	27.4113
P97823;J3QP56;P97823-2;D3YUG4;D3Z111	Lypla1	30.0278	30.175	29.9553	30.5043	30.3624	30.3349	30.4886	30.4258	30.6082	31.0162	30.3066	29.5199	29.515	30.2996	30.5203	30.6635	30.3261	30.351
P97855	G3bp1	31.6139	31.2476	31.3161	31.6035	31.3084	31.4485	31.7237	31.6915	31.5748	31.6055	32.1127	31.7323	31.4625	31.3972	31.4262	31.147	31.4754	31.3324
P98086	C1qa	28.6673	28.7725	28.657	29.2689	28.6989	29.1264	26.1188	26.1119	26.2509	26.9904	27.1352	25.5487	28.1832	26.989	28.3503	28.051	27.4503	27.4563
P99024	Tubb5	35.4473	35.4157	35.5658	35.596	35.769	35.6667	35.1741	35.1644	35.4208	35.435	35.1785	35.3203	34.4512	34.5126	34.6972	34.6702	34.6959	34.6315
P99026	Psmb4	32.2608	32.1913	31.8909	32.2919	31.9858	31.8847	31.7971	32.0178	32.1863	32.2656	32.0088	31.9545	31.6905	31.269	31.9735	31.7284	32.0075	31.4592
P99029-2;P99029;G3UZJ4;H3BJQ7;A0A494BAZ4	Prdx5	33.2156	33.2167	33.1891	33.1665	33.2512	33.2773	33.5613	33.7848	33.6274	33.3544	33.2045	33.3461	32.8615	33.0744	33.0552	33.2383	33.1977	33.3713
Q00519	Xdh	32.4582	32.4348	32.4638	32.4574	32.5824	32.443	32.6316	32.715	32.7789	32.487	32.3253	32.5302	32.1652	32.2263	32.2514	32.1242	32.0046	32.1056
Q00612;A3KG36	G6pdx	35.4865	35.4231	35.4194	35.4448	35.4988	35.3773	35.0795	35.1596	35.405	35.0061	34.944	35.099	34.9688	34.9741	34.8933	34.9534	34.9986	34.7944
Q00899	Yy1	24.7918	25.4719	25.2992	25.1151	25.0317	25.2909	25.4377	25.8618	25.6046	25.704	25.9696	26.2205	25.3279	25.7629	24.6982	24.8239	26.4998	25.1632
Q00PI9	Hnrnpul2	31.5567	31.219	31.3602	31.3296	31.2406	31.3608	31.4184	31.3757	31.4659	31.3987	31.3636	31.4941	31.3745	31.3511	31.285	30.9263	31.2473	31.4317
Q01320	Top2a	30.4012	30.4241	30.4395	30.4212	30.4774	30.5894	31.5237	31.6985	31.7628	30.5747	30.683	30.9659	29.4469	29.5327	29.5831	29.0757	29.2193	29.9017
Q01853	Vcp	35.4464	35.5564	35.7423	35.4735	35.7064	35.786	35.5196	35.627	35.6654	35.5826	35.6832	35.6562	35.7684	35.8618	35.6238	35.5087	35.4093	35.7216
Q02053	Uba1	34.7424	34.9015	34.9118	34.897	35.0177	34.9639	34.6984	34.6797	34.7217	34.6711	34.5982	34.7027	34.3636	34.4371	34.5173	34.4036	34.3341	34.4155
Q02105	C1qc	31.8117	31.525	31.4326	31.5643	31.465	31.442	29.281	29.5233	29.5882	29.2525	29.2054	29.474	30.0477	29.905	29.503	29.6517	29.8497	29.0034
Q02819;A0A1C7CYU3;A0A1B0GR41	Nucb1	27.1002	27.4273	27.8149	27.2072	26.7071	26.9069	27.5309	25.3795	27.0348	27.7349	28.4721	27.2695	27.5008	26.2885	26.8032	27.3027	26.9192	25.9932
Q03265;D3Z6F5	Atp5a1	35.653	35.6802	35.7948	35.8557	35.5433	35.6423	35.725	35.8767	36.1697	36.1706	36.2601	36.1106	37.192	37.332	36.886	37.3403	37.1068	37.2897
Q03963	Eif2ak2	28.5849	27.828	28.1405	27.3271	27.9791	28.0282	28.6637	28.404	28.7573	28.0312	27.885	27.5582	28.4944	26.8504	25.6701	28.2062	27.9723	28.1233
Q04447	Ckb	35.8435	35.6716	35.7361	35.8416	35.9487	35.947	35.0873	34.8598	34.9058	35.3416	35.5474	35.2286	38.192	38.3812	38.2327	38.0723	38.2811	38.2461
Q04750	Top1	28.8344	29.0231	29.1207	29.0536	29.2387	29.0854	29.2647	29.2052	29.2374	29.5022	29.0912	29.3211	29.02	28.8582	28.86	28.8426	28.8369	26.8407
Q04899	Cdk18	27.3644	27.4685	28.6382	27.5933	28.3686	28.7164	27.3272	27.2799	27.6856	27.841	28.3276	27.5293	28.9942	29.4077	28.2703	28.9155	28.5528	29.4814
Q05117	Acp5	25.1236	27.8756	26.4829	24.5389	27.4953	28.0449	29.4849	30.3491	31.9397	33.971	33.7937	33.4958	36.1679	36.3076	36.5148	36.3371	36.6918	36.0968
Q05144;A0A2R8VHH0	Rac2	34.5161	34.3383	34.0111	34.2554	34.3509	34.1135	33.8439	33.922	33.7986	33.9967	33.9033	33.8981	34.3856	34.4053	34.3275	34.3032	34.4357	34.2484
Q05816	Fabp5	35.0808	34.9719	34.528	34.7694	34.6435	34.4002	34.8383	34.8954	34.6239	34.4751	34.089	34.4895	34.7593	34.5706	34.5259	34.6922	34.7762	34.6964
Q3U7G2;Q05910;E9Q359	Adam8	30.0916	29.9882	30.0899	30.0054	29.9467	30.0677	29.5574	29.2725	29.0766	28.5125	28.4691	29.0707	25.4379	26.3208	25.8321	27.2239	26.9952	27.1607
Q05BE7;Q9QZS3-4;Q9QZS3-2;Q9QZS3-3;Q9QZS3	Numb	27.721	28.0786	28.397	28.4959	28.5463	28.0421	28.1103	27.8514	27.651	27.7066	27.8368	27.8323	28.6628	27.5728	26.1422	26.5266	26.084	26.8654
Q05D44	Eif5b	30.1931	30.1582	30.1598	30.2738	30.1319	30.383	30.5877	30.6126	30.4178	30.5214	30.4272	30.7159	30.4368	30.2964	30.169	30.0817	30.2135	30.3658
Q06138	Cab39	29.71	29.5384	29.0583	29.3199	29.1804	28.8517	28.9995	29.0227	28.4891	29.0485	28.982	28.9373	28.6131	28.5311	28.7729	28.6499	28.6803	28.6036
Q06185	Atp5i	28.8107	27.8878	25.3034	25.6179	26.1074	28.717	29.4698	29.2687	28.7357	29.6397	30.2642	28.997	30.7581	30.3578	31.0962	31.2459	31.6303	31.6418
Q07113	Igf2r	31.6241	31.6722	31.4878	31.4363	31.2936	31.2141	31.7215	31.7546	31.7427	31.8165	32.1375	31.787	31.5517	31.4366	31.6061	31.4357	31.0923	31.2702
Q07417	Acads	31.0746	31.4038	30.7958	31.3035	30.915	30.9674	31.0915	30.9681	30.9899	31.1231	30.8217	30.9911	32.091	32.0924	32.1972	32.0661	32.1435	32.1808
Q07797	Lgals3bp	29.6284	29.1859	29.0294	29.0012	28.9038	29.2517	29.2069	29.2745	28.7998	29.2447	30.0967	29.2088	26.5685	28.3046	29.118	26.7603	28.4795	29.2402
Q08024-2	Cbfb	29.5638	29.6322	29.5065	29.468	29.5425	29.5584	29.5202	29.4205	29.6527	29.538	29.4026	29.7125	28.8603	28.5766	28.8189	29.0277	28.6132	29.1526
Q08857	Cd36	30.5024	30.5997	30.5113	30.1857	29.3897	29.8614	28.3329	28.5586	27.8863	26.576	26.5313	27.7794	28.1287	28.0143	27.6998	26.2334	27.6761	28.4611
Q11011;E9Q039;F6QYF8;E9Q6F4	Npepps	31.0702	31.0839	31.2277	31.1037	31.2293	31.105	31.4323	31.3711	31.4457	31.3525	31.6254	31.3688	31.5914	31.6413	31.5995	31.7004	31.43	31.862
Q11136	Pepd	31.8689	32.1055	31.8689	32.0841	31.9439	31.5425	31.5484	31.5193	31.7589	31.5953	31.3592	31.4399	31.9341	31.8017	31.9012	32.0052	32.0581	31.926
Q14CH1	Mocos	29.9248	30.4041	30.1688	30.1547	30.3377	29.8357	29.7823	29.8125	29.7231	29.7211	29.5715	29.8654	30.0597	30.2715	29.9847	29.9937	29.9114	29.929
Q8QZW8;Q1HDU4	Arhgap9	27.6514	27.9368	28.4402	27.5435	28.4328	28.6748	28.1414	28.2087	28.1429	28.253	27.9147	28.2758	28.0374	28.4636	27.9844	28.2493	28.4473	28.4434
Q20BD0;Q99020;Q80XR6	Hnrnpab	32.992	32.9028	33.0827	32.9851	32.949	33.1366	33.1092	33.0516	33.2154	33.2742	33.3219	33.2341	32.8097	32.6345	32.4043	32.3244	32.0826	32.4789
Q2TBE6;A0A494BBQ4	Pi4k2a	28.4854	28.3714	28.3758	28.4002	27.7228	28.3535	28.1209	28.227	27.6835	28.2295	28.3367	28.7351	28.9043	29.2663	28.8623	28.9485	29.3193	29.157
Q31125	Slc39a7	29.2359	29.7808	29.3459	29.3474	29.5703	29.3288	29.7363	29.7667	29.4413	29.4922	29.627	29.8433	29.928	30.0128	29.6775	29.588	29.9146	29.7197
Q3B7Z2;Q3B7Z2-2	Osbp	29.304	28.7795	28.6809	28.6884	28.8049	28.5537	29.1576	28.5468	28.7189	28.676	28.3189	28.7892	28.1746	29.1204	28.5973	28.7519	28.4043	28.4428
Q3TB82	Plekhf1	29.649	29.6141	29.6005	29.9117	29.7155	29.7367	29.5577	25.7049	29.5127	29.4712	26.5726	29.5744	27.5445	25.4757	29.7491	29.4882	27.1981	29.8724
Z4YJY0;Q3TCJ1;D3Z4D8	Fam175b	29.0085	28.4609	28.7359	28.6336	28.602	28.6251	28.599	28.5021	28.9518	28.6684	28.7563	28.3504	28.7723	28.7868	28.8191	28.6086	28.6023	28.5127
Q3TCN2;Q3TCN2-2	Plbd2	26.1837	27.9246	27.1105	25.7182	26.6319	25.5765	27.6727	27.1877	27.4462	27.0633	27.866	27.552	26.7602	26.6111	27.3505	26.3045	27.7715	27.7914
Q3TCU5;Q9R233-2;Q9R233	Tapbp	31.1458	30.9138	30.7078	30.9795	30.6477	30.677	31.4064	31.5511	31.3041	31.4138	31.3471	31.2816	31.0542	31.4774	30.9071	31.0275	30.9719	30.7765
Q3TDD9	Ppp1r21	27.869	28.1897	27.6448	28.1692	28.0344	28.1288	27.4684	27.307	28.0161	27.7861	28.1109	28.0343	28.2442	27.7787	27.64	26.1595	27.7462	27.8338
Q3TDN2-2;Q3TDN2	Faf2	28.2578	28.6821	28.8226	28.3507	28.7719	28.8762	28.6754	28.6403	28.6673	28.5484	28.689	28.8025	29.3455	29.0481	28.5017	29.0189	28.6647	28.7824
Z4YKB8;Q3TEA8-2;Q3TEA8;Z4YKA3;Q3TEA8-3;A2AM65	Hp1bp3	30.9482	30.7668	30.9403	30.9187	31.1633	30.9595	30.8189	31.149	31.1219	31.0222	31.2101	31.2081	30.8728	31.0732	30.5301	30.4065	30.9549	31.0254
Q3TFD2-2;Q3TFD2;Q3TFD2-3	Lpcat1	27.3156	25.555	26.6449	26.42	26.8993	26.4143	27.4691	27.671	27.7707	28.0552	28.3469	28.217	29.7249	29.6213	29.5934	29.6414	29.6954	29.8527
Q3TFP0;Q9R0U0-3;Q9R0U0-2;Q9R0U0	Srsf10	29.8033	29.8013	29.6043	29.635	29.9242	29.7142	29.9981	30.1145	30.0828	30.0025	30.0304	29.9544	29.6413	29.3101	29.4289	26.706	29.5953	29.3779
Q6ZWQ5;Q3TGS7;Q3V2H3;O70493	Snx12	30.8824	30.8361	30.563	30.5391	30.6595	30.511	30.6459	30.9058	30.7609	30.7525	30.6391	30.6401	31.0436	30.413	30.18	30.6464	30.5774	31.0007
Q3THK3	Gtf2f1	28.9937	25.8019	28.79	29.4122	28.8118	26.2101	25.8966	29.2793	28.8974	28.7321	29.0145	29.0661	25.9328	27.3371	26.5315	26.3361	25.9678	26.4909
Q3THK7	Gmps	29.4741	29.5362	29.5078	29.1226	29.589	29.5423	29.5897	29.5849	29.8096	29.5162	29.4937	29.6484	29.1559	29.2316	29.2641	29.0228	29.0854	29.2135
Q3THS6;A0A0U1RNT6;A0A0U1RNK6	Mat2a	32.1809	32.0085	31.8336	31.9439	31.9705	31.7147	32.2869	32.0964	32.4096	32.0958	31.9088	32.1243	31.4685	31.2421	31.5857	31.4453	31.6645	31.3759
Q3TIV5;Q3TIV5-3	Zc3h15	28.0942	28.3	27.6431	28.2423	27.9138	27.2847	28.062	27.9065	27.7539	28.7495	28.1276	27.6252	27.3546	27.3256	27.7998	27.4407	27.437	27.4999
Q3TIX9	Usp39	26.4139	26.3357	27.0461	26.4839	27.4216	27.8154	26.9163	27.2516	27.2943	27.3058	27.6218	27.2678	25.1371	26.2414	25.8336	26.2108	26.2915	27.6954
Q3TKX1;Q9R1Q9	Atp6ap1	27.2529	26.2763	27.7104	25.8212	26.6874	27.4005	27.8348	26.6166	27.4581	27.3375	28.7975	27.6777	26.642	26.4425	27.9632	26.1684	26.5712	28.7468
Q3TL72;Q8C878;Q8C878-2	Uba3	27.6335	28.3141	27.6433	27.381	27.4649	27.6748	27.6623	27.5048	27.8294	27.6724	27.9204	27.7766	28.2919	26.5992	27.8721	27.224	26.1873	27.8901
Q3TLH4-5;Q3TLH4;S4R294;S4R2J9;A0A0A0MQ79	Prrc2c	29.6748	29.7286	29.8506	29.7108	29.875	29.9303	29.9632	30.0185	29.9482	29.8116	30.2935	30.0869	29.4019	29.3719	29.2663	29.1878	28.7456	29.0204
Q3TPM3;Q9WTX6	Cul1	28.8918	28.789	28.6599	28.8175	28.8984	28.56	28.5002	28.3859	28.7659	28.6085	28.5244	28.53	28.3858	25.7429	28.8032	28.7163	28.6774	28.1959
Q3TPX4;E9PZ92	Exoc5	25.7518	27.9258	26.9014	27.8873	27.6535	27.6492	25.7261	27.7461	28.2896	24.7534	26.6702	24.0461	26.7445	27.4791	26.7275	27.475	26.6503	24.31
Q3TQ29;Q3UR91;Q80U58-3;Q80U58-2;Q80U58;F6YD01	Pum2	27.0285	26.3176	27.0482	25.908	26.3526	27.1997	26.9494	26.8246	27.0543	25.51	27.6959	26.8224	26.5827	27.1418	26.6243	26.74	25.7355	26.7163
Q3TRM8;E9Q8S8;E9Q3Z4	Hk3	34.3708	34.6182	34.4282	34.2469	34.2885	34.4597	33.7901	33.7937	33.6791	33.2924	33.465	33.5998	33.3359	33.4696	33.0584	33.2682	33.2117	33.5728
Q3TVK3;Q9Z2W0;Q8BPW9;A0A087WS31;A0A087WSE6	Dnpep	30.635	30.7501	30.9884	30.7421	30.7765	30.7883	30.6243	30.5382	30.7031	30.555	30.4118	30.6304	30.8268	30.9973	30.6819	31.027	30.7786	30.8961
Q3TW96;Q3TW96-2	Uap1l1	34.3143	34.4145	34.4072	34.2723	34.4015	34.4104	34.5358	34.4126	34.5399	34.2766	34.4587	34.3494	34.8662	34.8045	34.663	34.6537	34.6497	34.8038
Q3TWW8	Srsf6	31.5419	31.4034	31.3999	31.4589	31.4534	31.474	31.5523	31.6596	31.8332	31.6713	31.3172	31.5323	30.9696	30.951	30.592	30.4018	30.4445	30.2432
Q3TXS7	Psmd1	31.7541	31.9874	32.0216	31.8455	32.0645	31.9731	31.7007	31.7269	31.6477	31.6651	31.8022	31.8243	31.5685	31.6635	31.571	31.4902	31.3127	31.7257
Q3TXV4;Q921E2	Rab31	30.1595	30.2328	30.174	30.1743	30.2766	30.3441	29.6928	29.9513	29.7786	30.0285	29.6429	29.8018	29.3693	29.3954	29.8221	29.8559	29.8486	29.9299
Q3TYS2;A0A0A0MQK0;X1WI15	BC017643	29.1862	29.3556	29.001	29.4677	29.1434	29.0801	29.0079	28.9185	28.795	28.9292	25.8913	28.9052	27.0643	27.4149	28.7182	28.7129	28.7987	26.576
Q3TYX3	Smyd5	26.4631	26.4519	26.4192	26.4922	26.1799	26.371	26.4772	26.5076	26.103	26.2802	26.1409	26.771	26.0326	25.9685	26.0614	26.1609	25.7229	25.5063
Q3TZZ7	Esyt2	29.2533	29.6545	29.6164	29.5478	29.7722	29.2624	28.6409	29.37	29.6281	29.2648	29.513	29.4035	29.4515	29.6299	29.7833	29.7532	29.6363	29.7811
Q3U0I9;Q8CFD4;A0A0G2JEQ9	Snx8	29.3295	29.9658	29.155	29.683	29.9468	29.4733	28.6716	28.3408	28.6376	28.7282	28.6183	28.579	28.7001	28.9927	29.1731	29.3789	25.9834	28.9449
Q3U1J4	Ddb1	30.1443	30.3513	31.686	30.7121	31.619	31.5167	31.6967	31.6568	31.6651	31.7059	31.4062	31.6561	31.5275	31.8477	30.8777	31.245	31.3238	31.635
Q3U1Z5-2;Q3U1Z5;G3UYL4	Gpsm3	25.7669	25.5028	28.5418	25.9377	28.3666	28.6133	27.7007	27.3198	27.5285	28.1988	27.8943	27.8208	26.7479	27.5754	27.4598	27.5423	27.6838	28.8287
Q3U2G2;Q61316	Hspa4	33.5802	33.6731	33.5459	33.5197	33.5828	33.7033	33.475	33.6007	33.5166	33.3966	33.6773	33.59	33.4173	33.6386	33.3993	33.3108	33.2835	33.4217
Q3U487	Hectd3	24.88	27.9174	25.7634	27.6843	25.7649	28.4936	26.2037	27.9347	27.8248	27.8431	26.5331	27.868	27.273	25.1652	26.2192	26.6428	25.6967	26.7601
Q3U741;Q501J6;Q3TU25;Q501J6-2	Ddx17	31.3531	31.3841	31.1604	31.3909	31.2715	31.0908	31.232	31.2143	31.4762	31.2967	31.2722	31.4037	31.0776	31.0334	30.9593	30.7084	31.0051	31.0711
Q3U7R1;Q3U7R1-2	Esyt1	34.6027	34.7248	34.6985	34.5863	34.6925	34.6484	34.2707	34.4091	34.4341	34.0218	33.9652	34.1116	34.3305	34.3565	34.2954	34.3892	34.3077	34.3518
Q3U816;Q9Z2G9	Htatip2	27.3689	27.4381	25.5565	27.3247	27.1991	27.5001	25.9688	27.4668	26.375	26.189	27.1325	27.1942	26.3143	27.5169	25.7432	26.6448	26.6143	26.998
Q3U9G9	Lbr	30.5263	30.5727	30.4751	30.5301	30.6398	30.3792	30.0097	30.1501	30.3301	30.0943	29.4984	30.2149	25.3933	28.5374	29.3114	29.5708	29.3217	29.281
Q3UBX0;D3Z7P2;D3YX08;D3Z0I8	Tmem109	27.322	27.6125	27.4514	27.4767	26.1498	26.3706	26.796	26.3827	27.114	26.3458	26.6116	26.1653	26.4715	26.54	28.0206	27.4201	28.2163	26.3387
Q3UCV8	Otulin	25.4085	27.3223	27.3175	27.0607	28.0195	26.5387	27.6833	27.8735	28.1131	27.9113	27.6672	27.6767	26.2196	26.4663	26.4009	28.4635	26.9279	27.0145
Q3UDD3;Q8BG81;F6VR84	Poldip3	27.9943	27.5285	26.8224	27.9524	28.0169	24.6908	27.0536	27.7867	26.8427	27.7833	28.0294	25.3435	26.9619	26.7351	26.8315	26.4321	27.6912	26.3456
Q3UDE2	Ttll12	28.5108	28.4886	28.7035	28.341	28.6086	28.4817	28.3935	28.4443	28.4637	28.3199	28.3736	28.4957	29.0668	29.1834	27.9917	28.8804	29.3183	29.0508
Q3UDW8-2;Q3UDW8	Hgsnat	29.3933	29.6061	29.4551	29.5848	30.1327	29.7676	29.336	29.2617	29.4377	29.6916	29.4078	29.2994	30.6968	30.5641	30.8561	30.6121	30.5967	30.7889
Q3UE37	Ube2z	27.8422	28.0481	27.8963	27.9569	27.8627	27.9417	28.1885	27.9545	28.1188	28.2073	28.0213	27.7679	26.1468	27.2155	25.7743	26.1066	26.5758	27.4734
S4R1I3;Q3UE92;A0A494BBG8;Q6P1B1	Xpnpep1	31.4072	31.165	31.1274	31.1274	31.3263	31.03	31.0783	31.0777	31.1614	30.9662	30.9723	31.0143	30.7049	31.0007	31.0278	30.9368	30.7863	30.5789
Q3UEB3-3;Q3UEB3-2;Q3UEB3	Puf60	29.3936	29.2471	29.3196	29.4007	29.2977	29.4366	29.3752	29.4896	29.5064	29.6422	29.7849	29.6431	27.2979	27.2847	29.5648	29.0952	29.6358	29.1134
Q3UGB5;Q9JII5-2;Q9JII5;D3Z4J1	Dazap1	28.5029	28.3225	28.4058	28.3528	27.8927	28.5067	28.8597	28.5451	28.5405	28.5079	29.2848	28.6207	28.5412	28.9081	28.3648	28.7884	28.3427	28.7508
Q3UGC7;Q66JS6	Eif3j1;Eif3j2	28.7713	28.2944	29.5496	29.0165	28.946	29.3435	29.2979	29.6404	29.1079	29.5582	29.5491	29.2857	29.2287	29.0069	29.2453	28.9806	28.9968	29.1018
Q3UHD6-2;Q3UHD6;A0A0G2JF85	Snx27	29.2432	29.2881	28.6239	29.2904	29.2456	28.4836	28.713	28.4844	29.0478	28.5208	28.7796	28.7431	28.8089	28.3574	28.8342	29.1513	28.9237	28.7258
Q3UID0;Q6PDG5-2;Q6PDG5	Smarcc2	28.7768	28.7448	28.7621	28.6506	28.6353	28.9375	28.7554	28.8095	28.6153	28.3373	28.8621	28.1242	28.7933	28.4221	27.7512	26.3352	27.6597	28.7831
Q3UJB0	Sf3b2	29.1803	29.4393	29.3643	29.2348	29.3719	29.5168	29.5362	29.3207	29.556	29.4043	29.7521	29.5902	28.6605	28.8967	28.3959	28.5159	25.8188	28.0922
Q3UKJ7;Q3UKJ7-2	Smu1	29.8606	30.1436	30.0588	29.9555	30.5051	29.7761	30.1426	30.2224	30.3919	30.3625	30.304	30.3753	30.1085	30.0701	30.2949	30.2206	30.136	30.3892
Q3UKV0;B1AUN3;B1AUN2	Eif2b3	25.5858	27.4448	26.0298	26.1662	27.1765	27.6618	26.2474	26.7202	26.9392	25.5801	28.0362	28.1181	27.9321	27.9369	26.7359	26.4042	26.9152	28.3753
Q3ULW8-2;Q3ULW8;A0A5H1ZRP0;A0A5H1ZRL8;A0A5H1ZRL5	Parp3	26.1199	26.3364	27.8412	28.2821	27.9529	25.8714	26.4656	26.276	28.0882	28.0561	28.1336	27.2997	27.0204	28.0937	28.3819	28.4472	27.9744	28.613
Q3UM45	Ppp1r7	27.949	27.5001	29.2006	28.2006	29.5502	29.4948	29.5911	29.1138	29.4572	29.8011	29.024	29.6087	29.2025	29.1296	28.3095	29.3731	29.4406	29.275
Q3UMA3;Q99LI8;B1ATY9	Hgs	29.3067	29.0051	29.6502	29.0811	29.393	29.5102	29.4604	29.4476	29.083	29.0475	29.4764	29.2728	28.9634	29.1268	28.8117	29.2975	28.8794	29.2094
Q3UMB9	Kiaa1033	28.6247	28.6622	29.037	29.2568	28.8062	29.1022	28.6445	29.068	28.8932	28.638	29.0237	28.8231	28.9465	29.0877	28.7587	29.2925	28.9064	28.9318
Q3UND0-2;Q3UND0;A0A0N4SVW8	Skap2	30.2107	30.5772	30.4767	30.1296	30.3989	30.5019	30.1052	30.2144	30.1188	29.7863	30.2941	29.5882	29.008	26.7999	26.246	25.5119	27.3246	29.0048
Q3UPH1	Prrc1	26.0791	27.1705	27.4638	26.9417	26.175	27.2135	27.1273	25.5763	24.7034	27.5399	27.0493	27.3831	25.636	26.5455	27.3571	26.4151	27.3862	27.3729
Q3UPL0-2;Q3UPL0;S4R2A9	Sec31a	31.5333	31.624	31.5577	31.5133	31.65	31.6181	31.5751	31.4817	31.561	31.4113	31.5106	31.6178	31.6009	31.7466	31.7609	31.5743	31.7753	31.699
Q3UPV6;P62482;E0CXZ9;A0A571BGH0;A0A571BF54;A0A571BEM7	Kcnab2	30.409	30.6598	30.8978	30.7686	30.6762	30.9237	30.5667	30.7329	30.5845	30.6662	30.7129	30.5943	30.4067	30.6375	30.2376	30.4654	30.0989	30.621
Q3UQ44	Iqgap2	30.7137	30.8445	30.4718	30.7866	30.6455	30.63	30.414	30.4651	30.276	30.1654	30.5548	30.1002	30.3652	30.0811	30.0669	30.2047	29.9883	30.5589
Q3UVK0;F6TQS9	Ermp1	25.952	25.3266	27.5301	27.5502	24.6291	26.1855	27.2888	27.3708	27.3717	27.5777	26.5457	24.7869	25.4267	27.5385	27.7747	26.7322	27.8521	28.0916
Q3UVL4-2;Q3UVL4	Vps51	26.311	28.2207	28.1368	25.9781	28.5019	27.988	27.9408	28.0268	28.0194	28.2535	28.0578	27.8984	25.3521	27.6192	28.0707	25.9541	24.1264	26.6346
Q3UW53;E9PYV4	Fam129a	31.5105	31.4514	31.6852	31.2537	31.7723	31.8792	30.2772	30.1753	30.0466	29.3225	30.383	29.9217	27.6373	28.5093	29.2489	28.5825	29.3347	29.67
Q3UYC0-2;Q3UYC0	Ppm1h	29.1155	28.8371	28.688	28.8718	29.0627	28.5897	28.7016	29.0158	28.9607	28.9944	29.5856	29.1322	29.6518	29.4346	30.0537	29.229	29.2408	29.9431
Q3UZ39;Q3UZ39-3	Lrrfip1	29.2728	29.6482	29.4131	29.4949	28.8506	29.66	28.6328	29.0566	26.6354	26.2213	29.2593	28.7734	27.9448	28.8809	25.8281	26.5548	26.5901	28.109
Q3V117;Q91V92	Acly	32.8673	32.8412	32.8564	32.7852	32.9458	32.8645	32.683	32.5727	32.6704	32.6127	32.5997	32.5965	32.3614	32.318	32.2868	31.8405	32.1017	32.1173
Q3V3R1	Mthfd1l	29.8898	29.6185	29.7604	29.694	29.8706	29.9873	30.1819	30.093	30.0908	29.7569	29.6762	29.8364	29.7461	29.9004	29.7515	28.9846	29.2149	29.3229
Q4LDD4-2;Q4LDD4;Q4LDD4-3	Arap1	30.5082	30.3095	30.6508	30.2008	30.8057	30.6337	30.6023	30.6721	30.8558	30.5873	30.5421	30.7846	30.7299	30.6496	30.5743	30.5395	30.367	30.4697
Q505F5;E9PV22	Lrrc47	29.9978	30.3344	30.281	30.0282	30.2843	30.2218	30.2119	30.1067	30.2192	30.3918	30.4582	30.3528	31.0186	31.197	31.0808	30.7988	30.851	30.8849
Q543K9;P23492;A0A2I3BQH2	Pnp	33.4297	33.0149	32.895	33.442	33.0129	33.0522	32.9967	32.8283	33.0187	33.1355	32.8062	32.9665	32.2645	31.9507	32.4551	32.6004	32.4784	32.6253
Q569Z5;F8WHR6;Q569Z5-2	Ddx46	28.4096	28.3596	28.5754	28.7094	28.8815	28.625	29.1761	29.184	29.145	29.3234	29.1357	28.9724	28.6258	28.4334	28.0901	28.0568	25.9129	26.3225
Q569Z6;Q8BZN7	Thrap3	29.7354	29.6023	29.5987	29.4291	29.7706	29.5244	30.0074	30.0181	30.0266	29.7781	29.8276	29.8019	29.8674	29.8871	29.5197	29.2241	29.4622	29.4473
Q571E4;Q8CC47	Galns	29.0101	29.2087	29.2828	29.4745	28.9613	28.8258	29.1279	28.8818	29.0403	28.667	29.1805	29.2861	29.2959	29.334	29.3633	29.3678	29.7117	29.7078
Q58A65-2;Q58A65;Q58A65-6;Q58A65-5;A0A0R4J196;F8WH31;E9PUD1;Q58A65-3;Q58A65-4;Z4YMB8;F6SH61	Spag9	29.8238	29.6252	29.8577	29.8038	29.9673	29.9285	29.7579	29.6749	29.5491	29.4286	29.3042	29.4801	29.1337	29.6132	29.5705	29.3736	29.1451	29.3133
Q5BKR2;Q5BKR2-3;Q5BKR2-2	Slc9b2	25.3314	27.1571	25.9726	26.2689	26.5918	27.9909	26.8514	26.7335	26.2866	27.5765	25.68	27.065	31.5476	32.127	31.8364	31.6834	31.8696	32.1888
Q5F258;Q68FF6	Git1	28.3992	28.5094	26.3103	29.1911	29.1769	28.6891	29.0133	28.9193	28.88	29.0065	29.3176	29.221	29.217	29.4791	29.6858	29.3065	28.8931	29.3935
Q5F2E7;Q5F2E7-2	Nufip2	27.6845	28.4992	27.3391	27.7648	27.1389	27.4156	27.8961	27.6695	27.609	27.4235	27.6767	27.9138	27.3217	27.252	27.5173	27.1253	26.2023	27.3074
Q5FWK3;A2AH25	Arhgap1	32.4102	32.4838	32.3205	32.4583	32.2115	32.3753	31.9772	31.9568	32.1263	32.1672	32.2928	31.9622	31.7732	31.8042	32.07	32.2759	31.919	32.23
Q5KU39	Vps41	27.1958	27.1319	26.3709	26.6396	26.2936	27.2354	27.2524	27.573	27.0597	26.9303	26.0061	26.3927	27.192	27.3485	26.6857	25.384	26.5619	25.4401
Q5PPR2;Q6P1Y9;Q8R3S6	Exoc1	26.4753	25.5128	27.3427	25.8111	26.3072	28.3498	27.1974	24.7836	26.2317	26.8048	25.3681	27.3241	27.0202	27.3545	27.1112	25.5736	25.947	26.7699
Q5PRF0	Heatr5a	27.3445	27.3659	28.324	27.4892	28.1161	28.3706	27.2792	26.918	27.1917	26.9583	25.2139	25.4522	25.2137	26.2832	26.5627	27.0857	28.5782	28.0359
Q5RKN9;P47753	Capza1	33.3847	33.2392	32.9804	33.3622	33.0939	32.9881	32.8284	32.769	32.8084	33.0289	32.8621	32.9008	32.8509	32.7928	33.205	33.2866	33.2633	33.158
Q5SQX6;F6QD74	Cyfip2	28.3795	28.339	28.7755	28.3565	28.6522	28.3034	28.3878	28.272	28.7204	28.2405	28.3475	28.6877	26.4705	27.9675	28.2813	28.5736	28.1334	28.3322
Q5SS83;Q60634-3;Q60634-2;Q60634	Flot2	28.913	29.0542	28.5104	28.6885	28.8551	28.5059	28.436	27.9451	28.7729	28.2397	26.3115	26.0648	27.4962	27.6346	27.9203	26.3237	26.5103	25.8103
Q5SSZ5	Tns3	30.0002	30.3012	30.097	30.1177	30.1891	30.0289	30.4851	30.3284	30.7568	30.4017	30.4754	30.6034	30.3058	30.2977	30.4724	30.7513	30.3596	30.242
Q5SUA5	Myo1g	32.8202	32.8669	32.9343	32.9825	32.991	32.8424	33.0058	32.9206	32.8715	32.7833	32.7173	32.867	32.4081	32.4337	32.3073	32.3963	32.3915	32.3351
Q5SUD5;Q5SUC9	Sco1	27.5727	26.5984	27.8212	26.1456	27.0184	26.8246	26.2131	25.2442	27.6434	27.8154	27.9292	27.659	28.3514	28.0339	29.0263	28.166	28.1148	28.4305
Q5SUF2;Q5SUF2-3;Q5SUF2-2	Luc7l3	27.3635	27.7254	27.4776	27.778	27.9933	27.3523	28.1406	27.9635	28.0813	28.2007	28.0216	28.0962	28.6606	28.4773	27.5088	25.0996	26.4029	26.0592
Q5SUH7;Q5SUH6;Q99KN9;Q99KN9-2	Clint1	30.6156	30.6341	30.6291	30.6608	30.691	30.567	30.4951	30.3348	30.5821	30.4173	30.4491	30.3696	30.8017	30.4046	30.2104	30.2842	30.4083	30.7191
Q5SUR0	Pfas	29.9723	30.2	30.3055	30.3118	30.62	30.3047	30.6675	30.5941	30.7533	30.5447	30.4929	30.6245	30.1567	29.9896	30.0679	30.4956	29.11	30.1355
Q5SUT0;Q5SUS9;Q61545	Ewsr1	30.1061	29.704	29.7853	29.6897	29.8505	29.8103	29.9488	29.9544	29.9307	30.0992	29.9424	29.9392	29.7573	29.7576	29.5574	29.5549	29.8739	29.6527
Q5SWN2;Q8VEE4	Rpa1	28.5767	28.2694	28.3559	28.6486	28.1573	28.7425	28.2048	28.3393	28.1811	27.8365	27.7523	29.3721	24.9393	28.0859	26.8953	27.5894	27.1211	28.7309
Q5SYD0;Q5SYD0-2	Myo1d	28.306	28.3225	27.6978	27.873	27.8353	28.6996	27.3839	28.2319	28.1172	28.3305	28.5611	27.0086	31.8598	31.6653	32.5342	31.774	31.2348	31.6873
Q5U458;E9Q8B3	Dnajc11	26.3673	26.3448	26.8425	25.3338	26.4799	26.6674	26.8796	27.0219	26.5891	26.7191	26.0386	25.9833	25.9696	28.3057	27.1409	26.495	27.6847	26.711
Q5U4C5;Q8VI75	Ipo4	28.2841	28.7329	28.4453	28.7198	28.361	28.249	28.223	28.1389	28.4456	28.2249	28.2362	28.2793	26.7216	26.4092	26.7563	25.7544	26.5675	27.0538
Q5XJY5	Arcn1	32.3057	32.5027	32.2953	32.3807	32.4657	32.2964	32.3473	32.3604	32.5719	32.3552	32.2872	32.4183	32.457	32.3877	32.1786	32.4279	32.1506	32.2692
Q60597;Q60597-3;Z4YJV4;Q60597-2;Q60597-4	Ogdh	32.5908	32.814	32.5905	32.6503	32.7104	32.544	32.6984	32.7581	32.6836	32.6819	32.6734	32.7886	34.2225	34.2717	34.1789	34.052	34.0527	34.2392
Q921L6;Q60598	Cttn	26.8646	26.0019	26.2945	26.1464	25.7671	26.7509	29.3805	28.2395	28.0462	27.9972	28.3439	27.6996	30.9458	30.5617	29.6304	29.6246	28.191	30.5745
Q60604;Q60604-2	Scin	28.0137	27.9832	26.3421	26.2189	27.3714	27.1282	28.9424	28.4724	28.6831	30.0229	30.2801	30.2575	32.105	32.2113	32.1591	32.205	31.8764	32.2046
Q60631;B1AT92;Q60631-2	Grb2	31.6768	31.3845	31.2497	31.5794	31.3894	31.2425	31.0081	31.2291	31.3315	31.4677	31.2937	31.3206	31.0052	30.8483	31.3073	31.4715	31.2885	31.2668
Q60668-3;F6ZV59;G5E8G0;Q60668-4;Q60668;G3X9W0;Q60668-2;E9Q5B6;F6SHF3	Hnrnpd	32.2265	32.4178	32.1498	32.2685	32.0485	32.4161	32.4096	32.3288	32.3642	32.282	32.3012	32.1872	31.7575	31.7681	31.6771	31.8002	31.5758	31.621
Q60676;F7BX26	Ppp5c	29.871	29.8261	29.7768	29.7173	29.6894	29.7638	29.7517	29.5539	29.7762	29.4418	29.372	30.0478	29.6533	29.7432	29.2382	29.3235	29.4691	29.3569
Q60692	Psmb6	32.2715	32.1464	31.742	32.109	31.8408	31.8875	31.8846	31.7196	32	32.1218	31.6959	31.8474	31.497	31.4767	31.8667	31.7488	31.8536	31.1402
Q60710;F6TVP2;Q60710-2;E9PYG9	Samhd1	32.4993	32.5884	32.2629	32.325	32.3939	32.3626	32.7934	32.7665	32.8006	32.4753	32.4601	32.6538	32.3665	32.4909	32.2847	32.3119	32.3753	32.3616
Q60715-2;Q60715;E9Q7B0	P4ha1	28.4973	29.029	28.9552	27.6505	28.4335	28.9385	29.1888	28.9356	29.4126	28.6402	28.3463	25.7564	26.8804	26.2673	26.2441	26.4573	25.9575	26.6317
Q60737	Csnk2a1	30.1709	30.151	29.985	30.1386	30.0846	30.1404	30.157	30.5342	30.5632	30.5163	30.5116	30.1585	30.0038	30.103	29.9792	30.145	29.9254	29.8588
Q60749	Khdrbs1	31.21	31.0176	30.9969	31.0326	30.9098	31.1177	31.281	31.2827	31.1505	31.1509	31.1423	31.1527	30.7566	30.4985	30.4134	30.2283	30.098	30.4937
Q60766-2;Q60766	Irgm1	27.8067	27.7199	28.2841	27.8303	28.1782	28.7538	28.9558	28.5749	28.571	29.1428	28.8961	28.9079	26.8185	26.8586	28.1244	27.9494	27.7034	27.7357
Q60770;Q60770-2	Stxbp3	28.5103	28.5698	28.6644	28.5396	28.7081	28.3726	29.0384	28.9926	28.9678	29.0752	28.4269	28.6405	28.9376	29.0929	28.8656	28.9394	29.3024	28.9441
Q60787;B1ATD1	Lcp2	27.167	26.911	26.707	27.2472	27.1074	27.8203	26.7525	25.9116	26.0542	26.5951	28.3982	26.9318	27.5074	27.8869	27.7067	26.9469	25.4777	28.709
Q60854;F8WIV2;K7E6F1;E9Q0P9;E9Q108	Serpinb6;Serpinb6a	34.158	34.372	33.9324	34.2224	33.9792	34.0533	33.9753	33.7696	33.9302	34.0034	33.7378	33.7771	33.7282	33.4863	33.7921	33.7896	33.797	33.7171
Q60855;F7D1J2	Ripk1	29.4277	29.2531	29.1847	29.7133	29.1508	29.23	29.4441	29.314	29.3343	29.152	29.48	29.3456	29.4223	29.3417	28.8666	28.7988	28.6086	29.0456
Q60864	Stip1	32.4732	32.6476	32.5178	32.5354	32.4677	32.4777	32.3208	32.1768	32.3253	32.2992	32.5739	32.4478	31.977	31.9731	31.9627	31.8376	31.8412	32.0393
Q60865	Caprin1	30.8893	30.9812	31.0501	31.0912	30.9277	31.2547	31.1571	31.0393	30.9803	30.9541	31.3166	31.0854	30.3547	30.7458	30.4628	30.2413	29.5267	29.9585
Q60930;G3UX26;A0A286YCR8;D3YZT5;D3YUN8	Vdac2	34.3278	34.1642	33.9835	34.1771	34.0871	34.0855	34.0788	34.1964	34.0913	34.2942	33.9034	34.1901	34.4227	34.4759	34.6345	34.8756	34.8489	34.675
Q60931;J3QMG3	Vdac3	31.7516	31.6334	31.2859	31.7233	31.3793	31.3592	31.5028	31.3623	31.4739	31.7813	31.3613	31.4988	31.5956	31.381	31.974	31.8063	32.0954	31.9773
Q60932-2;Q60932;F2Z471	Vdac1	33.6132	33.4479	33.3437	33.5421	33.3132	33.419	33.5933	33.5316	33.5759	33.906	33.4535	33.5992	34.1768	34.1427	34.4512	34.4271	34.5142	34.2357
Q60972	Rbbp4	30.8923	31.1044	31.0908	31.2629	31.0746	31.1002	31.2562	31.5606	31.4124	31.394	31.0609	31.2476	29.9525	30.0111	30.0996	30.0912	26.7676	29.8
Q61024	Asns	29.3245	28.9529	28.8789	28.284	28.6549	26.9898	26.2021	28.5385	25.9253	26.41	25.6581	26.6466	26.1529	26.4841	26.5892	25.5927	26.1165	25.6105
Q61029;Q61029-3;Q61029-2;Q61029-4	Tmpo	31.4984	31.2847	31.7257	31.4724	31.3124	31.7121	31.2714	31.4486	31.6116	31.6762	31.7212	31.4883	31.0135	30.902	30.6984	30.8593	30.0788	30.8105
Q61033	Tmpo	26.6642	26.357	27.1844	26.859	26.2522	27.707	28.1091	27.778	27.9792	27.8898	27.408	27.8383	26.8329	26.225	27.1869	26.6155	27.2997	26.2332
Q61035	Hars	31.4989	31.6036	31.51	31.7012	31.5394	31.6135	31.5333	31.4463	31.6056	31.718	31.6873	31.6271	31.3202	31.4847	31.3526	31.3226	31.1949	31.552
Q61081;A0A1L1STC0	Cdc37	31.0457	31.127	31.1072	31.0143	31.2311	31.1364	31.0432	31.0173	31.2663	31.2106	31.2886	31.1302	30.627	30.6347	30.616	30.6534	30.6073	30.7931
Q61093	Cybb	31.0182	30.8812	30.9633	30.7576	30.9847	30.736	31.8635	31.9125	31.7674	31.4298	31.5269	31.6051	31.8911	31.9384	31.7975	32.1115	31.8683	32.0054
Q61102	Abcb7	26.8319	26.0339	26.5274	26.0185	25.8364	26.5648	26.3617	25.8326	25.9142	25.675	26.2288	26.4756	26.7297	27.1251	26.0956	26.2804	26.3631	27.5733
Q61164	Ctcf	26.4519	25.1158	26.8064	26.1615	26.8517	25.9348	27.3135	27.3006	27.4619	26.571	26.0458	26.0444	26.9174	25.8383	26.6641	26.0495	26.3595	27.588
Q61166	Mapre1	32.5646	32.2579	32.341	32.2462	32.1637	32.2733	32.2132	32.1242	31.8356	32.2343	32.3501	32.0125	31.8563	31.6792	32.0964	31.694	32.0226	31.9948
Q61171;D3Z4A4	Prdx2	34.0203	33.9228	33.2957	33.6143	33.5708	33.425	33.7461	33.9758	34.1594	34.2463	34.08	33.8583	33.6232	33.7974	34.277	34.3328	34.2851	33.7697
Q61176	Arg1	30.295	31.1877	30.5721	30.6644	29.9071	29.1923	30.628	31.3883	30.4914	30.4034	30.0811	30.0565	26.7659	27.7757	28.1963	28.3049	28.0998	27.3326
Q61187;A0A1B0GRX2;A0A1B0GS10;A0A1B0GS09	Tsg101	29.1671	29.1181	26.3467	29.2345	28.841	28.9006	26.2075	25.8528	28.9025	25.8096	28.7711	26.3002	27.1157	26.1582	28.9829	26.6969	25.6813	25.9984
Q61233	Lcp1	37.4051	37.4519	37.3568	37.2724	37.332	37.4051	36.7175	36.7302	36.6388	36.5839	36.8516	36.7175	37.0471	37.2982	37.332	37.2637	37.3568	37.4209
Q61249	Igbp1	29.264	29.2182	29.2639	29.0175	29.1272	29.0458	28.9612	28.655	28.9903	28.8384	28.934	28.809	27.2666	28.5581	28.9219	29.2617	26.7007	28.6018
Q61263;A0A087WNN8	Soat1	30.1131	30.1239	29.5755	29.6698	29.8725	29.8431	29.8749	29.6753	29.8552	29.4463	29.3206	29.4919	29.5691	29.4417	29.3101	29.1081	29.4203	29.6531
Q61334	Bcap29	29.082	29.1863	29.3085	29.1042	29.1631	29.0615	29.4481	29.7238	29.3555	29.5785	29.391	29.4182	29.3276	28.9078	28.9762	29.2327	29.1021	29.2202
Q61335	Bcap31	29.2799	29.6937	29.8545	29.6584	29.2696	29.0111	29.5383	29.5573	29.1388	29.5828	30.1087	29.7292	29.5001	28.5027	29.4375	29.5959	29.41	29.8526
Q61425	Hadh	30.5081	30.4432	30.3532	30.3193	30.4066	30.3342	30.647	30.4032	30.0937	30.4401	30.1688	30.3556	30.4594	30.3527	30.781	30.7027	30.6574	30.9747
Q61462;Q61462-2	Cyba	29.2447	29.2174	29.2238	29.2896	29.1521	28.9349	29.7258	30.0452	29.7464	29.996	30.1354	30.1274	29.8414	29.7872	30.2175	30.0233	29.9111	30.3741
Q61510;Q5SU71;Q5SU72	Trim25	29.3413	29.6314	29.4995	29.3332	29.4682	29.2198	29.3891	29.1129	28.8875	29.3697	29.4449	29.21	29.2283	28.8477	28.8435	28.4388	28.6003	28.0717
Q61549	Emr1	31.0087	31.045	30.9023	31.1588	31.0089	30.9615	30.8915	30.9201	30.3629	30.87	30.8632	30.5518	30.3423	30.3122	30.8762	30.7942	30.516	30.8242
Q61598;Q61598-2;A0A1Y7VL99	Gdi2	35.6394	35.6436	35.5435	35.5994	35.6244	35.6508	35.4755	35.4572	35.4494	35.5565	35.501	35.5214	35.487	35.6258	35.4492	35.4706	35.5298	35.436
Q61599	Arhgdib	33.9815	33.6962	33.5923	34.1082	33.589	33.7017	33.605	33.8502	34.0106	34.0116	33.7831	33.9695	33.5347	33.4193	33.7166	33.6686	33.5479	33.5243
Q61635	Ifi47	24.9343	24.3443	25.7769	26.2809	26.5979	26.4058	25.6792	25.8603	26.291	26.7759	25.5119	25.37	27.0682	26.3952	27.1861	26.8765	26.9415	27.0659
Q61655;Q8R3C7;Q8BZY3	Ddx19a;Ddx19b	30.4641	30.2761	30.2097	30.4194	30.1996	30.0547	29.9882	30.1706	29.663	29.6871	30.0603	29.4749	29.5859	28.9581	29.4475	29.1963	29.567	28.2902
Q8BTS0;Q61656;S4R1I6	Ddx5	33.7729	33.8406	33.7756	33.8039	33.8229	33.8177	33.9093	33.9259	33.9706	33.74	33.9015	33.8718	33.3242	33.3093	33.1759	33.0596	33.0435	33.1216
Q61699-2;Q61699;E9Q0U7	Hsph1	30.9414	31.058	30.7473	30.7128	30.5976	30.7413	31.546	31.5148	31.4699	31.0282	31.1951	31.5107	30.829	30.866	30.6112	30.6136	30.1846	30.5106
Q61739-2;A0A5F8MPB5;Q61739;F6VSK8	Itga6	30.2222	30.1828	29.7025	29.9802	29.8671	29.8473	26.6939	26.0008	26.6668	26.5053	25.9827	25.3775	29.7396	25.7886	25.7059	27.0646	26.1452	26.948
Q61753	Phgdh	29.8357	30.8325	30.297	29.3643	29.6877	29.514	29.4121	29.8826	29.3247	27.414	26.1544	28.5345	25.3232	25.8754	26.7352	27.4629	26.3721	26.5463
Q61768;E9QAK5	Kif5b	32.264	32.4776	32.4413	32.5183	32.4597	32.6182	32.4686	32.208	32.3676	32.2719	32.3539	32.3835	31.9249	32.1435	31.9091	32.001	31.8106	32.2287
Q61771	Kif3b	25.7221	27.0154	26.6572	27.6453	25.7797	28.1406	26.9407	27.1504	27.2518	27.2	27.6162	28.5516	27.4675	26.5762	25.4148	25.0705	24.7172	27.1158
Q61792;A2A6H0;A2A6G9;A2A6G7;A2A6G8	Lasp1	33.851	34.1261	34.0759	33.9628	33.9057	33.9845	33.9758	33.9657	33.948	34.0921	34.0109	34.1569	34.6927	34.5987	34.334	34.3192	34.2465	34.3966
Q61830	Mrc1	33.1705	33.0947	33.0228	32.9913	32.9601	33.4139	30.9678	30.2001	31.1271	30.2486	27.7499	30.5473	29.9643	30.2591	30.3324	29.0259	29.0828	27.5541
Q61881	Mcm7	31.5466	31.2035	31.5155	31.4212	31.6528	31.5426	31.214	31.4606	31.6997	31.2212	31.2194	31.1675	29.7167	29.8829	29.8064	29.1187	29.373	28.5458
Q61937;Q5SQB0;Q5SQB5	Npm1	31.9879	31.8701	32.1875	32.2055	32.0874	31.7823	32.8492	32.8022	32.7541	32.9799	33.1878	33.1334	32.2896	31.934	31.9438	31.6495	31.6206	31.9782
Q61941;Q8C9V5;Q8BGK0;E9Q8F4	Nnt	29.6032	28.8123	29.9231	29.5865	29.5718	29.9066	29.5729	29.0768	29.6329	29.9403	29.6799	29.8053	30.214	29.1496	30.1791	30.1071	30.0918	30.1001
Q62086	Pon2	29.2134	29.599	26.8594	29.397	28.603	25.7658	28.3951	28.7277	28.582	28.6841	28.69	28.5616	29.5797	25.293	26.4485	27.1765	25.9394	25.445
Q62087	Pon3	30.7576	30.7697	30.415	30.6516	30.4388	30.4374	30.8155	30.4902	30.7333	30.7198	30.2979	30.6862	30.9734	30.8478	31.4346	31.2935	31.0321	31.0066
Q62093	Srsf2	31.5225	31.5622	31.0172	31.4434	31.0591	31.3318	31.6686	31.8796	31.8579	31.7515	31.7346	31.828	31.2691	30.6953	30.4903	30.1769	30.2458	30.6058
Q62095	Ddx3y	26.7183	26.9676	28.5002	25.8888	28.1424	28.6729	28.9419	28.2729	28.0204	28.2904	28.3547	28.2345	29.3115	28.3603	27.3608	27.8601	27.481	30.1607
Q62159;H3BL56	Rhoc	30.1292	30.0431	29.8208	29.4498	29.4208	29.4639	29.5308	30.0672	29.8178	29.2695	29.0937	29.3829	30.4006	30.4141	29.7709	29.8341	29.4837	29.9027
Q62167;P16381	Ddx3x;D1Pas1	33.2967	33.4308	33.3464	33.2958	33.4543	33.3404	33.4524	33.3915	33.4103	33.4872	33.3567	33.454	33.0537	33.097	33.07	32.9985	32.9076	32.8538
Q9D8L3;Q62186	Ssr4	31.5952	31.1543	30.9436	31.5771	31.0116	31.1971	30.7456	31.0598	31.3258	31.1826	30.7667	30.8179	30.7672	30.9446	30.8872	30.746	31.2857	30.9183
Q62192	Cd180	28.6226	28.8412	29.3564	28.5585	28.8711	29.4253	28.4388	28.1826	27.6604	27.7793	28.2115	26.1281	28.1191	26.249	27.0752	27.5866	26.3935	26.9319
Q62261;A0A0A0MQG2;Q62261-2	Sptbn1	31.0627	30.9739	31.2588	31.1252	31.3285	31.282	30.8728	30.7758	30.686	30.7063	30.7659	30.7271	30.4187	30.4688	30.3273	30.1849	30.7707	30.478
Q62318;Q62318-2	Trim28	31.2287	31.2039	31.4249	31.2306	31.3795	31.3684	31.4916	31.4436	31.4565	31.4352	31.7601	31.648	30.8921	30.7604	30.7745	30.9193	30.3343	31.0157
Q62348	Tsn	29.9317	30.0552	29.9044	29.955	29.6612	29.9894	29.9435	29.6087	29.444	29.9714	30.0272	29.4924	29.266	29.3137	29.5928	29.5308	29.083	29.7443
Q62351;Q8C872	Tfrc	32.2379	32.3228	32.4074	32.5419	32.4185	32.4454	32.2638	32.0423	32.3018	32.3898	32.374	32.5023	33.3881	33.5935	33.7508	33.4821	33.4458	33.4511
Q62376;A0A1B0GR44;A0A1B0GRR8;Q62376-2;A0A1B0GSX5;A0A1B0GR50	Snrnp70	28.7155	29.0538	29.2395	28.5759	29.2178	29.2699	29.6197	29.9787	29.7791	29.7148	29.2817	29.9077	29.439	29.6733	29.9372	28.7424	28.8906	28.6373
Q62418-2;Q62418-3;Q62418	Dbnl	31.7747	31.9469	31.4825	31.7617	31.8497	31.691	31.9335	31.7557	31.6057	31.6082	31.5985	31.727	31.9011	31.9481	31.8958	31.7551	31.6656	31.7598
Q62419;A0A3B2W7K0	Sh3gl1	29.6834	29.3464	29.7151	29.6519	29.7706	29.7129	29.2112	28.694	29.1099	29.194	29.1376	28.8998	28.8025	28.801	28.9858	28.6162	28.8598	29.5071
Q62425;A0A0N4SVQ1	Ndufa4	28.5582	28.0625	28.1954	28.1782	26.919	28.9921	28.7621	28.8355	28.403	29.3546	28.8373	28.5765	30.4767	30.4127	30.5622	30.5462	29.6611	30.7709
Q62426	Cstb	34.1689	33.8798	33.5928	33.7771	33.9654	33.42	34.4068	34.4578	34.4601	34.5508	34.1228	34.4419	34.9387	34.9179	35.0012	35.1413	35.1721	34.8674
Q62433	Ndrg1	26.6814	26.2178	28.1154	28.5875	28.4426	28.0963	27.1706	27.5725	27.9492	28.0852	27.1992	25.0201	26.5062	26.779	26.9878	26.2933	26.2905	26.3637
Q62446;A0A1Y7VP01;A0A1Y7VLK0	Fkbp3	29.3226	29.5597	29.1627	29.488	29.1383	29.2418	29.2683	29.4333	29.2804	29.4677	29.5364	29.4566	29.156	29.1087	29.4151	29.0403	29.071	29.0702
Q62465	Vat1	35.1956	35.3186	35.0236	34.9907	35.1303	35.0406	35.0425	35.0802	34.8008	34.7877	34.9171	34.8411	34.8228	35.0475	34.8922	34.7802	35.0151	34.8588
Q7TQE2;Q62523	Zyx	31.0957	30.8339	31.3672	31.0062	31.37	31.443	30.6289	30.4759	30.119	30.0941	30.1801	30.2413	29.9358	29.9068	29.8167	29.7627	28.9059	29.986
Q63829	Commd3	25.763	25.527	26.8995	25.2221	27.3745	26.3683	26.2601	26.6566	26.9982	26.9123	26.5493	25.2812	25.5997	26.7672	26.5533	26.8689	26.2868	26.1699
Q63844;D3Z3G6;A0A0U1RPX4;D3Z6D8;A0A0U1RPZ0	Mapk3	32.8069	32.8306	32.6615	32.8516	32.7164	32.5777	32.6568	32.5829	32.2844	32.417	32.3664	32.4267	31.9097	31.7946	32.551	32.3286	32.6874	32.1473
Q91YS7;Q63932;M0QWN2	Map2k2	28.5889	28.6766	28.6751	28.7756	29.0573	28.5409	28.8264	28.706	28.6124	28.8455	25.4215	28.7899	28.6937	28.8183	28.3702	28.9179	25.7372	28.5871
Q64010;Q8JZR2;Q5ND50;Q64010-2	Crk	29.1529	29.1129	28.7101	28.6954	29.4743	29.5639	29.3872	29.633	29.3347	29.2692	29.4477	29.5535	29.1453	27.6782	29.2621	29.8305	29.4861	29.6795
Q64133	Maoa	29.7347	29.8224	29.582	27.4269	27.9783	27.3537	30.4832	31.0521	31.1229	30.3722	29.7079	30.4897	32.2607	32.2324	32.3583	31.7384	31.7465	31.8445
Q64152-2;Q64152	Btf3	28.4628	27.7669	28.3839	28.2046	27.923	27.8533	28.2392	28.2578	28.8313	29.1516	29.0706	29.0033	28.2529	27.102	28.3292	28.9696	25.1402	28.5815
Q64261	Cdk6	30.4768	30.3965	30.1592	30.5251	30.346	30.3639	30.2542	29.9787	30.1731	30.0605	30.099	30.0645	29.8048	29.6749	29.8063	29.6364	29.9798	29.7076
Q64281-2;Q64281;A0A1W2P6F1;A0A1W2P7X1	Lilrb4	29.2074	29.0843	26.2424	29.0881	28.6957	28.1653	26.9122	26.7096	26.8598	27.2673	25.4926	26.5655	28.2122	26.0299	27.0014	26.301	25.4963	27.4861
Q64310;E0CXD9	Surf4	30.1102	29.7891	29.9461	29.9205	29.9806	29.9383	29.8928	29.8811	30.2801	29.8384	29.444	29.784	30.2172	30.0844	29.9167	29.8615	29.9428	29.872
Q64337-2;Q64337;D3YZJ1	Sqstm1	31.1707	30.9038	30.6452	30.9657	30.3731	30.6802	30.8796	30.4585	30.5803	29.9245	29.7653	30.1376	29.7908	29.0136	29.8552	29.3852	28.9501	29.5579
Q64339	Isg15	27.8713	27.5865	27.9391	28.6321	28.8152	28.2654	28.9535	28.574	29.1239	29.1991	28.63	28.8207	26.5344	25.6561	26.0185	28.1435	28.0381	26.4626
Q64345;E9PV48	Ifit3;I830012O16Rik	26.0724	25.3415	25.9342	25.7023	25.5823	26.7895	27.2928	26.8393	26.997	26.7178	26.9768	27.2494	26.4282	26.5007	27.0322	26.1361	26.1621	26.2986
Q64433;Q9JI95	Hspe1;Cpn10-rs1	26.3657	25.9378	28.115	26.6883	26.6058	27.8159	27.9817	27.6927	27.4738	28.7092	27.9425	26.1352	28.3858	28.2769	27.9469	27.8258	28.7485	29.0709
Q64442	Sord	29.7848	29.6469	29.3917	30.015	29.697	29.3323	29.1425	28.9835	29.2787	29.1472	29.0348	29.143	29.2754	29.4328	30.041	30.0945	30.1697	29.6085
Q6ZWY9;Q64478;Q64525;P10854	Hist1h2bc;Hist1h2bh;Hist2h2bb;Hist1h2bm	34.5517	33.9775	34.63	34.3841	33.9291	33.7143	34.6541	34.826	34.3972	35.0129	35.5624	34.7789	34.3865	34.1582	34.7764	34.2998	35.0122	34.7757
Q64511	Top2b	25.3076	26.5334	27.6398	26.2394	26.4297	26.9304	26.7263	26.7127	27.4543	26.8042	27.073	27.2003	24.7591	27.0595	26.0238	26.7999	26.7793	26.6653
Q64514-2;Q64514;A0A087WRC0	Tpp2	31.0556	30.9478	31.3533	31.067	31.4258	31.3709	30.9752	31.0528	31.155	31.1601	30.9033	31.3295	31.2884	31.2828	31.2332	31.0921	30.8968	31.3153
Q64521;A2AQR0	Gpd2	29.9241	29.623	29.7167	29.7127	29.8645	29.5507	29.4949	29.9279	29.5993	29.6361	29.7394	29.8415	29.6641	30.1965	30.3575	29.9806	30.0504	29.4468
Q64523;Q6GSS7	Hist2h2ac;Hist2h2aa1	34.3665	33.8757	34.3223	34.3678	33.9282	34.0897	34.4721	34.7317	34.6925	35.1878	35.538	34.6112	34.6512	34.4238	35.0641	35.0158	35.6052	35.2416
Q64669	Nqo1	28.9799	29.1479	29.3694	28.9893	28.8355	28.7594	29.9987	30.5015	30.3365	30.3821	29.7995	30.2164	29.9664	29.8508	30.3355	30.1852	29.8385	29.8803
Q64674	Srm	30.3351	30.2291	29.803	30.3428	30.2292	29.7849	30.3842	30.5653	30.6204	30.6042	30.4221	30.604	29.9586	29.6609	30.1634	29.7121	30.2261	29.6558
Q64727	Vcl	30.8796	31.0688	31.7536	31.1367	31.2483	31.3827	30.995	30.9906	30.5456	31.2019	32.0582	31.1561	32.1396	32.1924	32.1818	31.9901	32.0028	32.6647
Q64737;Q64737-2	Gart	31.7739	31.7874	31.5483	31.5997	31.5558	31.6596	31.9959	31.911	31.9074	31.8109	31.847	32.0134	31.5147	31.4962	31.6028	31.4248	31.5217	31.4834
Q68FD5;Q5SXR6	Cltc	36.5162	36.6522	36.6253	36.4291	36.7047	36.7428	36.3376	36.3953	36.299	36.1227	36.2552	36.2749	36.2334	36.3859	36.3595	36.2486	36.221	36.2337
Q68FH4;Q8BUU7	Galk2	29.8924	30.1244	29.8574	30.1659	30.1163	29.9422	29.7136	29.6704	29.7795	29.9292	29.7899	29.8428	30.3416	30.4409	30.3052	30.3636	29.9468	30.4907
Q69Z38;A0A087WQ01	Peak1	27.8156	27.9714	28.248	28.1866	28.2623	28.2556	28.0425	28.267	27.7858	27.258	27.2893	28.1394	27.3337	26.8231	25.7447	27.7441	25.2851	26.1805
Q6A028	Swap70	30.2922	30.1676	30.337	30.5733	30.4932	30.32	30.3717	30.2942	30.5292	30.7741	30.6412	30.5	30.983	30.6154	30.7472	30.9459	30.4582	30.9224
Q6A068;A0A1W2P7S8;A0A1W2P7Z8;A0A1W2P6Q8;A0A1W2P855;A0A1W2P7H4	Cdc5l	27.4653	27.5068	27.4973	27.7551	27.4229	27.4856	27.6956	27.7715	27.4632	27.6855	27.6481	27.9291	27.2599	27.402	27.9307	27.5934	26.8044	27.4961
Q6A0A9	FAM120A	31.3767	31.4026	31.3044	31.2573	31.4391	31.2195	31.4068	31.1347	31.2516	31.2442	31.2109	31.2796	31.2527	31.4888	31.4158	31.293	31.3766	31.1616
Q6DFW4;A0A0A0MQ76	Nop58	30.9186	30.8513	30.5956	30.7881	30.6524	30.6044	30.9338	31.04	31.0162	30.8503	30.7755	30.9061	30.5014	30.6312	30.5259	30.4711	30.6231	30.3468
Q6DVA0	Lemd2	27.2206	27.3268	27.286	27.6033	25.61	24.832	25.4121	27.6468	26.8567	27.4135	27.4778	27.5392	27.7993	27.5321	25.7031	27.665	26.4898	27.7221
Q6GQT9	Nomo1	30.2208	30.0325	30.0487	30.3417	30.3721	29.8425	30.0539	30.249	30.2957	30.1715	30.2192	30.086	30.1274	30.1001	30.2127	29.9969	29.8099	29.9107
Q6GT24;O08709;D3Z0Y2	Prdx6	33.0061	32.799	32.8032	32.7189	32.6377	32.7974	32.8468	33.0727	32.9408	32.7083	32.8929	32.8472	32.4519	32.096	32.6692	32.582	32.8011	32.6744
Q6IRU2	Tpm4	31.6922	31.7636	32.5067	32.1094	31.7752	31.7489	31.7273	31.6234	31.2068	31.748	32.584	31.8573	31.4718	31.1828	31.8849	31.8067	31.3084	32.6344
Q6NSR8;F6T2H5	Npepl1	28.7445	28.8576	28.8741	28.7838	29.0689	28.3583	28.7856	28.5339	28.9245	28.5779	27.3142	29.051	29.0896	29.1412	28.9882	28.8617	28.6608	28.9453
Q6NV83-3;Q6NV83-2;Q6NV83	U2surp	25.4747	26.7903	27.9841	25.8436	28.4549	26.9713	26.3595	27.9093	26.4766	26.3823	27.4363	26.0402	25.9167	26.3554	26.9596	27.4605	26.905	26.3466
Q6NXL1	Sec24d	27.7	25.5354	26.7835	27.4242	27.3938	27.4442	27.4646	27.4418	26.2273	27.3927	25.159	26.8703	25.6593	26.5324	27.6502	26.1074	26.1614	27.6248
Q6NZB0;A2ALF3;F6TQL3;D3Z4I5;A2ALF0	Dnajc8	27.7686	27.6786	27.7833	27.8446	28.1483	28.4153	28.3573	28.0008	28.9293	28.7427	28.5775	27.8921	25.2178	25.0455	27.528	27.3749	27.3941	25.9844
Q6NZD2;Q9WV80	Snx1	32.6738	32.6998	32.5626	32.6454	32.4985	32.4979	32.2057	32.1562	32.188	32.2448	32.3748	32.1998	31.764	31.691	31.9066	32.0208	31.71	31.6875
Q6P069-2;Q6P069	Sri	29.2943	28.9674	29.3968	29.4857	29.2067	29.0714	29.2905	29.1219	29.6161	29.6397	29.9892	29.4095	29.9625	29.9898	30.2325	30.2826	30.3354	30.5003
Q6P1F6;Q9CWU3	Ppp2r2a	30.8241	30.9579	30.5676	30.8948	30.7707	30.6737	30.5138	30.5766	30.9133	30.6653	30.451	30.6719	31.333	31.2718	31.0007	30.9627	30.8857	31.1319
Q6P2B1;Q6P2B1-2	Tnpo3	28.1111	28.3181	28.5617	28.2152	28.2783	28.7132	28.6344	28.0804	28.1241	28.2804	28.3738	28.6821	28.314	29.0478	27.7772	27.8571	27.7331	28.1177
Q6P4T2	Snrnp200	31.28	31.3445	31.2934	31.345	31.3503	31.3976	31.1888	31.1794	31.435	31.3643	31.1907	31.3208	30.8704	30.9599	30.9738	30.7709	30.9184	30.9729
Q6P542	Abcf1	30.2451	30.0721	30.1363	30.4344	30.2482	30.0985	30.4531	30.2218	30.1777	30.3696	30.2931	30.4166	30.1629	29.8282	29.911	30.0918	29.499	30.0746
Q6P549;A0A087WPT7	Inppl1	30.1171	30.509	30.1746	29.8632	30.0562	30.0735	29.6796	29.4862	29.0989	28.8634	28.9225	29.0906	26.5363	28.9795	29.0565	29.1751	28.6508	28.6346
Q6P5B0	Rrp12	27.0354	27.3574	28.161	27.6289	27.7419	27.9676	27.7844	27.5339	28.3489	28.2001	28.0009	28.0449	28.0909	27.2281	27.6777	27.5307	26.3674	26.8589
Q6P5D8	Smchd1	28.279	28.3122	28.716	28.3577	28.4282	28.1652	28.3435	28.169	28.3899	28.4043	27.2779	28.1852	26.9526	27.7966	26.6145	26.2603	25.8584	27.9348
Q6P5E4	Uggt1	32.0191	32.0077	32.0257	32.1546	32.0266	32.0935	31.7275	31.7851	31.6762	31.7056	31.8333	31.8251	31.6082	31.437	31.4652	31.4443	31.1321	31.8783
Q6P5E6	Gga2	28.0443	28.0565	28.2498	27.3842	28.4946	28.7263	28.926	28.4685	28.9528	29.0127	29.3282	28.9603	29.1275	28.7614	29.6051	28.8664	28.8825	29.0742
Q6P5F9	Xpo1	30.1119	30.0121	30.0984	29.912	30.2726	30.2577	30.1463	30.0571	30.2812	30.3267	30.1352	29.9766	29.7884	29.9453	30.2016	29.9271	29.7671	29.6573
Q6P5H2;Q6P5H2-2	Nes	30.9486	30.8565	31.4941	30.8681	30.9777	31.9938	25.916	25.9152	26.1064	26.0613	28.7911	26.7531	25.9471	29.4003	29.7019	29.0816	29.8135	28.0782
Q6P8N8;Q9JHS4	Clpx	26.8413	27.4936	25.9333	25.0121	25.1092	27.7586	25.9051	27.8829	27.573	27.8783	28.0153	27.8401	27.7493	28.0377	27.6734	27.9699	25.8065	28.0313
Q6P8X1;A0A1W2P701	Snx6	30.6737	30.8071	30.6574	30.7959	30.8325	30.9215	30.4068	30.3527	30.4614	30.636	30.6783	30.5986	30.2718	30.5815	30.6918	30.6532	30.8424	30.582
Q6P9Q6;Q6P9Q6-2;A0A6I8MWZ0;Q80YW9	Fkbp15	29.3178	29.1054	29.8881	29.5314	29.4965	29.8744	28.9935	29.0888	28.7271	28.748	29.5353	29.5954	28.7857	28.7749	29.2928	28.5288	28.1073	29.0788
Q6PAM1;A2ADZ2;Q6PAM1-2;A2ADZ3;A2ADZ4	Txlna	28.6403	28.5556	28.3714	28.6551	28.2837	28.3203	28.949	28.456	28.5767	28.4975	28.6893	28.6005	28.0726	27.6924	25.9504	27.9861	27.7652	27.8419
Q6PAR5-2;Q6PAR5-6;Q6PAR5;Q6PAR5-5;Q6PAR5-4;F7ADQ2	Gapvd1	29.2008	29.2603	29.5458	28.9461	29.4527	29.4067	30.2169	30.1899	29.4535	29.3037	29.4344	29.5737	29.7261	30.3108	29.8133	26.3812	28.8708	29.2127
Q6PB44-2;Q6PB44	Ptpn23	27.8684	25.8606	25.8909	27.539	26.6546	27.5679	25.3906	27.648	25.5337	27.3376	27.4541	27.2305	25.384	27.2122	26.4412	27.9507	28.1801	27.06
Q6PB66	Lrpprc	30.827	31.1041	31.2348	30.8574	31.3529	31.333	31.4651	31.3104	31.3059	31.3849	31.673	31.4771	31.7611	31.8219	32.0248	31.9782	31.8361	31.88
Q6PB93-2;Q6PB93	Galnt2	29.1125	28.9319	28.9092	28.9224	28.8312	28.9614	28.7675	28.7295	28.6581	28.5609	26.9642	28.6013	28.6752	28.7027	28.7325	28.6938	25.5685	26.6442
Q6PD26	Pigs	27.0423	27.6439	28.4277	28.0897	28.3652	28.5493	28.0913	27.7456	28.0729	28.1835	28.1246	28.0112	27.9163	27.9591	27.91	27.87	28.021	28.1054
Q6PDI5-2;Q6PDI5;A2ALV7	Ecm29;AI314180	28.0952	28.5112	28.7535	28.5148	28.7131	29.3825	28.8825	28.447	28.6275	28.5249	29.0385	28.6346	28.545	28.7783	28.5089	28.6293	27.8068	29.1933
Q6PDL0;A0A1D5RM94;A0A1D5RMC1	Dync1li2	30.1432	30.3176	29.9475	30.5947	30.2665	30.2128	29.9901	30.0837	29.8197	30.1458	29.9989	30.2498	29.4509	29.912	29.5325	29.4229	29.6204	29.5682
Q6PDY2	Ado	27.0352	27.0602	27.1535	26.2788	27.1419	27.3937	27.2443	26.9665	25.9608	24.816	26.5604	26.9754	27.3116	27.0055	24.6403	26.5001	25.4655	26.6339
Q6PF96;Q921G7	Etfdh	28.3602	28.7898	29.3016	29.5617	29.1891	28.6631	28.8938	29.2922	29.5438	29.4249	28.6929	29.2361	31.0181	31.1512	31.2748	31.2556	31.2375	31.0778
Q6PFB2;Q8VE37	Rcc1	29.4058	29.0236	28.9866	29.5701	29.4409	29.1203	29.7828	29.5329	29.968	29.837	29.2783	29.662	28.7431	29.9314	29.4949	29.2056	29.5849	25.6402
Q6PFQ7;Q6PFQ7-2	Rasa4	29.7936	30.0064	30.2044	30.0259	30.1493	29.9005	31.1027	30.6893	31.0042	31.0719	30.9623	30.9001	31.4084	30.9173	30.9507	30.9155	30.2485	30.6085
Q6PGB6-2;Q6PGB6;Q6PGB6-4;Q6PGB6-3;Q6PGB6-5	Naa50	29.6105	29.3957	29.5121	29.8141	29.6785	29.6293	29.8442	29.9896	30.0407	30.0221	29.9886	29.8949	29.1619	29.5015	29.7074	29.393	30.0434	28.9699
Q6PGF7	Exoc8	28.0865	28.1621	28.1252	27.8321	28.1993	27.8667	28.032	27.9266	28.0993	26.9255	28.3667	27.9855	27.6917	27.6895	28.0677	28.0589	27.4938	28.1508
Q6PGG2;Q6PGG2-2	Gmip	29.3362	29.1372	29.4206	29.4058	29.672	29.5855	29.3323	28.8004	29.3253	29.4887	29.0977	28.8384	29.6159	30.0226	29.6477	29.7564	29.6841	29.7757
Q6PHN9	Rab35	30.2239	30.2007	29.7783	30.2229	29.7944	29.8419	29.8605	29.8205	30.1095	30.2026	29.7703	30.2746	30.1316	29.8533	30.0456	29.9639	29.9422	30.1716
Q6Q899;A2AP29;Q6Q899-2	Ddx58	28.1028	27.9316	27.9145	28.0984	27.7302	27.8856	29.0368	28.7456	28.987	28.7576	28.488	28.7452	27.7941	28.1903	27.8853	27.714	27.8882	27.2779
Q6R5N8	Tlr13	28.955	28.8105	29.4773	29.0019	29.8449	29.7385	28.9817	29.3514	29.0228	29.1524	29.013	28.8225	29.1227	29.2473	28.7731	29.6116	29.4865	29.913
Q6ZPU9-3;Q6ZPU9;H3BIY2	Kbp;2510003E04Rik	28.5581	29.1845	29.371	29.3812	29.5268	29.3965	29.426	29.4701	29.6034	29.5965	29.3524	29.5081	29.1557	29.0052	29.6995	30.4337	29.4516	30.0085
Q6ZQ38	Cand1	31.6378	31.8702	31.9043	31.8806	31.9398	32.0962	31.8412	31.6077	31.6444	31.5945	31.7581	31.7918	31.5666	31.8176	31.9681	31.809	31.8582	31.8992
Z4YJT3;Q6ZQ58	Larp1	28.9825	28.7444	28.7841	28.7649	28.9549	28.8772	29.176	29.3933	29.1021	29.1384	29.2883	29.3615	28.55	28.7266	27.9033	27.9264	28.0364	28.3677
Q6ZQI3	Mlec	30.0398	29.9461	29.888	29.8596	29.9386	29.799	29.7846	29.7625	29.8548	29.9595	29.6023	29.8283	29.5135	29.547	29.5603	26.8172	29.0032	26.4884
Q6ZQM8	Ugt1a7c	32.2797	32.2849	32.4178	32.2718	32.2442	32.2671	32.7578	32.7814	32.9136	32.7793	32.805	32.8793	33.028	32.9483	32.7144	32.9387	32.8332	32.8866
Q6ZWN5;F7CJS8;D3YWH9;Q9CXW7	Rps9	34.0983	34.136	34.0305	34.0029	34.1103	34.2049	34.3682	34.3198	34.4671	34.586	34.2579	34.3217	33.845	33.6042	33.8962	33.8004	33.8769	33.6836
Q6ZWQ7	Spcs3	28.283	28.1789	28.8597	28.3234	28.0387	27.9721	27.4234	28.5832	28.0209	28.0161	28.099	27.8005	27.7992	25.9377	28.131	27.9434	27.9871	27.9102
Q6ZWQ9;Q3THE2	Myl12a;Myl12b	29.5956	29.2008	29.5448	29.4614	29.3874	29.3228	29.4353	29.3705	28.9434	29.6779	30.0036	29.1229	26.1657	27.4363	26.5683	28.3478	27.0961	29.0318
Q6ZWV3;I7HLV2;P86048	Rpl10;Rpl10l	33.9431	33.9432	33.7952	33.601	34.0701	33.9627	34.2276	34.189	34.1941	34.2612	34.047	34.2105	34.0812	33.8609	33.6764	33.4356	33.6353	33.6514
Q6ZWV7	Rpl35	30.9553	30.5496	30.973	30.5422	30.1623	30.3947	31.3167	31.1713	30.798	31.7057	31.8302	31.0919	31.0532	31.0666	31.3109	31.0111	31.2822	31.1595
Q6ZWX6	Eif2s1	32.8078	32.6539	32.3334	32.6148	32.3026	32.5419	32.5871	32.6568	32.6055	32.6811	32.5297	32.4167	32.2976	32.2286	32.2458	32.0912	32.3759	32.0043
Q6ZWY3;D6RH49;D3YYB0	Rps27l	30.6985	30.7274	26.1411	30.7218	26.4355	30.0859	29.6786	25.5205	29.611	27.1613	30.3567	30.0428	30.4251	30.7832	29.3619	30.419	30.4521	30.032
Q6ZWZ4;P47964	Rpl36	31.1282	31.0007	31.0108	30.8722	30.9377	30.5383	31.198	31.3371	31.0796	31.4377	31.4126	31.1856	30.9665	30.78	30.8792	30.6301	31.3091	30.9239
Q6ZWZ6;F7AEH4;A0A1W2P7A1;P63323	Rps12	31.904	31.8237	31.9047	31.9469	31.8517	32.0057	32.1133	32.0234	32.2329	32.404	32.0936	32.3404	32.1936	32.0628	31.5929	31.8747	31.8536	32.2296
Q6ZWZ7;Q9CPR4	Rpl17	33.4857	33.2952	33.1977	33.2296	33.2522	33.2902	33.5273	33.5501	33.4648	33.5666	33.4502	33.5384	33.3661	33.2283	33.0286	32.7387	33.1215	33.0132
Q76LS9-2;Q76LS9	Fam63a	28.7729	28.7423	29.0256	28.4375	28.8476	29.1336	28.4342	28.6729	28.5557	27.4205	28.649	28.406	27.4871	28.196	28.6084	28.5454	28.6307	28.5332
Q76MZ3	Ppp2r1a	33.021	32.9905	33.3548	32.988	33.1639	33.3552	32.9739	32.8931	32.8611	32.913	33.1964	32.9851	33.0755	33.0781	32.9484	33.0921	32.8655	33.334
Q78IK2	Usmg5	28.6673	28.8269	26.4279	29.0851	28.6783	28.4422	29.0058	29.7028	28.3118	29.8717	29.0468	29.7192	30.0811	30.2654	30.3484	30.1056	29.9621	29.9368
Q78IK4;B1AV14	Apool	28.0952	27.6919	27.6346	28.2357	27.775	27.633	28.1492	28.243	27.9595	28.0742	27.9337	28.0249	28.8329	25.9455	28.4794	28.2082	28.2209	27.4058
Q78IS1	Tmed3	26.9628	26.0106	27.8026	27.8013	27.7101	27.5953	25.995	27.4414	26.3943	27.7681	26.9267	25.3468	26.6791	26.4937	28.067	27.8129	27.4088	27.361
Q78PY7;Q3TJ56	Snd1	33.8362	33.9434	33.9529	33.9224	34.0367	33.984	34.0662	34.1222	34.2812	34.1261	34.0801	34.1254	34.1412	34.1543	34.3126	34.0376	34.0287	34.0469
Q78XF5	Ostc	28.4998	28.0964	28.3711	28.1465	27.7618	28.1848	28.5177	28.8083	28.7402	28.68	28.5701	28.6953	28.538	28.2746	28.3165	28.4239	29.259	28.7014
Q78ZM0;O70492;D3Z789;D3Z6Z0	Snx3	32.4977	32.3456	32.4057	32.5687	32.5393	32.3887	31.7598	31.9351	32.0408	31.923	31.8826	31.7893	31.7688	31.8291	32.0153	32.3932	32.2191	32.2239
Q791T5-2;Q791T5;A0A3Q4EG99;A0A3Q4EBT8;D3YXC2;A0A3Q4EC24;A0A3Q4EGL4	Mtch1	27.8516	27.418	27.427	27.5795	27.7995	27.2608	27.8174	27.4802	27.8201	28.1712	27.4813	27.8703	28.1637	27.5116	27.9756	28.0695	27.5803	27.8207
Q791V5;A2AFW6;Q9D050	Mtch2	30.2285	30.3437	30.1112	30.1568	30.0839	29.9537	30.1435	30.1719	30.0185	30.2348	29.9051	30.2653	30.6559	30.577	30.8454	30.7285	30.831	30.7161
Q7M6Y3-5;Q7M6Y3-2;Q7M6Y3-3;Q7M6Y3-6;Q7M6Y3;Q7M6Y3-4;A0A140LHQ8;A0A1L1SUR7	Picalm	31.4918	31.4892	31.7262	31.5323	31.5718	31.6704	31.2453	31.1801	31.1493	31.175	31.3839	31.0994	30.8463	31.0405	31.1114	31.0637	30.83	31.0609
Q7M739;F6ZDS4	Tpr	29.2495	29.3691	29.5184	29.3227	29.3536	29.5959	29.1803	29.2364	29.3912	29.666	29.9103	29.8558	29.8956	29.8256	29.3241	29.5128	30.0127	29.6097
Q7TMB8;Q7TMB8-2;A0A0R4J119;A0A0U1RQ05	Cyfip1	33.112	33.1903	33.2782	33.0792	33.3419	33.2524	33.364	33.2594	33.2123	33.188	33.1374	33.2749	33.0927	33.0811	33.1239	32.949	32.7897	32.9156
Q7TMM9	Tubb2a	33.1433	32.9715	33.2097	33.1654	33.3515	33.1674	32.3271	32.3801	32.4538	32.404	32.2663	32.3857	32.4434	32.5635	32.2631	31.9675	32.2469	32.0262
Q7TMQ7;S4R1X1	Wdr91	28.9135	29.2767	28.772	29.3277	29.0619	28.9208	29.1931	29.161	29.2556	29.148	28.9034	29.26	29.8268	29.8097	29.3839	29.6125	29.4443	29.5439
Q7TMR0;A0A140LHY2	Prcp	26.1349	26.1776	26.4868	26.0696	26.0083	27.4191	27.6557	27.9795	28.1389	27.4579	28.3324	27.9101	26.2941	25.6135	27.127	28.4131	27.1391	28.2364
Q7TNC4-4;Q7TNC4;Q7TNC4-2;Q7TNC4-3;Q05CX5;E9Q715	Luc7l2	30.0832	29.8144	29.6841	29.6404	29.8657	29.7077	30.1326	29.9492	30.2107	30.3938	30.1246	30.2781	29.6095	29.3716	29.5988	29.1488	28.8304	29.5685
Q7TNE3;Q5SX56	Spag7	26.0478	25.6182	26.0351	27.2652	26.6139	26.5925	25.7754	25.5695	25.5919	25.8073	25.6039	25.4625	26.2463	26.5716	25.2949	25.8794	26.0605	25.7954
Q7TNG5;Q7TNG5-2;Q7TNG5-3;D6RGM3	Eml2	28.9605	28.6899	28.5883	29.1607	29.3809	27.4317	28.8676	29.0028	29.2059	29.1289	25.9203	29.5838	29.4288	29.385	29.694	29.4408	29.4063	29.5206
Q91V89;Q7TNL5	Ppp2r5d	29.0778	29.5269	29.1835	29.188	29.4666	29.3996	29.215	29.0767	25.5869	29.302	29.1654	29.0377	26.3919	25.3	28.7595	29.1178	26.9255	26.0836
Q7TNV0;E9Q8Y1;D3YVJ6	Dek	29.677	29.1717	29.5081	29.4826	29.0886	29.3463	29.4376	29.3142	29.2776	29.3829	29.7485	29.4212	28.5662	28.9946	28.9352	28.9504	28.7076	28.4434
Q7TPR4;A1BN54	Actn1	33.5294	33.7749	33.7929	33.7019	33.8058	33.7149	33.7936	33.7642	33.8745	33.8866	34.0077	33.9813	34.6412	34.6637	34.5761	34.4872	34.4459	34.7481
Q7TPV4	Mybbp1a	32.0529	32.239	32.3576	32.1192	32.2564	32.383	32.8506	32.6629	32.7697	32.8222	32.9232	32.915	32.1107	31.922	31.9965	31.8629	31.362	31.7072
Q7TSV4	Pgm2	30.3094	30.106	28.7956	29.2697	29.8962	29.7585	29.8701	29.4165	29.8068	29.4654	29.7719	30.418	29.5582	29.7485	29.9442	29.8905	29.497	29.8752
Q7TT37	Ikbkap	27.4594	27.411	27.6257	27.3063	26.0814	27.4257	26.4291	26.2997	26.2556	27.536	27.4062	26.6448	27.5923	27.2671	27.249	26.1053	25.1022	27.3612
Q7TT50	Cdc42bpb	28.3878	28.6327	28.8466	28.7239	28.6522	28.6993	29.052	28.4442	28.9495	28.4652	28.4564	28.6793	26.1982	28.4968	28.9604	28.8346	25.8756	28.7283
Q80SW1	Ahcyl1	30.9641	30.7169	30.5466	30.8409	30.848	30.3742	30.2079	30.3214	30.6493	30.4152	30.2993	30.3285	30.4616	30.6194	30.5899	30.5461	30.6098	30.6514
Q80SY3	Atp6v0d2	30.2693	31.7681	30.2186	30.9174	30.7407	31.1449	31.6446	31.8288	31.4971	32.1531	32.0747	32.0031	34.0367	34.0748	34.4107	34.4259	34.7353	34.2486
Q80SZ7	Gng5	27.8623	27.3763	27.4882	28.9698	27.7218	27.1929	28.0207	28.5458	27.8979	28.6546	28.6103	28.5827	28.5535	28.5227	28.222	28.0507	27.9144	28.5448
Q80TM9;Q80TM9-2;Q80TM9-6;Q80TM9-3;Q80TM9-4	Nisch	28.3758	28.7992	28.5098	28.3192	28.7279	29.1729	28.9958	28.9971	28.8752	28.8598	29.021	28.9797	28.9314	29.2605	29.0709	28.5749	29.0082	29.1067
Q80UE5;O70318;Q80UE4;Q8C928;A0A1W2P6I5	Epb4.1l2;Epb41l2	31.299	31.6598	31.4571	31.4578	31.4601	31.4558	31.7805	31.765	31.9446	31.5998	31.6607	31.6179	31.4491	31.141	31.2032	30.9955	31.3176	31.1616
Q80UG5-3;A2A6U3;Q80UG5;A2A6U5	Sep-09	31.7641	32.0043	31.7248	31.8478	31.8543	31.6938	31.7302	31.8571	32.0053	32.0756	31.8266	32.033	31.4918	31.5402	31.6683	31.68	31.4661	31.3528
Q80UM7	Mogs	29.4119	29.3152	29.7699	29.3641	29.4745	29.4958	29.6903	29.7688	30.0136	29.9157	29.8553	30.0531	30.1433	30.1203	30.2817	30.1207	30.0021	30.3803
Q80UP5;F7B209	Ankrd13a	28.1915	26.1043	26.5245	28.0304	27.9391	28.2062	27.8227	27.9553	28.0758	27.9985	27.9065	27.8048	25.9859	25.8321	28.3522	27.4038	28.2311	26.2283
Q80UU9	Pgrmc2	29.2407	28.8353	28.9868	28.7728	28.8893	28.7834	28.8145	28.8052	28.8659	28.6962	28.8311	28.8471	28.5246	28.2678	28.9812	28.5891	26.5272	28.6284
Q80VA0-2;Q80VA0	Galnt7	27.5021	28.2391	27.4421	27.3435	27.4248	25.7961	27.3061	27.3658	27.4648	26.7688	27.1761	27.2049	26.8174	27.2488	27.0951	27.3452	27.5834	25.8495
Q80VD1	Fam98b	28.3179	28.2869	28.0221	28.4491	28.2582	27.9639	28.1289	27.8876	27.9503	28.0742	28.0448	27.8669	27.723	27.7947	27.9795	26.0739	27.792	26.4887
Q80VQ0	Aldh3b1	31.5876	31.483	31.4914	31.6361	31.7043	31.5906	31.5443	31.7173	31.8436	31.7306	31.5062	31.6674	31.6262	31.9595	31.609	31.8373	31.8409	31.6858
Q80W54	Zmpste24	28.667	28.6944	28.4768	28.725	28.4413	28.446	28.4321	28.2978	28.4959	28.5563	28.5351	28.7161	28.7256	27.9708	28.0434	28.2783	27.0956	28.1678
Q80WJ7;F6QHD1	Mtdh	31.0247	31.2757	31.2949	31.2766	31.3107	31.0254	31.5535	31.5838	31.6311	31.607	31.7184	31.6585	31.9287	31.8198	31.7237	31.6297	31.4647	31.8325
Q80WQ2;A0A1D5RLY2	Vac14	29.325	29.8936	29.9591	29.6186	30.0544	29.7742	29.7623	30.0213	29.5516	29.6298	30.0312	29.9323	30.171	29.91	30.1866	30.1272	29.9021	29.7567
Q80X50;Q80X50-4;Q80X50-5;Q80X50-2;A0A0H2UH17;A0A0G2JDV6;Q80X50-3	Ubap2l	29.6512	29.4972	29.6864	29.6189	29.6471	29.67	29.5876	29.489	29.1449	29.7405	30.1127	30.1455	30.0499	29.1426	29.5	28.8014	29.171	29.9171
Q80X90	Flnb	30.5665	30.9523	30.4482	30.8791	30.7678	30.7462	31.1789	31.3187	31.358	31.7544	31.6239	31.375	31.5918	31.621	31.558	31.9159	31.74	31.6359
Q80X95	Rraga	30.2764	30.3118	30.136	30.4986	30.0042	30.1706	30.0575	30.0861	29.9068	30.0471	29.7156	30.0313	30.2953	30.1749	30.1958	30.3752	30.2584	30.444
Q80XI4	Pip4k2b	29.2657	26.7286	30.0001	29.6336	30.2771	29.4361	29.6614	29.5721	29.4765	29.7361	29.4855	29.631	27.8358	29.2817	29.4513	29.5752	30.2193	26.9413
Q80XN0	Bdh1	26.2227	25.9948	27.6194	25.3216	25.5469	25.242	26.0627	27.3209	25.8546	27.5447	27.0546	26.685	32.4974	32.2203	33.2266	32.6662	33.289	33.2243
Q80YW0	Cyth4	29.6953	29.9349	30.1007	30.0488	30.5455	29.6314	28.8621	28.8409	29.3108	29.5387	25.4219	29.1912	29.1064	28.6563	26.9053	26.6415	26.8172	25.9748
Q80ZS3	Mrps26	25.9192	25.4626	26.8459	25.9472	26.2331	25.9903	26.0701	25.6708	25.9866	26.6421	26.1156	26.351	25.2153	25.3466	26.3681	26.7369	26.326	26.1354
Q80ZX0	Sec24b	27.9309	27.8958	28.2973	27.684	28.4725	28.5813	28.3362	28.4919	28.3605	28.1926	28.8676	28.3667	27.9536	28.3735	28.5705	28.1268	28.3451	26.3509
Q810A7-2;Q810A7	Ddx42	26.7879	28.5339	26.1241	27.6442	27.7486	28.7351	27.1724	28.115	28.824	28.6937	28.3623	28.6866	26.1313	28.6831	27.7055	26.6611	26.3224	27.5788
Q810B6;Q810B6-2	Ankfy1	30.3411	30.8376	30.4894	30.6446	30.7193	30.5776	30.4734	30.4364	30.2765	30.3407	30.1885	30.4032	30.6677	30.485	30.5525	30.9316	30.0585	30.6271
Q8BFR5;Q8BFR5-2	Tufm	32.677	32.7933	32.5954	32.723	32.7365	32.5123	32.7947	32.7754	32.8686	33.0787	32.8428	32.9284	33.0818	33.2556	33.44	33.3705	33.3093	33.2614
Q8BFS6-2;Q8BFS6;D3Z7F7;Q8BFS6-3;Q8BFS6-5;Q8BFS6-4	Cpped1	26.0121	27.2244	27.1052	26.6525	27.5068	27.4741	27.1331	25.5996	26.6133	27.3218	26.5416	27.5462	27.7384	27.0168	26.879	27.2448	26.3405	27.7114
Q8BFW7-5;Q8BFW7;Q8BFW7-4	Lpp	27.6416	27.6674	27.672	27.66	28.3149	27.7769	27.747	27.0898	26.5055	25.767	27.7737	27.6578	25.8235	27.7396	28.2407	26.1755	28.0679	26.2675
Q8BFY9-2;Q8BFY9;Q3TKD0	Tnpo1	30.8858	30.9048	30.8365	30.7958	30.7341	30.7188	30.7936	30.727	30.5747	30.4208	30.7403	30.8605	30.3721	30.3958	30.6217	30.2068	30.735	30.8491
Q8BFZ3	Actbl2	31.3035	31.6149	31.8863	31.565	31.8736	30.8573	31.2728	31.1111	31.5776	31.3186	30.7374	31.098	30.7874	31.26	31.9614	32.6938	31.0064	31.5046
Q8BFZ9;A0A1B0GSD8;A0A1B0GT70	Erlin2	29.076	28.8989	28.5056	28.8118	28.5219	28.4566	28.4966	28.6746	28.6144	28.7966	28.3438	28.4168	25.8706	28.6742	29.2687	29.0284	29.3261	28.9092
Q8BG05-2	Hnrnpa3	31.9041	32.2421	32.0623	32.2607	32.2018	31.949	32.4007	32.5303	32.5066	32.5518	31.9705	32.5215	32.167	31.9914	32.2561	32.2933	32.1354	31.952
Q8BG07-2;Q8BG07	Pld4	31.0659	30.3732	30.9913	31.0396	30.7551	30.7888	30.0588	29.6789	30.0355	30.1985	29.9959	30.3488	28.4679	28.2538	29.0279	28.9469	29.1718	28.7684
Q8BG13;O89086	Rbm3	31.1938	31.125	31.1667	31.4323	30.9968	31.1744	31.5021	31.6878	31.6128	31.9984	31.9455	31.6809	31.4011	30.9981	31.1559	31.2312	31.0934	31.2826
Q8BG32	Psmd11	32.3273	32.282	32.0562	32.3984	32.4214	32.0041	31.9388	31.9388	31.9841	32.2402	32.0596	32.142	31.8372	31.7094	32.1822	31.9651	32.0581	31.7499
Q8BGB5	Limd2	25.4082	27.4502	25.8499	28.8609	28.2431	27.4356	28.0834	28.0644	25.8909	27.9222	26.8706	27.7329	26.4133	26.0489	26.9574	24.5973	26.3449	26.4592
Q8BGB7-2;Q8BGB7	Enoph1	26.4943	26.1093	27.775	26.4012	27.2783	27.5365	27.4135	27.0436	27.5738	25.7898	27.5998	28.1592	26.7871	26.779	26.2946	27.0929	26.7558	26.9332
Q8BGD9;B2RWE8	Eif4b	31.7656	31.9758	31.7485	31.8733	31.4587	31.7363	31.9033	31.8683	31.9725	31.946	32.0915	32.0212	31.6566	31.4562	31.2682	31.0826	30.8406	31.3549
Q8BGH2	Samm50	29.8533	29.9195	28.8583	29.673	29.009	29.6701	29.7431	30.0456	29.8425	29.7554	29.7141	29.6747	30.2341	30.5552	30.6826	30.5119	30.6896	30.4551
Q8BGJ5;Q922I7;Q8CB58;P17225;E9QMW9	Ptbp1	33.4368	33.1717	33.2899	33.6069	33.2225	33.2774	33.2081	33.2651	33.3784	33.2356	33.4857	33.3543	33.1388	32.9256	33.0246	32.9252	32.8289	33.0052
Q8BGQ7	Aars	31.7554	31.9304	31.8162	31.813	31.7636	31.8217	31.4514	31.5089	31.6547	31.5369	31.6567	31.5963	31.5973	31.5511	31.6776	31.4054	31.4475	31.6424
Q8BH02;A0A0A6YXM0	Tor4a	27.9877	27.3211	25.9685	27.7286	28.0958	27.9213	27.1803	27.3483	27.1175	27.4653	27.3815	27.114	26.5835	27.9059	26.7302	25.4791	26.0912	26.2134
Q8BH24	Tm9sf4	29.1752	29.2162	28.7471	29.218	28.8861	28.5818	28.2699	28.5986	28.7868	28.8997	27.6833	28.5173	27.2182	29.5403	25.5753	27.2368	26.4178	25.5608
Q8BH43	Wasf2	31.0933	31.1801	31.079	31.1453	31.0924	31.0422	30.9592	31.0609	30.6089	30.7718	31.3687	30.8788	30.5596	30.7157	30.819	30.6954	30.8313	30.8672
Q8BH58	Tiprl	27.6224	27.9774	26.3033	27.9204	26.7246	27.7594	27.5972	27.9439	27.916	27.9282	26.0531	27.8192	27.5127	27.3661	26.2674	27.8472	27.945	26.0177
Q8BH59	Slc25a12	30.9203	30.8725	30.7037	30.9775	30.82	30.8369	30.4484	30.3578	30.2858	30.5077	30.5988	30.6303	30.7031	30.8807	30.8887	30.9638	30.8636	31.1093
Q8BH61	F13a1	29.6898	30.2189	29.87	29.8551	29.7775	30.1938	29.0765	29.8762	29.6455	29.6089	29.1399	29.7708	26.1284	26.6254	28.966	28.3078	26.8966	26.9965
Q8BH69	Sephs1	28.2	28.0129	27.745	28.2376	25.5748	27.4771	27.8656	26.6239	27.6186	27.6611	26.4154	27.7123	26.8749	27.0696	26.8067	26.3437	27.0198	27.5817
Q8BH80;Q9QY76	Vapb	31.0469	30.9703	31.0003	31.0184	31.1773	30.6795	30.9227	30.783	30.9225	30.9188	30.6807	30.9454	31.2336	30.9031	31.1402	30.942	31.3393	31.3879
Q8BH95	Echs1	30.6342	30.5358	30.3733	30.2192	30.3302	29.973	30.3891	30.5497	30.4418	30.4099	30.2641	30.2561	31.0503	31.2471	31.1487	31.1138	30.8749	31.4718
Q8BHC4;B0QZX9	Dcakd	26.5293	26.6283	27.2165	27.0781	27.5339	27.6636	27.1355	27.3392	26.7358	27.1628	27.1741	27.4293	26.3673	26.0108	26.8637	27.221	26.4296	26.0445
Q8BHL3;A0A0U1RPN1	Tbc1d10b	28.1101	28.3428	27.9918	28.0216	28.3354	28.4818	28.4151	28.6772	28.4583	28.459	28.4623	28.6614	28.6433	27.9269	28.2564	28.8568	28.2752	28.2835
Q8BHN3;Q8BHN3-2;Q8BHN3-3	Ganab	33.1277	32.9983	33.1953	33.1652	33.2201	33.0945	33.0821	33.1404	33.2543	33.1857	33.0782	33.078	33.0908	33.3766	33.1679	33.1385	33.1919	33.1177
Q8BIG7;H3BJ37	Comtd1	27.2763	27.8384	28.1789	27.1236	28.0642	28.0659	28.4135	28.1335	28.3428	28.5794	27.8817	28.3306	28.8977	29.0806	28.8675	28.8915	28.9177	29.2252
Q8BIJ6;E9PWN2;E9PWN3	Iars2	29.3027	29.1401	29.3003	29.0585	29.2976	30.0556	29.7899	29.6828	29.6526	29.1658	29.457	29.2256	30.6432	30.7148	30.2308	29.9278	29.1981	31.001
Q8BIJ7	Rufy1	29.1755	29.4005	28.8393	29.3633	28.9943	29.1593	28.8	28.8067	28.85	28.7812	28.9253	28.8948	29.1371	28.651	29.2383	28.9414	28.0768	28.9412
Q8BIQ5-2;Q8BIQ5;A2AEK1;A2AEJ8;A2AEK3;Q8C7E9	Cstf2;Cstf2t	27.4748	26.7192	27.5861	27.8398	26.5206	27.5437	27.2382	27.8233	27.3682	26.5753	28.2084	27.6136	26.9569	25.8188	26.7086	25.8211	26.5888	26.4216
Q8BJ71;A0A1D5RLQ0;Q8BJ71-2	Nup93	28.8926	29.1686	29.8463	29.5654	29.6341	29.7177	29.4003	29.5332	29.4318	29.5568	29.2485	29.5839	28.9349	29.1301	28.9746	28.9895	28.8425	28.6895
Q8BJS4-3;Q8BJS4-2;Q8BJS4	Sun2	28.079	27.9112	27.9704	28.0728	28.277	27.8944	28.0216	28.0752	28.3045	28.1055	28.1833	28.0899	28.2045	28.1124	27.8157	27.8953	27.9766	28.5294
Q8BJW6;Q8BJW6-2	Eif2a	30.8651	30.7631	30.9286	30.8228	31.0188	30.8299	30.8966	30.7674	30.9193	30.9045	30.9178	30.9789	30.4838	30.6255	30.5291	30.4403	30.1519	30.1785
Q8BJY1	Psmd5	31.0142	31.1022	31.184	31.1243	31.0623	30.9385	30.7551	30.6821	30.8528	30.8582	30.9058	30.9158	30.8316	30.8658	31.0464	31.267	31.0205	31.1609
Q8BK64	Ahsa1	32.6261	32.5512	32.2839	32.5252	32.5814	32.431	31.7047	31.7948	31.8835	31.8261	31.9076	31.9461	31.793	31.572	31.3913	31.4952	31.7627	31.6294
Q8BK67	Rcc2	30.053	30.112	30.3132	30.1294	30.22	29.9427	30.6563	30.8158	31.0143	30.8049	30.7624	30.7578	30.4445	30.477	30.0727	30.0271	30.2516	29.9217
Q8BKC5	Ipo5	32.7278	32.8077	33.0866	32.7134	32.9213	33.0747	33.08	32.7952	32.7321	32.6226	32.9922	32.8495	32.5933	32.6508	32.7311	32.6594	32.4628	32.8161
Q8BKZ9;A2AWH7;A2AWH8	Pdhx	27.6367	27.2056	25.6234	27.4783	27.2713	26.991	27.5519	27.472	27.381	27.5203	27.4089	27.8208	27.9241	27.685	28.3575	28.1544	27.8353	28.2583
Q8BL66	Eea1	29.6976	30.3009	30.8672	30.0916	30.3217	30.8505	29.6383	28.6282	28.7435	29.5672	30.1181	29.6084	29.4317	29.4385	29.65	29.4897	28.2657	29.905
Q8BLF1	Nceh1	33.7294	33.6694	33.5189	33.5177	33.7392	33.4443	33.0469	33.0013	33.0308	33.0101	32.973	32.9003	32.9138	32.9729	32.9995	32.9718	33.0303	32.9357
Q8BLN5	Lss	28.2443	28.9905	28.3072	28.573	28.5541	28.6215	28.2508	28.3948	28.1681	27.9166	27.5114	28.5833	27.0032	26.2995	27.0388	26.7647	28.4328	27.9765
Q8BMA6;A2AAN2	Srp68	29.7669	30.2859	30.6828	29.6808	30.3981	30.6176	30.2935	30.3164	30.4387	30.5167	30.6452	30.6135	30.0795	30.3158	30.0326	29.9413	29.9352	30.2588
Q8BMD8	Slc25a24	31.0147	30.9849	30.8512	30.9407	30.9421	30.7541	30.5172	30.6425	30.6311	30.7698	31.0272	30.5997	30.6132	30.5475	30.6802	30.6595	30.769	30.7197
Q8BMF4	Dlat	31.0349	30.8605	31.0583	31.068	31.0083	31.1097	30.9459	31.1504	31.4022	31.3897	31.2794	31.2447	32.079	32.2207	32.4081	32.4175	32.3822	32.1727
Q8BMJ2	Lars	31.1456	31.1421	30.9512	31.1498	31.2582	31.046	31.0599	30.9854	31.2058	31.1686	30.938	31.11	31.0764	31.2591	31.0911	31.0899	31.1569	31.2759
Q8BMK4	Ckap4	26.6232	26.9224	28.6265	26.41	27.4176	28.2948	27.3668	28.0246	26.5459	27.1643	29.5657	27.7724	27.8777	27.1037	28.0069	28.2227	28.0324	31.9813
Q8BML9;D3Z158	Qars	31.8584	31.9892	32.0143	32.0127	32.07	32.0079	31.9559	32.0372	32.2694	32.2248	31.9786	32.202	31.7965	31.8365	31.679	31.7456	31.717	31.8221
Q8BMS1	Hadha	33.1361	33.2356	33.2614	33.0615	33.3584	33.2515	33.013	33.2566	33.2927	33.2286	33.0677	33.17	33.7447	33.8962	33.8451	33.7876	33.6799	33.9057
Q8BMS9;A2APB1	Rassf2	29.1739	28.9814	28.5699	29.1922	28.4855	28.9594	28.5676	28.2964	28.4043	28.5806	27.8	28.289	26.312	26.2848	25.8715	26.4746	26.5683	26.8233
Q8BP48	Metap1	28.9239	29.0666	28.8696	28.9677	28.6455	28.6562	28.9552	28.6429	28.5846	28.693	28.7233	28.6497	28.6168	27.8461	28.5642	28.5363	27.866	29.0976
Q8BP67	Rpl24	32.8848	32.4819	32.3849	32.3974	32.489	32.5808	33.144	33.029	33.0804	33.2273	33.2731	33.2283	33.0276	32.8317	32.3373	32.1538	32.3345	32.5465
Q8BPU7	Elmo1	32.0404	32.0198	31.9326	32.1242	32.0388	31.9853	31.2624	31.2575	31.2954	31.159	31.24	31.3647	31.3506	31.1918	31.2541	31.3189	31.2808	31.3437
Q8BQ30;Q8BQ30-2	Ppp1r18	29.8866	29.7654	29.962	29.7914	30.0849	29.8821	29.8625	29.8611	29.5836	29.7303	29.8423	29.4371	30.0461	29.5503	29.7325	29.9457	29.6272	29.7076
Q8BRF7-3;Q8BRF7;Q8BRF7-2	Scfd1	28.3888	28.4176	28.3098	28.5595	28.4168	28.4259	25.7351	28.1487	28.2575	28.0828	28.3731	28	28.3386	28.2856	28.1058	28.2555	27.9707	28.9604
Q8BSH9;Q3TF41;P28656	Nap1l1	32.4722	32.2774	32.3222	32.3758	31.9902	32.0674	31.5856	31.7714	31.9703	31.8155	32.0567	31.9093	31.122	31.0332	31.3096	31.0438	31.1209	31.1712
Q8BSL7	Arf2	28.3485	28.0909	27.7636	28.7331	27.9723	27.7159	27.7769	28.8116	28.8533	28.0518	28.5879	27.9228	27.6288	28.7082	28.0175	28.4654	27.9855	27.8598
Q8BT60	Cpne3	31.2033	30.9331	31.1323	31.324	30.9773	31.0878	30.9457	30.955	31.213	30.8536	30.7796	30.9237	31.0055	31.0488	30.8014	31.061	30.865	31.0407
Q8BTI8-3;Q8BTI8-2;Q8BTI8	Srrm2	29.8403	29.6897	30.0607	30.0583	30.0581	30.1419	30.277	29.9154	29.553	29.9721	30.5953	30.3706	29.8947	29.572	29.7497	29.5804	30.0337	30.3668
Q8BTW3	Exosc6	27.1319	27.3881	27.6574	27.6061	27.5311	27.3433	28.5838	27.6347	27.5432	27.3948	27.559	25.602	26.5734	26.9703	25.5083	27.6382	25.8224	27.5263
Q8BTZ7	Gmppb	30.0723	29.7239	29.3543	29.7824	29.7672	29.19	29.3577	29.6339	29.8	29.5768	29.396	29.6002	29.2777	29.3742	29.8775	29.9502	29.7612	29.6413
Q8BU14	Sec62	29.2619	29.5154	29.5688	29.3007	29.0007	29.1746	29.4574	29.5497	29.5093	29.2051	29.6198	29.679	29.5902	29.6937	28.9521	29.1201	28.6727	28.8752
Q8BU30	Iars	31.4161	31.4691	31.4605	31.4925	31.6162	31.568	31.2926	31.3685	31.5723	31.3498	31.4177	31.4995	31.1476	31.3762	31.3184	31.4035	31.1618	31.2722
Q8BU33;A0A1W2P8D6;A0A1W2P727;A0A1W2P8E1;Q8BU33-3;Q8BU33-2	Ilvbl	27.6497	27.8167	27.6041	27.2966	25.4991	26.2556	27.695	27.0976	27.646	27.628	27.8072	27.75	27.3064	25.7878	28.4827	27.7394	27.6421	26.0868
Q8BUE4;Q8BUE4-2	Aifm2	28.2152	28.1276	26.6119	28.3405	26.0542	27.7867	28.037	28.1751	27.8921	28.2925	27.8712	28.2252	28.1376	28.3372	28.6891	28.3751	28.8012	26.0561
Q8BUK6;F6W1A2	Hook3	28.2278	28.8948	29.135	28.7052	28.7604	28.945	28.7251	28.4052	27.9593	28.4021	28.6869	28.7591	28.5556	28.2514	28.6075	28.2855	28.2745	28.6945
Q8BUM3	Ptpn7	28.8173	28.4062	28.0997	28.4128	28.162	27.7469	25.132	28.0373	27.6961	25.942	25.5054	27.5984	26.9806	25.0865	26.803	27.2385	26.7375	25.6403
Q8BVE3;A0A0A6YX18;A0A0A6YWP6	Atp6v1h	32.9057	33.2371	33.0258	32.9621	33.0058	32.973	32.9222	32.8348	32.9734	33.0492	32.9844	33.1344	34.7623	34.9332	34.795	34.8058	34.8324	34.9117
Q8BVG4;Q8BVG4-2	Dpp9	25.8661	25.2999	26.1072	23.5159	25.9862	26.5813	26.1207	26.2106	25.7613	26.7878	26.9984	26.1148	27.8385	27.8723	25.8552	26.5252	26.5448	28.555
Q8BVI4;A0A0G2JGJ1;D3YWR7;A0A0G2JGY0;D3Z1A1	Qdpr	31.3133	31.3571	31.2231	31.3778	31.315	31.0637	31.3113	31.3305	31.3998	31.3396	31.2422	31.4033	31.6338	31.4648	31.6908	31.5861	31.616	31.5564
Q8BVL3	Snx17	28.8471	28.5126	28.0786	29.0013	28.8261	28.3776	26.5237	27.8069	27.487	27.9193	27.9772	25.6648	25.8504	28.2105	25.5838	28.0538	27.5981	28.6172
Q8BVU5;A2AH27	Nudt9	27.7185	27.5667	26.5014	27.4536	27.5877	27.12	27.3948	27.9752	26.5811	25.9749	25.4303	26.1167	25.8845	26.2173	26.0285	27.1268	26.931	26.776
Q8BVY0	Rsl1d1	30.4705	30.2194	30.5583	30.3745	30.5101	30.5225	31.0982	30.9597	31.1465	31.27	31.1022	31.066	30.4674	30.1224	30.0214	30.0447	29.7454	30.0313
Q8BW96-3;Q8BW96	Camk1d	26.5503	26.0358	25.455	26.0757	26.2702	26.0786	26.6005	25.364	26.3539	26.3029	25.8651	26.0836	26.8873	26.5775	27.2862	27.2451	26.3582	27.1955
Q8BWT1	Acaa2	32.4356	32.6829	32.1454	32.1983	32.473	32.1752	32.5283	32.4968	32.4238	32.8148	32.6698	32.6424	34.3891	34.5244	34.5631	34.4487	34.7147	34.4576
Q8BWW3;Q9CYR6	Pgm3	28.0133	28.5182	27.9977	28.7729	28.1869	27.6657	27.7958	28.207	27.6292	25.0984	28.1044	27.8647	29.395	29.1515	29.2409	28.8756	28.5471	28.876
Q8BWY3	Etf1	30.906	30.6479	30.551	31.0171	30.5909	30.5478	30.5857	30.3668	30.6809	30.6873	30.5289	30.6301	30.1415	30.1065	30.0158	30.2229	30.014	30.1501
Q8BWZ3-2;Q8BWZ3	Naa25	25.9002	26.0669	27.6861	26.3265	26.9741	27.1775	26.8971	27.2253	26.5731	27.5776	27.753	27.7857	27.8574	27.3865	26.5313	27.8244	25.6004	26.9938
Q8BX70-3;Q8BX70;Q8BX70-2	Vps13c	29.7809	29.9261	29.3777	30.0816	29.4994	29.9807	29.1762	29.4132	29.1187	28.8724	29.5975	28.9173	25.7316	26.182	28.6209	28.1684	26.6495	26.8015
Q8BXA5	Clptm1l	26.7036	26.7563	27.1891	26.5249	26.4025	26.2732	26.2824	26.7827	26.8203	26.5462	26.5941	27.1509	26.3937	25.9148	27.1012	25.0957	27.2067	26.2632
Q8BXC6	Commd2	26.2599	26.4928	24.834	26.4874	26.6291	26.8342	26.1578	26.3465	26.4134	26.8247	26.6745	26.4207	26.3227	26.4589	25.895	26.5255	25.9922	26.4938
Q8BXZ1;A0A494BB11	Tmx3	29.8846	30.0136	29.8318	30.053	29.9942	29.6599	29.1941	29.4451	29.0535	29.4438	29.3754	29.5303	29.116	29.2638	29.2361	29.7813	29.5673	29.5718
Q8BY71;A2ATU9	Hat1	28.5805	28.561	28.892	28.2246	29.1494	28.6582	28.86	29.2075	29.0272	29.0279	28.8367	29.2986	27.1505	28.0082	24.8995	26.1078	25.4955	26.7468
Q8BYA0	Tbcd	29.4252	30.005	29.6388	29.2959	29.6065	29.4177	29.2243	29.1237	28.9757	29.0901	29.2047	29.2076	29.3798	29.119	29.3385	29.6346	29.2643	29.202
Q8BYC6;Q3V3K3;A0A0R4J1T3	Taok3	30.4935	30.4615	30.5881	30.6175	30.5503	30.6004	30.0317	30.3696	30.3463	30.0396	30.0789	29.9862	29.5076	29.74	29.9731	29.8825	29.9702	29.48
Q8BYI6;Q8BYI6-2	Lpcat2	29.155	29.3342	29.274	29.5732	29.4398	29.3603	29.904	29.7573	29.6255	29.7969	29.6989	29.8699	29.1584	28.9879	29.4594	29.3654	29.1616	29.0286
Q8BYK6;Q8BYK6-3;Q8BYK6-2;A2AWN8;P59326	Ythdf3;Ythdf1	29.0461	29.1549	29.0577	29.224	28.8706	29.1061	29.0349	29.0985	28.8016	28.9012	29.3475	29.139	29.2975	28.7057	28.4891	28.2195	28.2799	28.7239
Q8BYW1-2;Q8BYW1-3;Q8BYW1	Arhgap25	31.0424	31.5045	31.2911	31.0155	31.0569	31.0558	30.8451	30.8885	30.6557	30.175	30.2812	30.5003	29.8047	29.9066	30.2975	30.7811	30.2763	30.1804
Q8C052;A0A1D5RLY6	Map1s	31.0328	31.2123	31.4057	31.1105	31.2932	31.1858	31.2315	31.2201	30.9121	31.0221	31.1043	31.0979	30.5704	30.8351	30.7107	30.6444	30.6074	30.7094
Q8C0D5	Eftud1	26.3987	27.5866	25.2371	28.3841	27.7208	27.721	27.3628	27.4594	27.8045	28.073	27.4469	27.531	27.5919	27.5465	26.298	28.3907	27.9279	26.0986
Q8C0E2	Vps26b	28.6703	28.387	27.7976	28.4731	28.311	28.3298	28.4286	28.3793	28.3506	28.2748	28.0893	27.9273	25.5159	27.6339	27.9031	27.9757	28.3777	27.9468
Q8C0E3;Q8C0E3-2	Trim47	29.1115	29.362	29.3254	28.6641	29.0655	29.1981	28.8389	28.9058	28.5432	28.8512	28.9361	29.2132	28.6227	29.0859	28.8584	28.6766	29.8815	28.8332
Q8C147	Dock8	28.7701	29.1119	29.1367	29.1411	29.0591	29.0651	28.498	28.4818	28.4637	28.6866	28.2304	28.8254	28.471	28.1666	28.7413	28.3542	28.2062	28.7513
Q8C166;B7ZCP4;B7ZCP6;E9Q806	Cpne1	29.1211	29.7606	29.8256	29.1229	30.0513	29.6239	30.1211	30.1438	30.0547	29.9045	29.8978	29.8337	30.3726	30.1682	29.5555	29.3041	29.3955	30.4626
Q8C2E7;Q8C2E7-2	Kiaa0196	28.9896	28.9633	29.1236	28.9861	29.196	29.1259	29.0643	28.8735	28.9137	28.855	28.8464	28.8336	25.7316	26.9552	29.184	29.4496	26.3075	28.8908
Q8C2Q3;E9QL13;Q8C2Q3-2	Rbm14	31.1651	30.7055	31.1341	31.1623	31.1341	30.9915	31.0983	31.1813	31.2815	31.2597	31.3318	31.1473	30.8804	30.5349	30.688	30.1766	30.6664	30.3132
Q8C2Q8;Q91VR2;A2AKU9;A2AKV1;A2AKV2;A2AKV3	Atp5c1	32.3937	32.4075	31.9905	32.4165	31.8122	32.0383	32.2525	32.2117	32.0261	32.599	32.2091	32.3512	32.909	32.8919	33.2399	33.3115	33.3685	33.0829
Q8C3J5;Q5SRI3	Dock2	32.6442	32.766	32.5759	32.6449	32.75	32.6519	32.082	32.1417	32.0734	31.9356	31.7955	32.0354	31.4136	31.4146	31.5703	31.7386	31.5098	31.2643
Q8C3X8	Lmf2	29.4254	29.4364	29.6608	29.5079	29.5927	29.6005	28.8401	28.8728	29.4125	29.1741	28.9366	29.1926	29.1469	28.8643	29.4208	28.7712	28.5337	29.058
Q8C522	Endod1	27.4156	27.8417	28.3587	28.1243	28.2563	28.3779	26.2567	28.1268	27.9229	28.1208	27.9935	27.7171	26.7325	26.6876	27.745	26.5079	26.0273	25.878
Q8C547;Q8C547-3;Q8C547-2	Heatr5b	30.416	30.5776	27.273	30.9252	26.693	26.7198	30.5551	26.4039	30.1268	28.6865	26.5167	29.632	29.516	27.1151	26.4063	26.3497	26.2144	26.6614
Q8C5G6;Q9QZ06	Tollip	28.8911	28.9467	28.8961	28.7858	28.9607	28.7561	29.2509	29.0269	28.9095	29.156	29.0591	28.9652	29.2693	29.1725	29.3162	29.0717	29.8254	29.4214
Q8C5R8	Prps1l1	26.2006	27.2859	25.5942	27.7639	27.8695	28.0612	27.4455	27.6734	27.686	27.9358	27.8936	27.9722	28.0199	27.5463	27.7068	27.7665	26.6452	28.1298
Q8C605;Q9WUA3;Q9WUA3-2	Pfkp	33.4544	33.6163	33.5049	33.5216	33.4696	33.3928	32.7385	32.8613	32.8871	32.6471	32.6046	32.759	32.4094	32.584	32.4382	32.3108	32.2158	32.4259
Q8C754;G3UY33;Q8C754-2	Vps52	28.3729	28.822	28.7854	29.1683	28.8073	29.0688	29.728	28.8825	29.0099	29.1673	29.3355	29.3898	29.3868	29.2915	29.2878	29.3915	29.2816	29.2863
Z4YJW0;Q8C7X2-2;Q8C7X2;Q8C7X2-3	Emc1	28.6049	28.525	28.8218	29.0594	29.0497	29.6888	29.0549	29.029	28.9414	29.3528	29.2816	29.4592	29.8299	29.2904	28.835	28.9949	28.801	29.74
Q8C845;Q9D8Y0	Efhd2	32.1218	31.5443	32.3991	31.9972	31.687	31.276	31.8071	31.8555	31.2735	32.1494	32.9018	32.0634	31.7561	31.3418	32.4502	32.0092	32.525	32.5293
Q8C854-3;Q8C854;A2ATP5;A2ATP6;G8JL68;Q8C854-1;Q8C854-2;F6XJA1	Myef2	28.5544	28.4329	28.6072	28.7194	28.1704	28.3216	28.078	28.0151	28.0773	28.4352	28.5046	28.1988	28.2493	25.9947	28.3517	25.5341	27.9667	27.6516
Q8C863;Q8C863-2	Itch	26.1776	27.5216	27.5839	27.7395	27.9107	28.4269	28.7819	25.7326	27.4925	27.5864	28.1074	26.9237	28.6322	28.6433	27.062	26.5023	26.6306	27.042
Q8CAQ8-2;Q8CAQ8;Q8CAQ8-5;E9Q800;Q8CAQ8-3;E9QAY6;A0A0U1RP81	Immt	31.7472	31.7527	31.8327	31.8116	31.7573	31.9309	31.8134	31.9458	31.698	31.9942	32.3627	32.1193	32.759	32.8862	32.7785	32.7364	32.529	32.9857
Q8CAY6;G3XA25;Q80X81;A0A3B2WAL8	Acat2;Acat3	29.2322	29.021	29.0795	28.7869	26.1321	28.782	26.859	28.4798	28.2766	26.3118	28.8246	25.8352	27.0717	26.3425	25.6649	27.8173	25.7277	26.2911
Q8CBY8-2;Q8CBY8	Dctn4	28.3838	26.3718	26.1982	28.1686	27.4331	25.8911	25.9815	28.2423	27.9582	27.7827	26.5907	27.9544	28.1187	26.9687	25.605	26.7936	25.5048	26.184
Q8CC88;Q8CC88-2	Vwa8	29.3856	29.5953	27.9241	28.9121	29.3611	28.1192	27.199	28.0417	28.7962	29.2337	29.6437	29.1397	31.38	31.8758	31.8757	32.0835	31.2227	31.9138
Q8CEB6;Q9DCT1	Akr1e1;Akr1e2	28.2245	28.1552	28.1288	28.4186	28.1374	27.3671	28.3919	28.1862	28.3445	28.7363	28.1382	28.3591	28.5042	28.1635	28.113	28.3126	28.3702	28.5421
Q8CEC0-3;Q8CEC0-2;Q8CEC0	Nup88	27.5416	27.6416	27.464	27.87	24.3582	27.7035	27.6908	25.8561	28.3638	28.0846	27.4195	26.1984	26.9344	27.0477	27.7089	27.9345	27.1821	26.522
Q8CG29;G3V011;P70248	Myo1f	33.5072	33.5782	33.5447	33.4058	33.5417	33.5372	33.6952	33.6843	33.6846	33.6231	33.4621	33.5072	33.712	33.6424	33.5202	33.4649	33.5542	33.5594
Q8CG48;B1AWH6	Smc2	30.3625	30.1839	30.2527	30.4003	30.2689	30.2908	29.955	30.1219	30.1232	29.9507	30.0623	29.9477	29.0049	25.9889	29.276	26.8342	29.5815	26.4157
Q8CG76	Akr7a2	28.1996	28.2751	28.1264	27.6937	27.8366	28.1874	27.8096	27.8635	27.9615	27.8744	27.7811	28.0288	27.5243	27.9198	28.1202	28.4442	28.0553	27.7511
Q8CGA3	Slc43a2	28.1079	28.9106	27.734	28.4847	27.3417	27.3514	27.578	27.6697	27.2746	26.3729	27.0242	26.6429	27.1303	27.3935	27.0444	26.5259	26.8476	26.4084
Q8CGB9;Q9JHR7	Ide	28.7569	28.6354	28.9174	28.7237	28.8176	28.7896	28.9115	28.78	29.0791	28.7275	28.5178	28.7601	28.5444	28.4305	28.7928	28.4139	28.6683	28.3784
Q8CGC6;F6SB18	Rbm28	26.4809	26.6679	26.7992	25.1695	26.488	26.5133	26.6636	26.4101	26.4905	26.4778	26.4572	27.1887	26.292	25.3801	25.8883	26.1166	26.8984	27.318
Q8CGC7	Eprs	33.0607	33.1701	32.8447	32.9682	32.9917	32.857	32.929	32.8828	32.9881	32.8761	32.8496	32.9178	32.8781	32.8875	32.905	32.7615	32.641	32.6414
Q8CGF7-2;Q8CGF7;Q8CGF7-3;A0A494B9W7	Tcerg1	29.9163	29.7236	29.4709	29.915	29.5559	29.2377	29.6088	29.9194	29.8979	29.7986	29.9364	29.7415	29.607	29.2922	29.5442	29.7219	30.1547	26.0322
Q8CGK3	Lonp1	29.6133	30.1645	29.7207	29.5593	29.7555	29.6095	29.6345	29.8241	29.8976	29.6655	29.7895	29.9624	30.2595	30.4507	30.4287	30.1376	30.5692	30.3334
Q8CGY8;Q8CGY8-2	Ogt	27.6433	28.1516	28.0579	28.1734	28.4638	28.1649	27.9375	28.0603	28.0049	27.8438	27.7788	28.5171	27.713	27.568	28.1956	27.8306	27.2539	26.4202
Q8CH18-3;Q8CH18;Q8CH18-2	Ccar1	26.4679	26.5618	26.6744	27.2763	24.5959	27.3829	25.5053	27.3217	27.1373	25.9854	27.5536	26.9816	27.4612	27.144	27.121	27.0277	26.3347	26.2351
Q8CHP8	Pgp	28.1572	27.8506	28.2368	27.6012	27.5261	27.7856	26.3928	25.9598	27.5931	27.741	27.3989	27.6022	27.4721	25.9382	27.3254	27.1241	27.747	25.7517
Q8CHT0	Aldh4a1	28.2584	28.2978	28.9662	28.3712	28.6887	28.8948	28.562	28.8573	29.2221	28.7689	29.0012	29.1385	30.7382	30.7666	30.7197	30.806	30.2722	30.9848
Q8CHY3;A0A494B9E2;A0A494BA72;Q8CHY3-2	Dym	26.468	31.6523	31.8278	31.6219	31.877	32.1646	31.9583	31.68	31.838	26.9877	31.3543	26.5945	25.5366	25.7238	31.6425	25.9931	31.3632	26.6625
Q8CI08;Q8CI08-2	Slain2	27.036	27.3356	26.8554	26.9774	27.7744	26.7595	27.32	26.8736	26.9556	27.2744	27.0111	26.9496	25.4635	26.7322	27.3991	26.2555	27.3812	26.6326
Q8CI11-2;Q8CI11;A0A2I3BRV9	Gnl3	25.6809	26.7832	26.7842	26.1087	27.0367	27.3902	28.2197	27.6167	27.5857	27.9906	27.8404	27.7809	26.3896	26.9101	26.1882	26.3152	25.708	27.5421
Q8CI51;D9J2Z9;D9J300;D9J301;D9J302	Pdlim5	31.1584	31.3816	31.3367	31.2834	31.4728	31.263	31.202	31.15	31.1969	31.0712	31.2753	31.3084	31.3582	31.3517	31.1039	31.1545	31.1533	31.408
Q8CI94	Pygb	31.8344	31.8052	31.5614	31.7222	31.7271	31.6426	31.1815	31.2639	31.3861	31.2462	31.0252	31.1696	31.0605	31.2908	31.1433	30.9998	30.9147	31.0158
Q8CIE6;F8WHL2	Copa	33.4863	33.4575	33.5172	33.4942	33.6034	33.5372	33.473	33.4971	33.5796	33.3841	33.3448	33.4207	33.416	33.467	33.4292	33.2368	33.2423	33.2562
Q8CIH5	Plcg2	31.595	31.7425	31.6503	31.777	31.825	31.4908	31.453	31.3329	31.4878	31.4749	31.2392	31.2827	31.1098	30.9019	31.0704	30.9862	30.8834	30.6115
Q8CIN4	Pak2	32.7004	32.3845	32.5396	32.498	32.5242	32.4204	32.349	32.4228	32.4257	32.3746	32.5195	32.3903	32.3184	32.3545	32.3122	32.3504	32.2499	32.1091
Q8CJ53-4;Q8CJ53-3;Q8CJ53-2;Q8CJ53	Trip10	26.0683	25.446	26.5177	26.3838	26.905	26.7797	26.1907	26.4621	26.3274	27.2629	26.864	26.6707	25.4832	26.5898	26.773	25.7341	27.6438	26.9375
Q8CJG0	2002-08-01	27.5339	28.1291	25.4575	27.7805	27.7251	27.9677	27.8761	28.082	27.751	28.2409	27.3565	27.8488	28.3779	25.7966	26.6002	28.1348	25.753	26.1887
Q8JZK9	Hmgcs1	27.1117	24.8658	28.5634	27.5579	27.947	27.9593	25.6897	26.7829	28.1276	27.7019	27.1186	25.6802	25.458	27.3304	26.7045	27.3684	25.8187	26.1331
Q8JZN5	Acad9	28.444	28.5555	28.111	28.2774	28.0695	28.4148	28.544	28.5394	28.6233	28.1228	28.5448	28.6401	28.9487	28.7299	28.5598	28.5136	29.2879	28.6724
Q8JZQ2	Afg3l2	28.6608	29.152	29.2112	28.9547	29.1308	28.8439	28.6833	29.1131	29.0015	29.119	29.2194	28.8998	29.4408	29.5925	29.5469	29.373	28.9817	29.4913
Q8JZQ9	Eif3b	32.6175	32.6596	32.5073	32.5719	32.5971	32.5866	32.4766	32.3771	32.5799	32.3163	32.2144	32.4781	31.9767	32.1648	32.2293	31.9398	31.558	31.8611
Q8JZR0	Acsl5	28.4608	28.1727	28.439	28.1634	28.05	28.4014	28.2709	28.3366	28.3772	28.8332	28.5427	28.3768	28.8923	28.5172	28.5222	28.0976	28.3225	29.0855
Q8JZU2;F6VVY4	Slc25a1	30.5409	30.4164	30.4764	30.4839	30.4345	30.3416	30.4073	30.3771	30.1649	30.0227	29.8948	30.1251	30.0233	29.8851	29.9629	29.8935	29.8544	30.0718
Q8K023-2;Q8K023;Q91WR5	Akr1c18;Akr1c21	26.2893	25.6839	25.8958	26.8797	25.9403	25.387	26.457	27.6251	26.2597	26.0227	26.8302	27.3166	29.3746	29.1901	29.4032	29.4127	29.5334	29.3259
Q8K0D5	Gfm1	28.0694	27.6432	28.1392	27.134	27.9549	28.3614	28.354	28.1616	28.0143	28.9475	28.3914	28.7634	28.6209	28.836	28.7411	28.491	28.267	26.9173
Q8K0Q5	Arhgap18	27.3245	27.7851	28.4137	27.3867	29.2632	29.4715	27.3875	28.1682	28.5105	28.7421	27.0987	27.9649	28.1162	29.3812	28.5439	28.4861	28.8188	30.0684
Q8K124	Plekho2	32.364	32.4662	32.2721	32.2191	32.4381	32.3597	32.1176	32.0909	31.7978	31.8265	32.2013	32.113	31.6584	31.7934	31.9033	31.9735	31.6574	31.881
Q8K157	Galm	29.2477	28.9517	25.9144	26.0765	25.9969	26.5385	26.3872	28.697	26.0421	26.8834	28.7322	28.5307	29.4058	29.3526	28.2533	28.5546	28.5627	29.0784
Q8K183	Pdxk	33.0802	32.9863	32.9754	32.895	33.0929	32.9064	32.7211	32.8533	32.7106	32.7489	32.668	32.7593	32.839	32.6456	33.1176	32.9606	33.0182	32.9348
Q8K1B8;A0A494B9W3;A0A494BBJ8	Fermt3	34.3533	34.4306	34.2417	34.3716	34.3624	34.2452	34.0502	34.0312	34.2094	34.0658	34.0189	34.0367	33.9704	34.1441	34.0785	34.2032	34.1042	33.9824
Q8K1I7	Wipf1	28.5887	25.9195	29.2427	28.5906	29.0995	29.303	28.9373	28.3038	28.5872	28.7986	29.5928	28.8314	28.5682	28.8009	29.0816	29.2089	29.3834	29.4009
Q8K1J6;A0A0N4SV41;A0A0N4SUW4;Q8K1J6-2	Trnt1	27.9692	28.4572	25.3447	28.026	28.0096	27.818	27.4156	27.6818	28.1441	27.9835	27.9942	27.668	27.4725	27.2416	28.1414	27.9259	27.4021	27.8102
Q8K1R7	Nek9	28.6543	28.6411	28.8843	28.6594	29.051	29.1432	28.6885	28.823	29.2695	28.769	28.5778	29.0453	26.1438	29.1026	29.101	29.294	28.8796	29.1993
Q8K1T1	Lrrc25	28.7773	25.7765	29.7189	28.9556	28.7858	29.5014	27.4328	28.3102	28.3556	27.1452	28.4704	28.7682	25.5166	28.3976	25.8498	27.3826	26.8055	28.2553
Q8K1X4	Nckap1l	32.0822	32.2883	32.3468	32.1776	32.3845	32.2069	32.3259	32.1908	32.324	32.047	32.0273	32.1866	32.1484	32.1637	32.107	32.0954	32.0338	32.013
Q8K224	Nat10	25.8348	25.147	26.5759	26.8176	26.5294	26.3141	27.2024	26.077	26.7379	26.6249	27.0525	27.296	27.0107	25.9343	26.2303	26.2626	26.0242	26.4981
Q8K297	Colgalt1	30.8034	30.5987	30.5428	30.7071	30.6666	30.5689	30.447	30.5829	30.5673	30.4239	30.3077	30.4828	30.2399	30.6009	30.4861	30.4582	30.3743	30.3358
Q8K2B3	Sdha	32.6485	32.4999	32.6484	32.6583	32.7812	32.5127	32.7832	32.9402	33.0821	33.1542	33.1062	33.1034	34.2737	34.3234	34.2337	34.0063	34.2435	34.2096
Q8K2C9	Hacd3	26.7452	27.841	26.311	28.1543	27.4274	25.9186	25.594	26.0863	27.5521	27.1005	26.1371	26.3347	24.7875	25.7167	28.3288	27.3604	26.7053	27.2746
Q8K2Q0	Commd9	26.992	26.4192	27.4476	27.0039	27.7232	27.6261	27.3184	26.9773	27.3253	27.4471	27.6019	27.0734	27.6485	27.7365	27.9545	27.8818	27.4337	28.1718
Q8K2Q7	Brox	29.9331	30.2581	30.1831	30.0009	30.2754	30.131	29.8473	29.8571	29.9154	30.0079	29.7945	29.7948	29.475	29.4925	30.0085	30.1657	29.8106	29.6987
Q8K2Q9;Q8K2Q9-2	Kiaa1598	30.7202	30.7204	30.9181	30.856	30.8415	30.948	30.9352	30.7342	30.9134	31.3008	31.4643	31.1095	31.4925	31.3678	31.3756	31.2611	31.0219	31.1229
Q8K310;A0A494BAZ2	Matr3	31.3048	31.4381	31.5538	31.353	31.602	31.5734	31.5253	31.5239	31.6161	31.5875	31.69	31.5805	31.1351	31.0491	30.976	30.8799	30.4392	30.783
Q8K354	Cbr3	31.4787	31.5065	31.3527	31.4244	31.5921	31.2806	31.3884	31.4534	31.4423	31.0776	30.87	31.4187	31.5171	31.2887	31.7841	31.7668	31.9012	31.6727
Q8K363	Ddx18	26.3467	26.751	26.7233	26.0715	27.1094	27.0339	27.4085	25.7039	27.0246	27.0409	26.8136	27.1981	27.0323	27.2013	26.8094	27.1094	25.9996	25.9187
Q8K3H0	Appl1	29.4297	29.3923	29.4952	29.3044	29.5541	29.1411	29.3643	29.3568	29.3444	29.2194	29.1887	29.3875	29.2058	28.9384	29.5281	26.9561	29.1624	29.3293
Q8K411-3;Q8K411-2;Q8K411	Pitrm1	28.1844	28.7746	28.7209	28.6182	29.0904	28.8548	28.8885	28.8824	28.5935	28.727	29.0856	29.0131	29.1906	29.2718	28.4601	28.567	25.9781	28.6373
Q8K4X7	Agpat4	27.9413	28.3225	28.2303	27.5885	27.7742	28.3747	28.5101	28.5175	28.3115	28.9172	28.2112	27.9677	28.0751	28.1103	28.8355	28.1518	27.9681	28.2726
Q8K4Z3	Apoa1bp	30.5257	30.3724	30.2887	30.2021	30.3365	30.1938	30.2336	30.0666	30.2276	30.1174	30.0854	30.2217	30.5374	30.4089	30.5107	30.489	30.5629	30.7229
Q8K4Z5	Sf3a1	29.2509	29.1788	29.3629	29.5034	29.5635	29.7213	29.6084	29.4462	29.4062	29.24	30.1298	29.9012	29.1085	29.4806	29.1908	28.9273	26.6239	29.2997
Q8QZT1	Acat1	31.6917	31.6413	31.8367	31.8586	32.0825	31.8208	31.9324	31.7844	31.9309	32.2546	32.1255	32.0046	32.7995	32.9955	33.0592	33.038	33.1782	32.9588
Q8QZY1	Eif3l	31.824	31.7993	31.7553	31.5984	31.7766	31.6996	31.6196	31.555	31.857	31.7066	31.6592	31.5824	31.1348	31.2655	31.251	31.1921	30.9579	31.0089
Q8R010;Q8R3V2	Aimp2	30.012	30.102	29.6637	30.0346	29.6837	29.9439	30.2553	30.0271	29.8145	30.135	29.8991	29.966	29.7514	29.6972	29.9018	30.0616	29.8318	29.9397
Q8R016;E9PY26	Blmh	30.7041	30.8238	30.8513	30.7821	30.8893	30.7073	30.4263	30.3901	30.553	30.5503	30.5068	30.5041	30.2464	30.1377	29.8598	29.9557	29.9894	29.9582
Q8R050-2;Q8R050;Q149F3	Gspt1;Gspt2	30.9078	31.0171	31.2787	30.925	30.9414	31.3671	31.3329	31.3485	31.3102	31.2879	31.3293	31.3491	31.0472	31.2823	30.6673	30.8921	30.7523	30.979
Q8R0A0	Gtf2f2	28.834	28.6811	28.1518	28.8612	28.1976	28.2031	28.4741	28.9055	28.6876	28.6664	28.6826	28.7668	27.9844	28.0259	28.2734	27.9874	27.9506	26.6741
Q8R0G9	Nup133	27.0434	27.0298	26.6543	27.0276	27.4779	26.5627	27.318	27.3029	27.1315	27.0541	27.3121	26.8113	26.0894	26.1118	25.9388	26.2977	27.019	26.2434
Q8R0X7;D6REF7	Sgpl1	33.2999	33.4335	33.3953	33.2961	33.2993	33.3962	33.2912	33.2493	33.3001	33.1481	33.1138	33.1642	33.3631	33.5007	33.3266	33.3789	33.3093	33.215
Q8R0Y6;A0A0N4SW56	Aldh1l1	29.8287	29.9516	29.9514	29.7066	30.0698	29.8265	29.8125	29.5283	29.7682	29.4986	29.5598	29.5013	30.1287	30.0501	30.2891	29.9394	29.8724	29.764
Q8R164	Bphl	27.3753	26.9809	25.6065	26.3479	28.0665	25.5259	27.9127	27.9285	27.8203	28.2161	27.5418	28.3307	28.5316	28.2427	28.3163	28.8348	28.4744	28.8021
Q8R180;A0A2I3BPM1	Ero1l	30.8997	30.8675	30.7425	30.7605	30.707	30.289	30.7012	30.6648	30.9852	30.4535	30.3796	30.3796	29.5759	29.549	29.962	30.1622	29.1746	29.8792
Q8R1B4	Eif3c	32.4787	32.5112	32.4009	32.3458	32.5029	32.3633	32.4029	32.4586	32.5446	32.3306	32.3716	32.4716	32.1874	32.246	32.0397	31.8474	31.9556	31.9076
Q8R1F1	Fam129b	33.859	33.9772	33.9452	33.8626	33.9466	33.9839	33.7422	33.8412	33.8553	33.6621	33.7545	33.8181	33.461	33.4335	33.3478	33.37	33.1411	33.5126
Q8R1Q8	Dync1li1	30.5326	30.4725	30.9631	30.8475	30.8725	30.8914	30.8438	30.8984	30.5477	30.9832	31.4147	30.85	31.1019	31.1071	31.0336	31.0581	31.1364	31.0767
Q8R1V4;Q5SVW9	Tmed4	30.1422	29.7556	29.1626	29.918	29.2472	29.0066	29.0699	29.2569	29.7331	29.6315	29.446	29.2528	29.2602	29.1348	29.3949	29.4845	29.5342	29.3474
Q8R2H9;H3BLB1	Phospho1	27.0081	27.5274	27.8658	27.7191	27.1777	28.2802	28.2328	27.5342	27.9998	27.7498	27.5335	27.5127	30.0565	30.072	30.2803	29.2269	29.2433	30.6058
Q8R2K3;Q9CYR0	Ssbp1	28.8634	28.2571	28.1462	29.0224	28.5516	28.6653	28.5628	28.5085	28.821	28.8425	28.4128	28.5065	28.3682	28.1859	29.4359	29.2122	29.7614	28.6133
Q8R2Y8	Ptrh2	28.3371	28.4816	28.2483	29.2874	28.3731	28.6327	28.6955	28.0605	28.3115	28.3777	28.1725	28.092	27.7667	27.8443	27.8075	27.8447	27.9367	28.083
Q8R307	Vps18	28.4485	28.1318	28.3953	27.8498	28.4331	28.7074	28.2514	27.5464	28.2937	28.2025	27.8779	28.1372	27.8514	28.1709	28.2651	27.9949	28.2874	28.1103
Q8R326-2;Q8R326	Pspc1	28.0398	27.8382	28.1438	27.5168	28.3279	28.3262	28.0853	28.1678	28.5067	28.4982	28.1524	28.5105	27.8695	28.0999	28.2535	28.2254	28.3261	27.7669
Q8R3D1	Tbc1d13	27.9078	27.9573	27.5492	27.5822	25.9394	27.8631	27.7627	27.46	27.6905	27.7701	27.619	28.2637	28.0958	27.3638	27.9579	27.537	27.6083	27.5473
Q8R480;Z4YLV0;Z4YM95	Nup85	25.2796	25.9988	25.8882	25.4764	29.3804	29.962	29.5156	25.4759	29.4796	29.9393	29.602	24.9652	26.8778	28.8558	25.509	29.4123	25.4743	25.838
Q8R550-2;Q8R550;Q8R550-3;Q8R550-5;Q8R550-4;E9Q0C1;Q8R550-6	Sh3kbp1	29.8315	30.1021	30.2774	29.9422	30.2509	30.1498	30.2633	30.3722	30.4462	30.5191	30.7343	30.4361	30.6834	30.633	30.5028	30.3886	30.0164	30.4557
Q8R574	Prpsap2	28.8001	28.6693	28.9215	28.6183	29.2402	28.9032	28.7149	28.5913	28.8738	28.9633	28.0924	28.4871	27.5826	26.8105	28.5551	28.5868	28.1491	25.7291
Q8R5A3	Apbb1ip	31.7182	31.6852	31.5979	31.6261	31.6818	31.7178	30.8425	30.7296	30.5999	30.5508	30.7963	30.5989	30.1338	30.2119	29.9577	29.9352	28.9952	29.9031
Q8R5C5	Actr1b	28.1236	28.3464	27.5403	25.6881	25.2641	27.7456	28.0142	27.6943	27.6814	27.7119	27.764	27.8894	26.0203	27.1408	25.1034	26.4937	27.9646	28.8091
Q8R5H1-5;Q8R5H1;Q8R5H1-2	Usp15	29.3421	29.0466	29.5045	28.8443	29.3801	29.1683	29.1739	28.9401	29.271	29.1799	28.8852	29.2311	28.6874	28.7882	28.4969	28.6001	26.5692	28.9059
Q8R5L1;O35658	C1qbp	30.2931	30.1565	29.5309	30.0975	30.0705	29.1895	29.7883	30.1505	30.2785	30.3738	30.4382	29.8653	30.086	30.2639	30.6883	30.5395	30.8421	30.2724
Q8R5L3-2;Q8R5L3	Vps39	29.1119	28.7821	29.0217	26.6589	28.8311	28.9976	28.8893	29.2085	29.0269	26.9995	29.0702	29.1552	29.0229	28.6526	29.1176	29.0651	29.3106	29.4079
Q8VBT0;F6V084	Tmx1	29.7131	29.357	29.6301	29.8787	29.2328	29.2571	28.8859	29.2455	28.9999	29.2741	29.2153	29.5025	29.2493	29.1536	28.7602	29.0972	29.3869	29.3761
Q8VBT6	Apobr	30.3023	30.4814	30.63	30.4283	30.7529	30.6838	30.1967	30.0418	30.1914	30.2896	30.4306	30.1589	30.3221	30.2838	30.3631	30.4143	29.8843	30.1236
Q8VBV7;A0A087WPM5	Cops8	25.6105	26.1786	28.4702	25.1685	28.1874	28.4212	28.5259	28.3185	28.1552	28.2726	28.3794	28.0302	28.3928	28.274	25.4797	28.4125	26.155	28.443
Q8VBZ3	Clptm1	30.0911	30.1515	30.1387	30.1971	30.1646	29.9772	29.9593	29.8555	30.0214	29.9021	29.6409	30.039	29.8269	29.4852	29.9578	29.5864	29.8965	29.6025
Q8VC28	Akr1c13	31.0865	30.8826	30.6265	30.9516	30.8246	30.8221	31.0194	30.941	30.9694	31.1309	30.7037	30.847	31.5251	31.3319	31.643	31.6719	31.9265	31.5997
Q8VCB1;J3QPB5	Ndc1	27.5646	27.6298	27.6333	27.5976	28.0568	28.1767	27.8948	27.8278	25.5342	27.7433	27.6584	28.0125	27.9626	27.446	26.2482	26.6501	26.3688	26.7862
Q8VCF0	Mavs	29.0807	28.7921	29.2405	29.3457	29.3478	29.3409	29.2117	29.3281	28.8902	29.1046	29.435	29.2535	29.9417	29.6417	29.9334	29.9869	29.6442	30.0178
Q8VCH6	Dhcr24	27.4132	27.9903	27.9521	27.2106	27.8838	28.1436	26.8037	26.8362	26.7976	26.5928	26.6525	26.2376	27.2548	26.2971	26.916	26.6463	27.229	25.8623
Q8VCT3;E9PYF1	Rnpep	32.6283	32.5621	32.4551	32.5614	32.6258	32.4677	32.6208	32.5937	32.5764	32.5349	32.6932	32.7181	32.9577	32.9966	32.6084	32.6929	32.7201	32.886
Q8VD65;A0A087WQR4	Pik3r4	26.2777	25.395	28.459	26.1396	28.6929	26.4662	28.8656	28.8561	29.2436	28.8802	27.9637	26.1238	26.5533	26.5201	28.602	28.3842	28.6195	27.0272
Q8VD75;A0A0J9YUA3	Hip1	31.0816	31.2708	31.3829	30.8973	31.3475	31.1536	29.4402	29.2417	28.8715	29.2962	29.3387	29.7708	29.0837	29.3329	27.8696	28.7731	27.9519	28.0235
Q8VDD5	Myh9	36.8974	37.1547	37.2637	37.0673	37.2461	37.3568	37.0369	36.9742	36.8746	36.8162	37.2982	37.0673	36.9086	36.9417	37.0163	36.7677	36.7047	36.9848
Q8VDF2;Q8VDF2-2	Uhrf1	31.533	31.2588	30.9874	31.1131	31.1914	30.8121	31.726	31.7419	31.7022	30.6834	30.9875	31.503	32.3224	26.7002	26.0443	26.674	26.7562	27.4143
Q8VDJ3;A0A087WP83	Hdlbp	32.5329	32.4061	32.4566	32.5729	32.5156	32.3538	32.1113	32.3827	32.4525	32.2768	32.3676	32.4157	32.1776	32.1658	32.4082	32.2645	32.1513	32.0929
Q8VDM4	Psmd2	32.5448	32.5111	32.6142	32.6864	32.5911	32.5607	32.395	32.4915	32.461	32.5249	32.4881	32.6074	32.2728	32.3754	32.3637	32.3275	32.2504	32.3157
Q8VDM6;Q8VDM6-2	Hnrnpul1	29.6055	29.7611	29.7972	29.5205	29.611	29.6918	29.8461	29.8047	29.9589	29.8466	30.0951	29.921	29.9058	29.6452	29.7381	29.5582	29.6113	29.7729
Q8VDN2	Atp1a1	34.4057	34.5487	34.4884	34.5196	34.4993	34.39	34.402	34.4821	34.613	34.5349	34.4996	34.5651	35.1157	35.1722	35.0571	35.0078	34.9512	35.2419
Q8VDP4	Ccar2	28.6072	28.216	25.4252	28.4719	26.1308	28.1298	28.6015	27.8277	27.7421	27.2845	26.1845	25.0938	27.9967	27.7125	27.7445	26.5173	26.8994	26.0684
Q8VDW0	Ddx39a	29.7208	29.5445	29.3818	29.5478	29.6852	29.6663	29.4343	29.5244	29.9081	29.6768	29.4929	29.576	28.8101	28.9272	28.7539	28.9893	28.9253	28.7206
Q8VE47	Uba5	30.0707	29.8588	29.8231	29.6422	29.918	29.9073	29.8391	29.7204	30.1311	29.7149	29.7811	29.8788	30.3777	30.4354	30.1211	30.4299	30.3541	30.421
Q8VE99	Ccdc115	28.5354	28.0852	28.1079	27.8077	27.3053	27.9785	27.8616	27.9308	28.0325	26.4691	28.6435	28.3964	28.9782	28.9503	28.451	29.0139	28.5277	29.1879
Q8VEJ9	Vps4a	27.6191	27.3949	27.514	27.6009	27.578	27.5762	27.5226	27.4421	25.1623	27.3673	25.1561	27.5531	25.8652	26.2505	25.1922	26.891	27.738	26.7345
Q8VEK3-2;Q8VEK3	Hnrnpu	34.819	34.7814	34.7937	34.7292	34.7643	34.8882	34.9415	34.9334	34.9427	34.9121	34.874	34.9073	34.6046	34.6141	34.433	34.2111	34.0922	34.26
Q8VEM8;G5E902	Slc25a3	34.0931	34.1399	33.9762	34.0271	34.1379	34.0183	34.0952	34.139	34.207	34.1879	33.9217	34.1121	34.9352	34.8932	34.8642	34.6339	34.9838	34.865
Q8VH51-3;Q8VH51-2;Q8VH51;E9Q8F0;F7AA45;B7ZD61	Rbm39	29.0667	29.3254	29.1618	29.1535	29.2105	29.0454	29.3922	29.2817	29.6099	29.4825	28.9611	29.2678	28.9299	28.9846	29.1385	28.9174	28.9313	28.7272
Q8VHE0	Sec63	28.7988	24.804	28.6307	28.7784	28.5791	28.3844	28.2952	28.1775	28.7302	28.6468	28.0463	28.7815	28.2317	25.6632	28.7131	26.8654	27.1526	28.4466
Q8VHM5;F7B5B5;A2AW41	Hnrnpr	29.8071	29.251	29.2073	29.274	29.3364	29.3856	29.0113	29.0668	29.5606	29.2308	29.1341	29.2205	28.7187	28.931	28.6573	27.146	26.7131	29.2029
Q8VHX6-2;Q8VHX6	Flnc	26.0216	24.9423	25.0003	26.7565	25.2864	25.1411	27.199	27.0184	25.5885	25.7528	26.7267	25.9661	29.2806	29.6037	29.7368	29.5914	29.7283	29.1567
Q8VI36-2;F8VQ28;A0A1D5RMM8;Q8VI36;A0A0J9YV30	Pxn	27.3152	28.0888	28.0141	27.8651	26.9558	28.1429	27.9984	28.2181	27.9127	27.1961	28.2654	27.7046	28.7266	28.2099	28.2164	28.1438	27.3617	28.2533
Q8VI93	Oas3	29.4372	29.2647	29.2028	29.4126	29.5987	29.7429	29.9272	29.7364	29.9249	30.1775	29.9983	29.5647	28.8384	29.1096	27.5031	25.8391	26.6164	28.7663
Q8VIJ6	Sfpq	33.0225	32.921	33.0742	33.1197	33.0767	33.2245	33.152	33.1828	33.3459	33.3323	33.2851	33.2504	32.9873	33.0986	32.7154	32.6703	32.7211	32.7818
Q91UZ5	Impa2	26.9918	25.2891	26.2865	26.537	27.6979	25.4945	27.3873	27.3801	27.3222	27.6324	26.3526	26.5097	28.4295	28.7752	27.2675	27.3627	28.1165	29.4529
Q91V12-2;E9PYH2;Q91V12-4;Q91V12;Q91V12-3	Acot7	32.2484	32.158	31.6913	32.167	31.9086	31.8802	31.9483	31.7752	32.1234	31.9466	31.7442	31.8633	31.2249	31.26	31.2544	30.9527	31.4853	30.9975
Q91V41;Q50HX3	Rab14	33.3933	33.2595	32.8885	33.3528	33.1366	33.0795	32.7396	32.9096	32.9338	33.116	32.9439	32.9143	32.6847	32.5429	33.1246	33.0146	33.3248	32.775
Q91V55;P97461;D3YYM6;D3Z1S8	Rps5	33.2272	33.3131	33.3851	33.2707	33.2032	33.5375	33.7249	33.6856	33.4925	33.6098	33.8401	33.6303	33.1654	33.2069	32.9738	32.8264	32.9673	33.3143
Q91V61;Q3U4F0;Q91V61-2;A0A494BB84	Sfxn3	30.9758	31.0904	30.6544	30.5195	30.6092	30.5252	30.9242	31.0693	30.7867	30.7648	30.6999	30.7628	31.164	31.04	31.4183	31.2309	31.6107	31.3594
Q91V64;A0A494B952	Isoc1	28.1667	28.0511	25.9953	28.1847	26.7161	27.4137	25.2316	24.7909	27.906	28.4869	28.3256	28.1132	26.3514	26.7703	28.3013	28.1121	28.6551	28.3427
Q91VA7;A0A668KL51;V9GXV0	Idh3b	30.15	30.0547	30.0661	29.8399	29.8799	29.7298	30.2276	30.1533	30.4695	30.6109	30.512	30.3802	31.4089	31.369	31.6516	31.3704	31.3591	31.6341
Q91VC3;A0A0N4SVP8;E9PV04;A2AFK7	Eif4a3;Gm8994	30.6249	30.7486	30.4896	30.847	30.7387	30.7659	30.7317	30.6767	30.9015	31.112	30.8698	30.9967	29.8252	29.9324	30.2718	30.5415	30.1279	30.0202
Q91VC9;A0A286YDK2	Ghitm	25.766	25.5722	26.0161	27.1996	27.2531	26.4515	26.5641	26.3499	26.1197	26.4069	28.6074	25.6528	27.9031	27.8978	27.6824	27.2806	27.4398	26.6751
Q91VD9	Ndufs1	30.9719	30.8924	31.0079	30.9549	30.9234	31.0316	31.0028	30.9347	31.3532	31.4891	31.2695	31.2549	32.0067	32.2149	32.2846	32.0395	32.1928	31.9003
Q91VE6-2;Q91VE6	Nifk	27.8742	25.318	28.223	26.6265	28.6792	28.4787	28.7661	28.3988	28.9845	28.8446	28.2715	28.7181	27.945	26.7065	27.396	28.2677	26.7898	26.8987
Q91VF2	Hnmt	28.0015	27.3271	26.5109	27.7364	26.0063	27.9374	28.0495	27.429	28.6873	28.3195	27.7401	28.0646	28.9513	28.6042	28.8471	28.9011	27.9324	29.0077
Q91VH2	Snx9	29.1018	29.1187	29.3876	29.037	29.3685	29.3576	29.078	29.0006	29.0097	29.0863	29.2003	29.4859	28.8442	29.1688	28.7433	28.4095	28.7251	28.9542
Q91VH6;A0A3F2YNL8;A0A3B2WCC1;A0A3B2W4I2	Memo1	28.5939	28.5881	28.5589	28.5333	28.6261	28.5667	28.425	28.1485	28.3682	28.2526	26.922	28.7076	28.016	27.6867	27.4142	26.3543	27.1134	28.5141
Q91VI7;A0A1B0GSG5;A0A1B0GRG4	Rnh1	35.4404	35.4919	34.8854	35.1885	35.0875	35.0954	35.1566	34.9845	35.0155	34.922	34.8278	34.8523	34.1991	34.1857	34.4039	34.325	34.5114	34.2768
Q91VM5;A0A2I3BRL8;Q9WV02;A2AFI3;Q9WV02-2	Rbmxl1;Rbmx	31.9148	32.0611	31.3947	32.0887	31.5743	31.5178	31.7265	31.9504	32.2653	32.34	32.1785	32.1697	32.1145	31.9922	31.9723	31.9073	32.0214	31.7446
Q91VR5	Ddx1	30.7044	30.8058	30.9525	30.8482	30.9124	31.0501	30.9143	30.8796	30.9092	31.0307	30.8541	30.9523	30.9277	30.6986	30.5312	30.4412	30.3521	30.5596
Q91VW3	Sh3bgrl3	32.7922	32.3014	32.1645	32.6697	32.3938	32.158	32.6256	32.4867	32.3124	33.0923	32.8652	32.9454	32.8357	32.5602	32.4238	32.2153	32.2654	32.7453
Q91VZ6;D3YVX4	Smap1	26.1725	27.456	27.5723	27.9193	27.9764	27.5975	27.533	26.293	27.6897	27.5732	27.8701	27.2258	25.7317	26.2011	27.6933	26.9274	26.3691	26.0915
Q91W50;Q8JZN2;A0A0G2JF72	Csde1	31.7652	31.5524	31.5983	31.7177	31.5705	31.4648	31.5033	31.6196	31.9599	31.6814	31.5286	31.7302	31.6192	31.4375	31.2926	31.3192	31.0254	31.2058
Q91W86;A0A1L1SRH3	Vps11	29.594	29.5305	29.2104	29.4279	29.3094	29.3587	29.2697	29.2216	29.3332	28.8362	28.8947	29.0562	29.0914	29.4477	28.7821	29.3031	29.4854	28.9565
Q91WC0;F2Z438;F2Z420	Setd3	28.9455	28.6766	28.5992	29.0915	28.5067	28.6302	28.5954	26.1201	28.3324	28.3039	28.3868	28.4963	28.3016	28.2327	26.6797	26.9124	26.2964	26.7031
Q91WC9	Daglb	28.2573	28.7187	27.3888	28.0063	27.5537	25.4976	28.1394	27.9728	27.2319	26.5503	27.5689	27.6205	27.9728	27.6981	26.2411	27.2791	27.7634	27.6912
Q91WD5;D3YXT0	Ndufs2	28.5722	28.7753	26.0432	28.6208	29.1147	25.3115	29.3948	24.5965	29.0832	28.9936	28.6107	26.6089	28.9616	28.7685	29.296	29.7431	29.8182	28.9813
Q91WK2	Eif3h	30.9956	31.0496	30.7372	31.0351	30.9704	31.1192	31.0207	31.0277	31.0568	31.1765	31.0219	31.1851	30.9109	30.5673	30.5242	30.3384	29.8136	30.527
Q91WM3	Rrp9	26.8631	25.5698	27.7497	25.442	26.907	26.7708	27.3978	27.339	27.0462	27.2794	27.1512	27.0868	26.7381	25.6234	25.8135	25.332	26.4015	25.8718
Q91WN1	Dnajc9	27.8419	27.8207	27.923	28.1399	27.7227	27.8051	27.6438	27.739	27.3389	26.3566	27.5053	27.6166	27.2535	26.8122	26.3969	26.3126	26.4341	26.0571
Q91WQ3;A2A7S7	Yars	30.8134	30.704	30.7089	30.6551	31.0335	30.6892	30.817	30.6115	30.6397	30.7882	30.8376	30.7531	30.3141	30.1797	30.3384	29.8181	29.9157	29.8578
Q91WS0	Cisd1	26.7649	25.42	25.4432	25.6193	27.2103	28.1841	28.3966	28.4091	28.4919	28.1617	27.9233	28.3705	28.6078	28.7003	28.9799	28.6403	28.9408	28.834
Q91X52;A2AC16	Dcxr	28.4023	28.5329	28.5075	28.5721	28.4109	27.7738	26.4948	26.5956	26.002	25.8966	28.0795	27.8086	25.6697	26.1715	27.6432	28.0726	26.1032	27.8449
Q91X78	Erlin1	29.9769	29.9734	29.7995	30.1148	29.5906	29.7705	29.5615	29.4963	29.6842	29.8715	30.0715	29.93	30.0769	29.6993	29.9256	30.2565	29.6454	30.0249
Q91XU3	Pip4k2c	28.1244	25.8465	27.08	27.834	28.2031	27.1395	27.7258	27.1821	25.492	25.43	27.1939	26.5307	27.0211	26.4349	25.6193	26.2719	24.266	26.6821
Q91YI0;E0CY49	Asl	30.4612	30.0262	30.658	30.8348	30.4063	30.4038	30.0279	30.1559	30.2782	30.5064	30.4063	30.5543	30.2761	30.5274	30.4385	30.4452	30.3461	30.8009
Q91YI4;Q91YI4-2;Q5F2D9	Arrb2	30.3709	29.9987	29.8268	30.4136	30.3668	29.8713	28.5563	29.8128	29.2601	29.2522	29.3603	29.609	26.6665	29.0325	28.9113	29.1273	29.1968	28.511
Q91YJ2;A0A338P7D2	Snx4	28.3756	28.8277	28.914	28.6529	28.6004	28.6498	28.4305	28.3971	28.1354	25.567	28.5243	27.2591	26.8989	26.8297	28.6953	28.7902	27.0535	27.3111
Q91YP3;A0A0N4SUV7;A0A0N4SV34	Dera	27.8159	27.8105	27.6067	27.9977	27.7762	27.7073	27.2691	27.826	27.5784	25.643	27.7176	27.7509	27.8188	26.659	28.2485	27.4765	28.0359	28.0735
Q91YQ5	Rpn1	34.0621	33.7711	33.78	34.0357	33.7427	33.8117	33.5007	33.681	33.8957	33.7635	33.7027	33.6849	33.6653	33.8424	33.5584	33.7105	33.5837	33.6138
Q91YR1	Twf1	32.8051	32.8735	32.5035	32.7572	32.7748	32.6575	32.6083	32.579	32.8334	32.5384	32.1791	32.5537	32.3144	32.3678	32.5494	32.6634	32.8018	32.3765
Q91YR7;Q91YR7-2	Prpf6	27.333	27.7246	27.6174	27.7763	27.7475	27.8507	27.8791	27.5993	27.6917	27.6888	27.8278	28.0645	27.6518	27.3703	25.4267	27.4147	26.2107	26.0804
Q91YR9	Ptgr1	32.834	32.9392	32.6203	32.6145	32.5497	32.7079	32.6351	32.6742	32.4859	32.1315	32.1055	32.3371	31.5444	31.3572	31.8206	31.8998	31.9355	31.301
Q91YS8	Camk1	29.3515	29.2833	27.9344	28.3807	28.5951	27.3109	28.1094	27.8555	27.3791	27.1613	27.1797	27.4576	25.7918	26.6846	27.2489	27.0445	26.9059	26.6283
Q91YT7	Ythdf2	27.7717	27.7094	27.8381	27.6474	27.788	27.6517	28.1724	27.9802	28.1472	28.0743	27.5234	28.1175	27.6424	26.1931	26.9025	25.8499	26.7523	26.2059
Q91Z25;Q9WV32	Arpc1b	34.901	34.8772	34.495	34.6615	34.6741	34.411	34.6535	34.7069	34.6702	34.5153	34.2213	34.5481	34.657	34.6305	34.6381	34.5702	34.7878	34.4341
Q91Z50;P39749	Fen1	31.061	30.7151	30.8742	30.6394	31.1072	30.5577	30.3901	30.8829	30.9083	30.7486	31.1189	30.9485	29.9399	29.7591	29.7597	29.5103	29.5471	29.4864
Q91ZA3	Pcca	29.0986	29.5008	29.0407	29.8857	29.1985	29.1098	28.559	29.8322	29.4614	28.6112	28.8519	29.1691	30.0072	30.4994	30.4233	29.8773	30.0487	30.2784
Q91ZJ5	Ugp2	26.6289	25.0902	28.0251	26.2404	26.8427	26.6649	26.4847	25.6621	25.7642	26.6893	26.7239	26.7406	27.1052	26.2596	26.2614	25.7132	27.8435	26.6619
Q91ZJ5-2	Ugp2	31.8902	31.9437	31.8448	31.8408	31.7073	31.6358	31.2303	31.5849	31.6617	31.288	31.2975	31.1792	31.3925	31.3437	31.292	31.3468	31.4424	31.4786
Q91ZR1	Rab4b	28.2545	28.3504	27.7219	28.256	28.5347	28.1673	26.3496	28.5475	27.5387	27.667	27.5394	28.0719	27.0934	24.7913	26.8336	26.6922	25.9066	26.3174
Q91ZW3	Smarca5	30.3239	30.1461	30.3179	30.2882	30.2919	30.3807	30.166	30.1978	29.9599	30.17	30.5154	30.1166	30.2431	30.4793	29.9004	29.9586	29.6169	30.4421
Q920A5	Scpep1	27.7799	27.9887	28.3741	26.2744	28.2204	28.1827	27.8628	27.7923	27.559	27.7272	27.6933	27.4336	26.2586	26.85	27.5125	27.3492	26.648	27.6746
Q920E5;A0A0G2JEA5;A0A0G2JDJ5;A0A0G2JEB3	Fdps	32.3184	32.1781	32.4779	32.0803	32.5067	32.5239	31.7963	31.4771	31.6669	31.4982	31.2249	31.5987	30.272	29.9168	30.2562	30.52	30.273	30.55
Q920I9-2;Q920I9	Wdr7	28.6565	28.0061	27.7212	25.8044	28.8676	28.7997	28.7782	28.3375	28.699	28.8434	25.9278	28.1417	28.8957	29.8573	29.0626	29.2999	29.7519	26.7234
Q921F2;A0A087WRZ5;Q8R0B4;Q8BLD4;Q6VYI5;Q6VYI4;A0A087WR97;A0A087WQA5	Tardbp	31.7614	31.9012	31.3284	31.7309	31.8499	31.6041	31.7071	31.7489	31.7595	31.8245	31.8433	31.9406	31.6168	31.464	31.463	31.6457	31.4647	31.3483
Q921F4;V9GXB6;Q921F4-4	Hnrnpll	27.8574	27.8971	28.335	28.1837	28.4213	28.4889	28.7451	26.6089	28.5303	28.2454	28.4404	28.1681	25.8489	28.1253	28.4261	27.5584	26.0612	25.9067
Q921H8;H3BKL5;H3BJZ9;Q8VCH0	Acaa1a;Acaa1b	32.2523	32.2227	32.1391	32.3897	32.4296	32.2468	32.3606	32.2072	32.3874	32.3802	32.3117	32.3129	32.0405	32.2339	32.304	31.9642	32.3397	32.1116
Q921J2	Rheb	29.8998	29.7821	29.6093	29.8767	29.8462	29.7804	29.4773	29.8016	29.9691	29.6896	29.5397	29.4694	29.6831	29.6595	26.7386	29.7451	30.012	28.6928
Q921K2;P11103;P11103-2	Parp1	30.632	30.5595	30.8157	30.4837	30.893	30.7925	30.564	30.4746	30.5824	30.3437	29.8099	30.2219	29.4298	29.2776	29.6946	29.013	28.2825	28.9919
Q921M3;Q921M3-2	Sf3b3	30.6664	30.638	31.0173	30.829	30.9603	30.8225	30.682	30.955	31.1827	31.1012	31.0466	31.2746	30.8413	30.6132	30.7604	30.4814	30.24	30.5569
Q921M7;A0A2I3BRN5	Fam49b	32.0779	31.9984	31.8647	32.0298	32.0509	31.9271	31.491	31.5394	31.5148	31.7041	31.5226	31.4278	31.0257	30.8647	31.3947	31.3039	31.4184	31.5099
Q921T2-2;Q921T2;Q921T2-3;E9PWW2	Tor1aip1	30.711	30.6056	30.8402	30.625	30.7772	30.4824	30.4861	30.5752	30.3431	30.3849	30.4767	30.376	30.5854	30.3821	30.2595	30.3029	30.2766	30.6479
Q921Y0;Q3UDM0;Q921Y0-2;Q8BPB0	Mob1a;Mob1b	28.6944	28.3629	28.9205	28.497	28.7075	29.1418	28.0891	28.5952	28.5331	28.3582	29.3461	28.7109	27.9327	28.2174	27.8948	27.186	28.2496	29.025
Q922B2	Dars	33.1765	33.0292	33.018	33.089	32.934	32.846	32.8195	32.8555	33.2335	32.9105	32.9939	32.9349	33.1216	33.0874	33.0775	33.1497	33.0441	33.0039
Q922D8;A0A1W2P733	Mthfd1	31.9059	31.5691	31.7326	31.717	31.6758	31.7421	31.8674	31.844	32.041	31.969	31.8648	32.0274	31.8114	31.9453	32.0008	31.79	31.7623	31.901
Q922F4	Tubb6	32.5189	32.3849	32.5327	32.2797	32.595	32.5734	32.5081	32.4423	32.4896	32.6844	32.677	32.5726	33.2083	33.5311	33.3599	33.2064	33.2089	33.3839
Q922H4	Gmppa	29.1293	28.9311	28.5053	28.8603	28.5925	28.5082	28.2418	28.1051	28.8048	28.4652	28.3878	28.5572	28.0209	28.5342	28.5762	28.3736	28.4858	28.6139
Q922J9;Q922J9-4;Q922J9-3;Q922J9-2;D3Z5W6;D3Z4N9	Far1	29.8928	29.1568	29.7456	29.7963	29.9246	29.9241	28.5965	28.4888	29.0159	29.034	28.3173	29.369	26.5596	28.8567	26.1839	25.6798	26.034	26.9258
Q922Q1	2002-03-01	29.2983	29.3001	28.6572	29.4353	29.1433	28.9647	28.8443	29.2175	29.0094	29.3794	28.7399	28.9588	28.9223	28.7889	29.469	29.0336	28.9664	28.0544
Q922Q4;Q922W5	Pycr2;Pycr1	28.5517	28.627	28.6475	28.7246	28.7716	25.8991	28.4594	28.7304	28.2335	28.7108	26.124	28.431	26.5647	27.8916	28.1493	26.8339	25.5407	27.6328
Q922Q8	Lrrc59	32.8253	33.0311	32.8082	32.7489	32.7031	32.8654	33.0609	32.9476	32.7472	32.9047	32.872	32.8019	32.5236	32.6319	32.4883	32.447	32.4496	32.5554
Q922Y1;A0A498WFS2	Ubxn1	29.6705	29.9417	30.1021	30.1064	29.7678	30.01	30.4672	30.1872	30.5028	30.8302	30.4366	30.5634	30.2954	30.3949	30.0384	30.4085	30.3149	30.3758
Q923D2;E9PZC3;E9PZC4	Blvrb	34.373	34.3099	34.166	34.3322	34.2944	34.1496	34.2326	34.3072	34.3826	34.3396	34.2151	34.2712	34.4881	33.9713	34.8222	34.8558	34.8959	34.7278
Q923T9-3;Q923T9-2;Q923T9;A0A2I3BQP6	Camk2g	27.2231	27.2364	27.1584	27.7782	26.1302	27.3319	27.3297	26.6029	24.8733	27.3544	26.4327	27.4348	26.9815	26.313	25.1793	26.8104	26.7423	25.9614
Q924Z4;D3YTM0;D3Z0Z2;D3Z4M2	Cers2	30.3436	30.1948	30.313	30.3428	30.3977	30.3748	30.3757	30.0885	30.2732	30.4213	30.0744	30.446	29.8572	29.8196	29.7528	29.5119	29.6611	29.93
Q925I1-2;Q925I1	Atad3	27.6132	28.7106	27.6617	27.9913	27.6385	28.7577	28.4923	28.1006	28.5377	28.8815	28.4197	28.8375	29.4119	28.8903	28.7964	29.1373	28.2821	29.426
Q99J36	Thumpd1	27.2374	25.7159	27.277	25.8831	25.401	26.3368	27.435	27.6012	27.7721	26.0591	26.4428	26.5833	26.1963	27.14	27.7135	27.096	28.2791	26.7715
Z4YKT6;Q99J47-2;Q99J47	Dhrs7b	27.5565	27.3943	27.8796	27.6506	27.5975	27.5813	27.9148	27.4493	27.4278	27.7477	27.6555	27.633	27.5022	27.0565	27.6564	27.4835	27.6036	27.4714
Q99J77	Nans	30.5375	30.6733	30.2405	30.4366	30.23	30.3967	30.3671	29.9773	30.2271	30.3783	30.2285	30.4625	30.0076	29.6739	29.6088	29.8197	29.8454	29.6941
Q99J99	Mpst	26.8995	26.5591	27.2641	26.6475	26.5493	27.2025	25.8951	26.0861	25.6126	26.0985	26.5067	26.9192	27.2016	27.2902	27.8378	27.2536	27.2373	27.7928
Q99JB2	Stoml2	29.0956	28.6869	28.4445	28.7529	28.4366	28.6055	28.7715	29.124	29.3	29.4425	29.3962	29.5014	29.1947	29.104	29.4221	29.4148	28.3726	29.5029
Q99JI4	Psmd6	31.215	31.3937	31.138	31.3372	31.3126	31.1806	31.2353	30.9917	31.0231	31.1881	31.1013	31.0842	31.0224	30.9764	31.0987	30.9682	30.9941	30.7047
Q99JI6	Rap1b	33.4364	33.6517	33.3173	33.4565	33.4485	33.4433	33.5311	33.4219	33.5494	33.6912	33.5004	33.575	33.5071	33.2543	33.2405	33.3789	33.4777	33.2945
Q99JR1	Sfxn1	30.0735	29.8487	30.0584	29.986	29.7774	29.8873	30.2066	30.1187	30.0913	30.3403	30.3241	30.1801	30.3393	30.1441	30.2463	30.3131	30.2994	30.5539
Q99JW4;A0A0R4J005;A0A5F8MPJ3;E9QP62	Lims1	28.6791	29.0282	28.5684	28.4074	28.8244	28.5783	28.9221	28.563	28.7723	28.5133	29.174	28.9699	29.539	28.8591	28.839	28.42	27.1507	29.2673
Q99JX4;A2A702	Eif3m	30.1453	30.1177	30.0894	30.3171	30.0536	30.2985	30.3755	29.9492	29.9921	30.2063	30.4268	30.2799	29.6503	29.1695	29.5387	29.6129	29.4684	29.6802
Q99JY0	Hadhb	31.67	31.484	31.819	31.6234	31.7327	31.9555	31.824	32.0144	31.9489	32.1327	32.0178	32.0824	32.4096	32.8141	32.2599	32.3738	32.5056	32.5299
Q99JY9	Actr3	35.2752	35.3635	35.0773	35.2198	35.4038	35.2159	35.2131	35.1823	35.1744	35.1279	35.0363	35.1411	35.2028	35.3745	35.2263	35.0037	35.1911	35.1871
Q99JZ4;P36536;A0A1W2P869;A0A1W2P6N3	Sar1a	28.2671	28.0003	28.5405	28.135	28.7768	28.8598	28.0847	28.2307	28.6907	28.2947	28.4722	28.5138	26.5624	28.6686	28.3821	28.3904	28.4385	26.7426
Q99K23	Ufsp2	27.4937	27.0521	27.1493	27.7448	25.7788	28.2882	27.2252	27.0722	27.3575	27.3157	27.4352	27.2708	27.5842	26.2907	26.6428	27.8048	27.0121	25.4398
Q99K28;Q99K28-2	Arfgap2	29.4138	29.7612	29.588	29.7811	29.9614	29.778	29.5203	29.8635	29.9183	30.1527	30.1463	30.1152	25.803	29.4225	29.7973	29.3101	29.1551	29.1191
Q99K48	Nono	32.6913	32.5896	32.8711	32.5879	32.7703	32.8504	32.8951	32.8339	33.0637	32.7954	32.9296	32.9791	32.6079	32.6218	32.2226	32.2235	32.2109	32.1246
Q99K70	Rragc	30.0792	29.9933	28.8575	29.7278	29.6162	28.7559	29.3992	29.2756	29.2959	29.5818	29.8884	29.7222	29.7053	29.7747	29.5864	29.5439	29.1648	29.0832
Q99K85;Q3U6K9	Psat1	31.0169	30.9878	30.5096	30.5115	30.3434	30.4669	30.1892	30.1166	30.307	29.905	29.6004	29.8661	27.2159	26.119	28.3371	26.7528	26.7117	29.0285
Q99KC8	Vwa5a	34.0276	34.0358	34.0587	34.0499	33.9978	34.0576	33.7785	33.8918	33.873	33.6398	33.8031	33.7399	33.6212	33.912	33.6649	33.7552	33.7697	33.7429
Q99KE1	Me2	30.1347	30.4572	30.1687	30.2829	29.9708	30.3201	29.8009	30.1137	30.2977	29.8675	30.1679	30.1256	30.5828	30.6058	30.4708	30.4453	30.5569	30.8855
Q99KF1;A0A286YDS5	Tmed9	31.7617	31.6617	31.4525	31.6769	31.2269	31.2641	31.2702	31.3247	31.5411	31.625	31.3137	31.5105	31.4101	30.9952	31.4522	31.5937	31.5767	31.4518
Q99KH8;D3Z359;Q9Z2W1	Stk24;Stk25	28.6704	28.5065	28.6898	28.7788	28.9199	29.0227	29.0577	28.6531	28.7716	28.7063	28.9925	28.7622	28.4656	28.5602	28.9844	28.9814	28.8342	28.8593
Q99KI0	Aco2	34.1126	34.1511	34.2027	34.0827	34.2125	34.2359	34.2254	34.3665	34.3889	34.5336	34.4618	34.4544	36.0252	36.1658	36.041	36.0458	36.0017	36.1389
Q99KI3	Emc3	26.784	27.766	27.6098	28.1697	27.8836	25.4725	27.7586	27.6942	27.717	28.4262	27.8094	27.9017	26.478	26.6508	27.9436	27.0805	27.5919	28.0729
Q99KJ8	Dctn2	29.8029	29.9765	30.1046	30.0558	29.8235	29.6761	29.5549	29.3369	29.2847	29.6925	29.9837	29.3546	29.2093	29.2448	30.0083	29.9514	29.8178	29.86
Q99KK7;A0A494BBC1	Dpp3	32.2084	32.1432	32.1557	32.2118	32.1909	32.2792	31.7845	31.9336	32.0553	32.0259	31.8484	31.8805	31.9349	32.0105	32.1966	32.0921	32.0212	32.1914
Q99KN2;G3UYR5;G3UYN9	Ciao1	29.22	29.0176	28.7713	28.9265	28.8173	28.7303	28.6695	29.0831	28.7967	28.7136	28.5746	28.7643	27.1716	28.3718	28.4052	26.1219	25.6206	27.9373
Q99KP3	Cryl1	29.0056	28.7779	28.3805	28.7087	28.622	29.0187	26.7028	29.0675	28.2603	28.5445	28.1787	28.1524	29.2249	28.8269	29.6264	29.3387	29.8136	29.0434
Q99KP6;Q99KP6-2;Q99KP6-3	Prpf19	31.4129	31.1001	31.1161	31.0056	31.1737	31.0223	31.1229	31.137	31.3684	30.8663	31.0414	31.2071	30.5484	30.5587	30.2409	30.438	30.3151	30.2846
Q99KQ4	Nampt	31.8479	31.99	31.915	32.0291	31.797	32.0206	32.2034	32.1818	32.3668	32.0299	31.9758	32.0471	32.2726	32.2438	32.274	32.6129	32.373	32.4936
Q99KR3	Lactb2	27.4404	27.545	27.0794	27.2417	25.4662	27.5013	27.0789	27.2647	27.396	25.8666	25.7828	25.4278	26.6318	26.1885	27.2849	25.6562	27.6315	28.1393
Q99KV1	Dnajb11	31.6125	31.5561	30.902	31.5705	30.9841	30.8934	31.0038	31.0007	31.1473	31.2525	30.866	30.9343	30.6998	30.4576	30.8712	30.673	30.8215	30.545
Q99L04	Dhrs1	31.4146	31.436	31.1225	31.2869	30.9684	31.0227	31.0326	30.8672	30.5282	30.4928	30.5389	30.7248	30.6504	30.5693	30.8329	30.5949	30.5792	30.8682
Q99L13	Hibadh	27.525	28.4815	28.0185	28.0495	28.433	28.2854	28.3917	28.2206	28.1412	28.1765	28.6485	28.5699	29.2514	28.6818	29.0827	29.0127	29.0841	29.9832
Q99L27	Gmpr2	29.5778	29.5204	28.9684	29.565	29.1439	29.0259	29.1687	29.1272	28.7523	29.0876	28.9731	29.0072	27.5379	29.6393	29.0074	28.9667	29.2169	26.6777
Q99L45	Eif2s2	31.4994	31.555	31.1863	31.3845	31.1526	31.1043	31.1198	31.0814	31.3283	31.4069	31.3642	31.3169	31.2145	31.3575	31.1669	30.9954	31.1344	30.9766
Q99LB2;A0A2I3BRG8	Dhrs4	27.7981	27.5251	26.7884	27.4696	27.6611	27.5843	27.4826	27.901	28.099	28.3065	27.7125	26.1981	27.6449	28.0763	25.9879	25.1251	27.7685	27.6031
Q99LB4;P24452;D3YTL5	Capg	36.8516	36.8746	36.6655	36.7175	36.8281	36.6918	36.8516	36.8631	36.886	36.8042	36.6253	36.7922	36.7922	36.9634	36.9742	36.8042	36.9634	36.7175
Q99LB6-2;Q99LB6	Mat2b	29.1037	28.9138	25.9742	29.1617	28.8858	26.6694	26.3675	28.7567	26.553	24.8311	28.5159	26.7086	26.0453	27.3555	26.3568	26.2889	26.8579	27.3508
Q99LC3	Ndufa10	28.636	28.4476	28.8007	28.2757	28.5108	28.8008	29.4811	29.3419	29.1512	29.5139	29.4245	29.3892	30.5289	29.9222	29.8522	30.3008	30.19	30.01
Q99LC5	Etfa	31.9336	31.9584	31.7189	32.1118	31.6963	31.9198	31.8631	31.9724	31.9859	32.1461	32.2458	32.174	32.3168	32.2309	32.6828	32.6994	32.5444	32.8157
Q99LE6	Abcf2	29.2053	29.2747	29.3456	29.2263	29.3818	29.5164	29.3352	29.4578	29.3989	29.477	29.5952	29.8377	29.2112	28.6169	29.1477	26.2789	29.3365	27.4932
Q99LF4	Rtcb	31.0663	31.0058	30.8509	30.8404	31.1185	30.7765	31.1397	31.0208	31.0506	30.9122	30.8334	30.938	30.5984	30.8733	30.7398	30.4494	30.7125	30.5345
Q99LJ0	Cttnbp2nl	27.8818	28.2154	28.0693	27.9982	28.1037	27.9619	27.7978	26.0051	28.0669	27.9162	27.9913	27.9616	26.4015	25.8258	27.5181	27.7982	26.9383	26.8364
Q99LP6	Grpel1	27.9224	26.2605	27.9236	26.4466	27.1939	25.9685	26.8976	27.3116	26.894	27.6075	28.4865	27.7214	27.6453	27.6469	25.6681	27.2018	25.7306	26.9851
Q99LR1;D6RFU2;Q99LR1-2	Abhd12	32.3494	32.3715	32.2806	32.2087	32.4588	32.2275	31.4909	31.4982	31.4447	31.0452	30.9411	31.3683	31.7368	31.332	31.4855	31.4775	31.4168	31.4838
Q99LX0;A2A813;A2A815	Park7	31.7688	31.7501	31.7378	31.8917	31.7494	31.6626	31.6666	31.6811	32.0374	32.1994	31.9572	31.9077	32.1214	31.7526	32.4514	32.3881	32.3287	32.2849
Q99LY9;B1ARW4	Ndufs5	26.0369	26.0457	27.4746	25.8582	26.4448	26.7131	27.1891	26.0712	25.284	26.376	26.358	25.8765	26.5629	26.0958	27.5541	26.5308	26.6262	25.9512
Q99M31;Q99M31-2	Hspa14	27.5812	27.6365	28.0824	28.1656	28.4322	27.7679	28.303	28.4201	28.6356	28.1512	27.9745	28.2723	27.915	28.2203	25.2225	28.2026	27.8332	26.2589
Q99M87-3;Q99M87-2;Q99M87	Dnaja3	25.9735	24.7983	27.5009	25.8692	26.5358	27.5168	27.7257	28.3582	28.8511	27.8781	29.1123	28.1166	28.8621	29.2775	27.9747	28.495	29.2585	29.5652
Q99ME9;A0A217FL53	Gtpbp4	28.6508	28.6124	28.1647	28.3519	29.0147	28.531	28.8351	29.3172	28.9792	28.7352	28.7206	29.0379	28.0817	25.3194	28.0483	26.7523	25.6468	26.3432
Q99MK8;Q7TS64	Adrbk1	30.2144	30.0721	30.014	30.2961	30.0366	29.9276	29.4183	29.4952	29.8353	29.7145	29.4718	29.6573	29.551	29.663	29.5813	29.9097	28.7659	29.9874
Q99MN1;Q8R2P8	Kars	31.5122	31.3819	31.4019	31.5122	31.6362	31.3665	31.5139	31.4062	31.6539	31.5632	31.607	31.731	31.1893	31.2869	31.3199	31.1499	31.1817	30.7155
Q99MN9;E9Q1J7;D3YZC1	Pccb	29.1426	29.2776	29.1466	29.1836	29.2432	29.1424	28.9014	29.414	29.3502	29.1345	29.0348	29.0134	30.3757	30.1802	29.9252	30.2253	30.0752	30.2993
Q99MR6-3;Q99MR6-4;Q99MR6-2;Q99MR6;A0A0G2JDF8	Srrt	29.6298	29.488	29.5181	29.0814	29.4937	29.5387	29.7259	29.5759	29.403	29.5127	29.6554	29.9811	29.2222	29.0578	29.355	28.6235	28.9458	29.7149
Q99N69;A0A494B990	Lpxn	31.0508	30.964	31.0237	31.0381	30.7978	30.9717	31.0405	30.7876	30.8416	30.7429	30.7142	30.9196	30.1551	29.4376	29.389	29.5975	28.1784	29.6762
Q99N87	Mrps5	28.0629	26.0146	28.4029	25.5747	29.3603	29.0197	28.5615	29.4633	28.9736	28.6528	25.9477	28.7279	28.8509	28.7324	27.8323	28.2002	27.3793	28.0102
Q99P31;A0A0U1RPF2;A0A0U1RPE7;A0A0U1RQ49	Hspbp1	27.4405	28.1391	27.2778	27.5629	25.851	27.1259	27.1416	25.3053	26.3719	25.0877	27.3495	26.8864	27.2432	25.7083	26.611	26.3447	25.7878	26.0014
Q99P72;Q99P72-3;Q99P72-4	Rtn4	34.0363	33.6628	34.0266	34.0558	33.8766	33.931	33.349	33.3445	32.87	33.2131	33.481	33.1616	32.6778	32.1276	33.0082	33.0754	32.9437	32.9183
Q99P91;Q8BVA0	Gpnmb	32.6414	32.524	32.2768	32.5117	32.3607	32.1113	32.73	33.0538	33.0434	32.7941	33.0882	32.9492	33.2033	33.1539	33.6426	33.7804	33.9687	33.6718
Q99PG2-2;Q99PG2	Ogfr	27.4606	27.4465	27.7171	27.1677	27.8104	27.8398	27.5598	27.6475	27.7127	27.7443	28.0675	27.5638	27.0589	26.328	26.8113	25.6123	27.1995	27.3873
Q99PL6-2;Q99PL6	Ubxn6	24.353	26.2447	26.391	25.98	26.2466	26.3976	25.9939	26.4706	25.4787	26.8497	26.9958	25.2897	27.1308	27.0469	24.9354	26.1176	27.5625	27.0403
Q99PT1	Arhgdia	36.3599	36.1877	36.0168	36.3743	36.0646	36.023	35.696	35.8841	36.1749	36.0074	35.6296	35.953	35.4207	35.2736	35.653	35.5111	35.4511	35.3075
Q99PV0	Prpf8	30.6505	30.6044	30.7114	30.6375	30.9128	30.776	30.8831	30.6425	30.9311	30.6275	30.7709	30.8532	30.732	30.2685	30.1245	30.0448	29.9265	30.2858
Q9CPP6;D3YTQ8	Ndufa5	26.1252	26.143	26.7592	26.0012	25.9908	27.5381	26.3595	25.8897	25.1161	26.7233	26.5933	26.1855	27.2859	27.4023	26.5708	26.8922	26.5759	29.9254
Q9CPQ1	Cox6c	27.7614	26.6915	25.0086	27.6192	25.4652	26.862	26.3231	26.2959	27.4661	25.8375	28.8484	26.9203	28.7779	28.5948	29.1058	29.0776	29.7734	30.6829
Q9CPS5;Q9CX56;Q3TG45	Psmd8	29.7246	30.0418	30.0339	29.8561	29.7828	29.5674	29.4692	28.9465	29.1898	29.5226	29.5715	29.3089	28.4901	25.2882	29.3827	29.2291	29.3118	29.3804
Q9CPT4	Mydgf	30.8409	30.4692	30.1126	30.5311	30.1875	30.2047	30.0495	30.3016	30.4743	30.6793	30.088	30.2058	29.9061	29.4377	30.1011	30.2034	30.3175	29.732
Q9CPU4	Mgst3	28.3695	27.1703	27.4223	27.3771	27.9148	28.23	27.4658	25.5771	26.3101	27.3405	27.4688	25.08	27.5302	25.9804	26.6922	26.4717	26.4263	26.6943
Q9CPW4;Q3UA72	Arpc5	32.2628	31.9424	31.9824	32.1296	32.221	31.8993	32.1678	32.1642	31.9948	32.2342	32.072	31.9794	31.9587	31.7892	32.0737	32.1459	32.143	32.1511
Q9CPX4;P29391;A0A1B0GR60;P49945	Ftl1;Ftl2	32.5725	32.2177	33.0693	32.5845	32.371	31.8783	32.2691	32.2148	32.2043	32.6443	33.5039	32.7103	33.1545	32.3829	33.6781	33.5806	33.9564	34.5226
Q9CPX6	Atg3	29.7305	29.5398	29.4189	29.3461	29.6522	29.3812	29.492	29.1537	29.4999	29.4797	29.3225	29.2854	29.0386	29.4074	29.6845	28.9348	29.1033	29.1394
Q9CPY7-2;Q9CPY7	Lap3	30.8021	30.9043	30.8775	30.8555	30.6943	30.8873	30.8884	30.7253	30.9753	30.858	30.6282	31.0431	31.0955	31.0857	31.0243	30.8993	30.7291	31.069
Q9CQ43-2;Q9CQ43	Dut	25.7039	26.0876	26.6816	26.237	25.6802	26.0637	26.687	26.9744	26.6906	26.1395	26.0726	26.8919	26.1183	26.3052	25.6792	27.256	26.4798	26.1526
Q9CQ54;A0A0U1RPJ5	Ndufc2	27.4766	26.8898	27.5286	28.0418	26.3246	26.0621	27.8969	25.3776	27.2288	27.8234	27.8347	27.6462	27.9605	27.9562	28.2869	28.1294	28.2007	28.601
Q9CQ60;Q8CBG6;D3Z4X1	Pgls	31.6421	31.5751	31.3736	31.1391	31.3925	31.6591	31.8401	31.6612	31.1256	31.609	31.7813	31.5928	31.793	31.5932	31.7671	31.7694	31.8771	32.1922
Q9CQ62	Decr1	29.5278	29.544	29.3769	29.5508	29.321	29.441	29.3942	29.5929	29.2805	29.444	29.5171	29.5252	30.1461	29.9747	29.904	30.231	29.9047	30.3076
Q9CQ65	Mtap	30.9985	30.9038	30.4733	30.8036	30.4946	30.64	30.3537	30.6659	30.7052	30.6216	30.2523	30.6104	30.0775	30.1368	30.4799	30.2646	30.3275	30.52
Q9CQ69	Uqcrq	30.4759	26.3349	30.7083	30.794	25.6629	30.6139	26.387	24.6091	30.8959	31.107	30.7539	30.9884	30.9433	30.7156	31.6157	30.9612	32.045	32.233
Q9CQ75	Ndufa2	28.2566	27.7458	27.4892	27.6969	24.3701	27.6062	27.8659	28.1071	28.1307	28.4136	28.1544	28.0103	28.8513	28.8448	29.4504	28.7419	29.9348	29.3099
Q9CQ92;G3X9U9	Fis1	28.281	28.3142	28.6346	28.5467	28.6445	29.2712	28.9478	28.8864	28.748	29.0069	28.838	28.6083	29.2516	29.0269	29.0219	29.4198	29.3788	29.9255
Q9CQA1	Trappc5	26.5937	26.2999	25.3712	25.0926	26.4808	26.751	26.803	25.26	25.102	25.4649	25.436	26.6806	26.2882	27.5371	26.7649	25.4804	25.4348	27.5368
Q9CQA3	Sdhb	30.5503	30.3317	30.4718	30.5185	30.2483	30.2443	30.4125	30.4837	30.4802	30.8979	31.0041	30.7019	31.809	31.598	31.8437	31.8141	31.8871	31.8778
Q9CQB4;Q9D855	Uqcrb	26.257	25.2745	27.1717	27.9887	27.3747	26.587	26.6209	28.4093	27.5757	28.8499	28.522	28.6489	30.3291	29.7133	30.6737	30.6039	31.0032	30.7087
Q9CQC7	Ndufb4	27.9548	28.0056	25.8905	26.8299	26.0554	25.5227	27.1738	24.7307	25.8475	25.7417	26.1091	26.4394	26.2822	27.871	27.9922	26.7904	28.1642	28.3608
Q9CQC9	Sar1b	30.4077	30.4806	30.3281	30.6463	30.4861	30.5892	29.8962	30.1985	30.2467	30.4809	30.5155	30.2543	30.0117	29.8831	29.7178	29.9955	30.1893	29.9254
Q9CQD1	Rab5a	30.3105	30.5956	29.9575	30.4991	30.1954	30.0278	30.061	30.2309	30.1654	30.2562	29.8273	30.2106	30.1187	29.8711	30.3036	30.1623	30.181	29.7277
Q9CQE5	Rgs10	26.9807	26.1343	26.3077	27.2553	26.4645	27.1841	25.419	27.0617	25.446	26.6199	27.1853	25.8332	27.4743	27.8902	27.1566	27.5534	26.9971	27.0383
Q9CQE8		27.5852	28.0117	27.9156	28.0531	27.5371	27.9123	28.0567	27.9144	27.6349	27.7264	28.2127	27.5622	26.1188	26.2919	27.4067	26.5901	26.9482	26.613
Q9CQF9;F7CIP8	Pcyox1	29.5789	29.4688	29.5231	29.7575	29.4349	29.4595	29.215	29.3964	29.739	29.3074	29.3288	29.2635	29.5998	29.4496	29.7084	29.4922	29.8088	29.8128
Q9CQI3;A0A2I3BR94;A0A2I3BPS1	Gmfb	30.8845	30.7739	30.8508	30.449	30.98	31.0882	31.276	31.3089	31.172	31.2997	30.7877	30.9952	30.927	31.2468	31.2385	31.4335	31.6429	31.4134
Q9CQI6	Cotl1	34.0208	33.9547	33.7613	34.1141	33.9593	33.9541	33.8151	33.8657	33.7772	33.7015	33.4055	33.7361	33.6943	33.4458	33.4524	33.7421	33.616	33.6452
Q9CQJ8	Ndufb9	27.6873	25.1102	26.3164	27.5455	27.1004	27.7992	25.6344	25.3006	27.3511	26.0572	27.7739	27.3553	28.4585	27.8284	27.9181	26.5671	26.1492	28.1123
Q9CQM5	Txndc17	27.4445	28.0821	29.8229	27.8445	29.8536	29.9502	29.624	29.7412	29.8167	30.2363	29.9109	29.9553	30.2206	30.0513	29.1686	29.726	29.6419	30.4648
Q9CQM8;O09167	Rpl21	33.2462	32.8626	33.0193	32.9758	33.027	33.0149	33.3177	33.223	33.2158	33.5494	33.3428	33.3637	33.0927	32.8926	32.8957	32.6702	32.82	32.6406
Q9CQM9;A0A1B0GS58	Glrx3	28.8654	27.8667	29.2429	28.3236	29.0842	30.04	28.9235	28.9162	29.1889	29.2387	29.0771	29.3476	29.9141	29.7976	29.0378	29.7967	29.3754	30.6217
Q9CQN1	Trap1	31.324	31.2742	31.2061	31.2791	31.3053	31.2161	31.1028	31.5206	31.5136	31.4872	31.6646	31.5745	31.8042	31.8224	31.9627	31.9543	31.6738	31.7856
Q9CQQ7;A0A0G2JGX3	Atp5f1	32.2254	32.0741	31.7656	32.2158	32.0644	31.9638	32.1964	32.1728	32.2452	32.6551	32.5303	32.3896	33.3901	32.9824	33.3606	33.34	33.4986	33.1776
Q9CQR2	Rps21	30.0313	29.4337	29.8489	29.656	29.8191	29.5069	29.7586	30.0786	29.8525	30.1397	29.7991	30.0711	29.4026	29.3986	29.519	29.3461	29.6884	29.0991
Q9CQS8;E9PW43	Sec61b;Gm10320	31.1585	30.943	30.9627	31.07	30.8362	30.49	30.5075	30.4009	30.3509	30.7755	30.5339	30.5605	30.0178	30.3161	30.7012	30.1627	30.3058	29.2267
Q9CQT1;F8WI95;F6YY88	Mri1	30.1195	30.0673	29.6815	30.0367	30.2147	29.6926	30.0684	29.8549	30.0952	30.2606	29.9822	30.0018	30.115	30.18	30.4664	30.4605	30.4657	30.1034
Q9CQU3	Rer1	30.0053	29.9246	29.7867	29.8711	29.8405	29.1888	29.5335	29.5706	29.1302	29.3979	29.401	29.4579	29.2132	28.713	29.7214	29.3749	29.8953	29.6142
Q9CQV8;A2A5N1	Ywhab	32.8027	32.6851	32.866	32.7624	32.6429	32.6707	32.5121	32.513	32.5561	32.7422	32.7478	32.7098	32.2563	32.424	32.9297	32.6785	32.8482	32.8942
Q9CQW1	Ykt6	29.1872	29.1936	29.0976	29.6174	29.0014	29.3015	28.627	28.8163	28.8527	29.067	28.887	28.6031	26.7722	26.6298	28.936	28.7932	26.4335	28.7607
Q9CQW2;A0A0N4SVB8	Arl8b	31.4277	31.4108	30.9092	31.3985	31.354	31.1542	30.809	31.1905	31.3464	31.0544	30.9159	30.9023	31.6762	31.9488	31.7491	31.717	31.8924	31.6266
Q9CQW9	Ifitm3	28.2072	27.6226	28.4121	27.9121	26.3275	27.2447	27.3066	26.5294	27.4595	27.4675	28.7095	27.6156	26.7946	25.5043	26.2445	27.9935	26.7412	26.9791
Q9CQX2	Cyb5b	29.869	27.1512	29.3708	27.592	29.5409	25.1011	29.1907	29.6615	25.295	29.4261	29.4757	29.4794	26.818	27.2894	25.2426	26.0962	27.5297	29.4228
Q9CR00;A0A0G2JGN6	Psmd9	29.9241	29.7123	29.6724	29.6694	30.0054	29.6154	30.2077	29.9214	29.8723	30.1046	29.7888	29.8179	29.7857	29.8456	29.8296	29.6114	29.5822	29.5337
Q9CR16	Ppid	26.9087	26.0266	26.8288	27.0043	26.6967	26.6446	27.0593	27.1127	26.7902	26.7371	27.2319	27.6344	27.1253	26.121	27.1364	26.6501	26.9983	27.1902
Q9CR26;F6W5Q8	Vta1	30.7536	30.7036	31.0628	30.7975	30.4553	30.8706	28.4835	30.6889	30.1486	30.5761	30.4299	27.132	29.8281	30.3126	30.5119	30.557	30.4496	30.1551
Q9CR51	Atp6v1g1	32.5379	32.7687	32.334	32.4236	31.9494	31.9818	32.2737	32.3097	32.0755	32.7275	32.6711	32.5621	34.3404	34.1559	33.9818	33.851	34.1629	33.9822
Q9CR57	Rpl14	33.803	33.7741	33.4566	33.8128	33.5945	33.5443	33.8879	34.0125	34.1511	34.1413	33.8555	33.9054	33.4869	33.412	33.5296	33.4684	33.3291	33.3936
Q9CR62;Q5SX46	Slc25a11	30.7524	30.7784	30.8324	30.6293	30.6775	30.5392	30.7007	30.927	30.8144	31.0925	31.3802	31.077	31.4106	31.1861	31.691	31.617	31.7347	32.2304
Q9CR68	Uqcrfs1	30.3125	29.3339	30.6417	30.4864	30.5357	30.5002	30.7222	30.526	31.1472	31.4234	31.3534	31.3688	32.5163	31.9108	32.4044	32.6962	32.1978	32.5753
Q9CRB9;Q9D9P1;D3Z0L4	Chchd3	31.0275	30.8582	30.8999	30.9766	30.4025	30.6829	30.8753	31.0596	31.1021	31.3318	30.8994	31.0886	31.5957	31.4261	31.4568	31.2193	31.1594	31.2035
Q9CRD0;A0A0J9YUB6;Q9CRD0-3;Q9CRD0-2;A0A0J9YUK7	Ociad1	28.2298	28.4166	28.2618	28.7022	28.5385	28.4899	28.6107	28.4873	28.826	29.0024	29.0196	28.8854	29.0866	29.0813	29.2469	29.3275	29.6094	29.5089
Q9CRD2	Emc2	28.3523	28.2412	28.1027	28.3662	27.6156	27.4739	27.7862	27.5393	28.1166	27.735	27.5691	26.187	26.07	24.9071	28.2545	27.6988	26.2024	26.0056
Q9CS42	Prps2	28.3881	28.1658	28.7736	28.6036	28.4115	28.6846	28.6879	28.5479	28.3939	28.7414	28.0574	28.6764	28.0238	28.4462	27.7459	27.8328	28.7727	28.4638
Q9CU62	Smc1a	28.6611	28.9745	29.2167	29.3298	29.4182	29.4734	29.2024	29.4186	29.3331	29.4742	29.5588	29.2099	28.948	28.7185	29.5621	28.3278	26.9066	29.1272
Q9CVB6;D3YXG6	Arpc2	34.1628	34.0537	33.9058	34.1043	33.9486	34.0947	33.7803	33.8955	33.9078	34.0038	33.5823	33.802	33.9669	33.8147	34.0481	34.0847	34.2405	34.0981
Q9CW03	Smc3	28.7384	28.9757	29.1859	28.8818	29.2139	28.963	29.2036	29.5853	29.5465	29.564	29.5673	29.4637	29.5281	28.858	28.977	26.453	28.295	29.5618
Q9CWJ9	Atic	33.3662	33.3749	33.2697	33.2286	33.4031	33.2993	33.5086	33.434	33.5681	33.3395	33.4365	33.4919	33.1196	33.1789	33.1858	33.0256	33.0377	33.1165
Q9CWK8	Snx2	34.1582	34.0326	34.2052	34.1402	34.144	34.2815	33.2644	33.3646	33.2033	33.2975	33.6101	33.3332	32.9648	33.0288	33.0726	33.02	33.0879	32.9774
Q9CWZ3;A0A0G2JFX7;Q9CWZ3-2;A0A0G2JEA9;A0A0N4SUH6	Rbm8a	28.0318	27.9863	27.5613	27.7422	27.7971	27.8025	27.6407	27.6388	27.7781	27.979	28.0929	27.8375	26.5683	26.5907	27.8795	26.9518	25.9476	25.3337
Q9CX00	Ist1	27.4744	27.8767	27.9012	28.2483	27.1038	27.7839	28.3962	28.4295	28.044	27.849	28.3384	28.2891	27.7789	28.1913	27.7184	28.4208	27.8267	27.6797
Q9CX30-2;Q9CX30;D3YY42;A0A140LHN0	Yif1b	26.057	27.7432	27.1907	27.7741	24.9472	26.4288	26.1059	27.6591	26.0673	27.7767	27.717	27.638	27.4118	25.7936	27.8548	26.6705	27.0182	27.1745
Q9CX34	Sugt1	29.6181	29.4796	29.5627	29.7184	29.4555	29.4693	28.9851	29.4441	29.2257	29.6466	29.3471	29.0586	28.7132	28.6905	28.9782	29.0896	29.2708	29.7882
Q9CX86	Hnrnpa0	31.2879	31.3907	31.2551	31.3777	31.2845	31.3199	31.6217	31.5611	31.7145	31.7246	31.4258	31.7377	31.1158	30.9197	31.0136	30.5344	30.7198	30.5276
Q9CXE7	Tmed5	28.749	28.8327	28.81	28.7847	28.4299	28.579	28.0518	28.6607	28.1275	28.91	28.7242	28.6477	28.5907	27.9482	28.7465	28.5198	28.3948	28.8332
Q9CXF4	Tbc1d15	29.8295	29.8439	29.6503	29.6366	29.8601	30.0757	29.3588	29.6457	29.6828	29.5524	29.6074	29.8068	29.4925	29.3034	29.3315	29.9248	29.5158	29.3798
Q9CXT8	Pmpcb	29.381	29.7868	29.4357	29.5518	29.8156	29.7458	29.7895	29.6898	29.9647	29.5192	30.1247	29.4174	29.4549	30.3139	29.9875	29.9173	29.8864	30.0827
Q9CXW3;A0A0A6YY29	Cacybp	30.4875	30.651	30.7726	30.7054	30.6749	30.5902	30.7133	30.7382	30.8911	30.8935	30.8951	31.0919	30.95	30.9316	30.6609	30.5859	30.0789	30.8893
Q9CXW4;A2BH06	Rpl11	33.974	33.9405	33.6837	33.9421	33.8242	33.9622	33.9895	34.1059	34.1819	34.1511	34.0353	34.1267	33.6851	33.6671	33.6092	33.4911	33.6154	33.2731
Q9CY27;Q52L67;G3UWE1;A0A5F8MQC8	Tecr	31.3038	31.2918	31.1087	31.2105	31.2812	31.3918	31.0931	31.2438	31.2505	31.123	30.9402	31.2759	31.2877	31.1815	31.0534	30.6375	31.0242	31.2324
Q9CY58-2;Q9CY58;A0A0N4SV32;Q3UMP4;Q9CY58-3;Q9CY58-4;A0A0N4SWH2;A0A0N4SUQ1;A0A0N4SUN8	Serbp1	32.6042	32.7305	32.7458	32.6518	32.7925	32.837	32.9671	32.8297	32.7227	32.8305	33.0939	32.7795	32.52	32.2472	32.1916	31.6577	31.4991	31.9187
Q9CY64	Blvra	33.4412	33.3052	33.0768	33.471	33.1904	33.2007	32.8055	32.9935	32.8498	32.9318	32.5005	32.7615	32.9831	32.9594	33.3423	33.351	33.4187	33.1645
Q9CYG7;Q9CYG7-2	Tomm34	29.0494	29.3049	29.1191	29.4192	29.0069	29.3169	29.5143	29.2064	29.5004	29.2501	29.4053	29.4887	28.86	28.3816	29.4776	29.2834	29.3988	28.6738
Q9CYN9	Atp6ap2	28.1667	27.1536	27.9376	28.188	28.1322	28.0974	26.4761	28.2733	28.2539	28.5349	28.0028	28.0473	26.485	28.3485	27.9329	26.286	26.3871	27.3347
Q9CZ13	Uqcrc1	32.9285	32.8414	32.6056	32.9059	32.69	32.6798	32.8985	32.9809	32.9053	33.1022	33.058	33.0275	34.2456	34.4619	34.3298	34.3237	34.2948	34.435
Q9CZ30;B1AYJ9;Q9CZ30-2	Ola1	31.3435	31.0031	30.9904	31.1682	31.158	30.7337	30.9792	30.9386	31.1142	31.1333	31.024	30.9507	30.6389	30.4251	31.0106	30.7093	30.9974	30.5407
Q9CZ44;Q9CZ44-3;A2AT02;Q9CZ44-2	Nsfl1c	31.228	31.2305	31.6267	31.1921	30.8507	31.0635	31.0254	31.162	30.9562	31.4467	31.7375	31.4703	31.1062	30.7888	31.0869	31.2069	31.0214	31.0613
Q9CZB0;D3Z1A8;F8WGB3	Sdhc	27.7119	26.9503	25.2718	25.3823	26.5549	26.5755	25.8311	27.2439	25.4668	27.467	27.165	27.4081	27.535	28.2744	27.6971	27.684	27.7975	27.5239
Q9CZD3	Gars	31.3869	31.2859	31.215	31.299	31.1091	31.0493	30.8823	30.9456	31.2537	31.2401	31.0839	31.2045	30.9735	31.1419	31.1825	30.9532	31.1069	30.7648
Q9CZE3	Rab32	29.2872	29.8158	29.2555	29.8247	29.3433	29.2814	29.8532	30.2498	30.1552	30.0186	30.027	30.3131	30.363	30.1504	30.3823	30.3757	30.145	30.038
Q9CZH3	Psmg3	28.296	28.0974	28.0951	27.8951	28.1079	27.9604	28.1706	28.3987	28.2327	28.1525	28.1796	28.1811	28.0469	27.8519	28.1889	26.2075	25.8923	27.7243
Q9CZM2;B8JKK2	Rpl15	33.0796	33.1661	33.1051	33.0278	33.1917	33.1035	33.4884	33.5216	33.554	33.5565	33.4449	33.5753	33.6706	33.3499	32.8689	32.4817	32.6251	33.1963
Q9CZN7-2;Q9CZN7	Shmt2	31.4211	31.4528	31.3562	31.2848	31.0493	31.1349	31.5252	31.6418	31.7762	31.6033	31.5624	31.5901	31.2304	31.1849	31.1333	31.2077	31.0177	31.0158
Q9CZS1	Aldh1b1	27.9639	28.1005	28.0716	27.6011	27.8502	28.1554	27.8355	28.1651	28.2266	28.1718	27.873	28.0988	28.465	28.7652	28.1528	28.6393	28.3712	28.6655
Q9CZU3	Skiv2l2	27.2793	27.2612	28.5497	27.7972	28.4088	28.7765	28.2928	28.3716	28.4765	28.9338	28.7022	28.3448	28.1816	28.3818	27.5513	27.7727	26.1458	26.5762
Q9CZU6	Cs	33.9442	33.9038	33.8004	33.878	34.0062	33.7506	33.8689	33.9458	33.8823	34.1447	34.1473	34.1359	34.7113	34.8211	35.0234	34.9226	34.981	35.0363
Q9CZW5	Tomm70a	28.8251	29.0661	28.9314	29.0507	28.8268	28.7704	28.9127	28.9463	28.7266	28.995	28.7982	29.1159	29.0587	28.8827	29.291	28.9767	28.4373	29.2986
Q9CZX8;D3YUT3;D3Z722;D3Z5R8;D3YUG3	Rps19	31.0599	30.4745	31.3229	30.9053	30.1958	30.3529	31.0873	31.1652	30.8863	31.6184	32.61	31.6127	31.2889	30.7826	31.802	31.3673	31.8734	32.3028
Q9CZY3;Q9CZY3-2	Ube2v1	32.3784	32.101	31.944	32.506	32.2841	32.1133	31.9132	32.2689	32.3238	32.1157	31.996	32.0549	32.0187	32.0527	32.1762	32.0843	32.2143	32.0266
Q9D023	Mpc2	26.709	26.9461	27.2561	25.7001	27.0689	27.2833	27.1705	26.9853	27.0357	27.418	27.3924	27.3577	29.1633	29.4881	28.0477	27.9754	28.051	29.4423
Q9D024;F7C265;Q9D024-2;Q9D024-3	Ccdc47	30.014	29.7757	29.5547	29.6928	29.4563	29.3844	30.0317	29.8745	29.7935	29.7218	29.67	29.8815	29.8954	29.7071	29.771	29.6987	29.3593	29.7001
Q9D051	Pdhb	31.7962	31.8206	31.4318	31.7288	31.6231	31.2913	31.6103	31.7189	31.7982	31.7686	31.5517	31.6291	32.9384	32.8496	33.3798	32.9151	32.9941	32.776
Q9D071-2;Q9D071-3;Q9D071;E9PW47;F7C9N6	Mms19	28.0221	28.932	29.1706	29.0057	29.3541	29.6712	28.7589	28.5957	28.7167	28.7513	29.0382	29.017	25.2598	28.7128	28.1498	28.497	28.3481	27.1445
Q9D0A3	Arpin	28.1009	27.7503	27.8656	26.7175	27.3743	27.2956	28.0805	27.891	28.3188	27.9579	27.8495	27.6564	28.9459	28.8044	28.8343	28.718	27.0339	28.9955
Q9D0E1-2;Q9D0E1;B8JK33;B8JK32	Hnrnpm	33.53	33.4642	33.5505	33.427	33.5477	33.7204	33.606	33.5714	33.5478	33.7085	34.0341	33.6982	33.3857	33.4278	33.2629	33.1296	33.1737	33.3877
Q9D0F3	Lman1	30.4823	30.5093	30.4797	30.5585	30.3743	29.9056	30.3988	30.1739	30.2977	30.1558	30.2787	30.215	30.4811	30.3566	30.2564	30.412	30.3788	30.2415
Q9D0F9;A2CEK3	Pgm1;Pgm2	30.9661	30.9858	30.9708	31.0411	30.9102	30.7486	30.9204	30.8627	31.0986	30.6391	30.6988	30.7566	30.6793	30.6491	30.5768	31.1233	30.6638	30.8487
Q9D0I9	Rars	32.562	32.3737	32.2222	32.2763	32.3105	32.3138	32.3291	32.3107	32.4619	32.1928	32.1896	32.2486	32.0242	32.0391	32.0236	31.8792	31.8684	31.902
Q9D0K2;Q3UJQ9	Oxct1	32.1126	32.3065	32.2822	32.2189	32.0985	32.2997	32.0904	32.0823	32.3178	32.1537	32.1839	32.2292	33.5953	33.8313	33.3785	33.6204	33.4848	33.6026
Q9D0M3-2;Q9D0M3;A0A2R8VHK1	Cyc1	30.7243	30.8199	30.6776	30.7219	30.7228	30.744	30.7508	30.888	30.7731	30.9937	31.0877	30.9498	32.0971	32.1313	32.3623	32.1655	32.1994	32.3015
Q9D0M5;P63168	Dynll2;Dynll1	29.3896	29.2991	28.998	29.1183	29.3248	28.9347	29.1811	29.6898	28.9539	29.2195	29.2646	29.3887	29.0059	29.0638	28.953	28.7391	28.2827	28.9893
Q9D0R2	Tars	30.6161	30.1969	30.662	30.4256	30.3842	30.6598	30.4391	30.3859	30.5322	30.5099	30.3813	30.4273	30.528	30.7568	30.3682	30.4228	30.2485	30.4226
Q9D0R8;A0A0A0MQC9	Lsm12	29.1759	28.8879	28.7353	29.0144	28.7123	28.7734	28.9158	29.2291	29.3269	29.3448	29.0197	29.234	28.9201	28.7186	28.465	28.4926	28.451	28.704
Q9D0S9	Hint2	26.09	25.2788	27.168	26.1098	26.1705	27.8359	28.3993	28.1981	28.4319	28.3207	28.071	28.1375	28.8711	28.3697	26.1316	28.6486	28.5468	28.467
Q9D0T1	Nhp2l1	30.5113	30.3985	30.0842	30.2297	30.0488	30.1875	30.9359	30.6161	30.4175	30.4922	30.3311	30.5179	30.0158	30.0149	29.7971	29.552	30.473	29.7804
Q9D104;G5E8T3	Srp19	26.9691	27.3163	25.6691	26.8299	26.7934	26.0772	26.7203	26.8832	26.6691	27.0826	27.4352	27.6557	26.8688	25.7787	26.6455	25.6178	26.4628	27.2401
Q9D172	D10Jhu81e	29.8017	29.7983	29.449	29.8001	29.5837	29.7639	29.5663	29.6	29.7025	29.5235	29.6071	29.7027	30.5349	30.0223	30.3014	30.2741	30.2949	30.54
Q9D1A2	Cndp2	35.7283	35.6983	35.7925	35.7001	35.8613	35.7323	35.2197	35.2258	35.2945	35.1226	35.1242	35.224	35.0032	35.1632	34.9185	34.9373	34.9616	34.964
Q9D1D4;A0A1Y7VM54;Q9D1D4-2	Tmed10	32.319	32.1567	31.9648	32.3051	32.0326	32.1244	31.6713	32.037	32.1999	32.1795	31.9216	31.865	31.9125	32.1253	31.9548	32.1092	32.1639	31.7163
Q9D1E6	Tbcb	29.6125	29.415	29.7374	29.2584	29.4153	29.6552	29.0742	29.086	29.1257	29.4074	28.6827	29.1923	28.8014	26.4136	26.345	28.3462	27.2147	28.9363
Q9D1G1;A0A494B945;A0A494BA38;A0A494BBL7	Rab1b	32.9053	32.7086	32.522	32.6912	32.6057	32.4487	32.4773	32.7968	32.8698	32.9612	32.5909	32.7426	32.722	32.7962	32.8431	32.9481	33.0166	32.7547
Q9D1J1	Necap2	29.4718	29.6756	29.198	29.7214	29.664	28.804	29.1011	29.2154	29.0688	29.0978	29.057	28.9662	28.4483	28.4783	25.4238	28.3063	26.5628	28.5842
Q9D1J3;A0A1W2P6N2;A0A1W2P7G2	Sarnp	30.1428	29.7145	29.7537	29.9779	29.6568	29.37	30.1009	30.0628	30.008	30.3899	30.4796	30.2774	29.7437	29.5871	29.9045	29.9986	29.8973	29.8409
Q9D1M0	Sec13	28.9353	28.9114	28.5417	28.9965	28.5251	28.5486	28.6774	28.7373	28.8553	28.8953	28.4163	28.4713	28.5187	28.4648	28.5311	28.5536	28.4514	28.3777
Q9D1P4;A0A1L1STZ1;A0A1L1SU22;A0A1L1STQ1;A0A1L1SSG7	Chordc1	28.9022	29.1909	28.669	28.8496	29.1815	28.6733	28.6956	28.8224	28.6965	29.1133	28.5409	29.0341	28.742	28.6495	29.3273	27.75	28.6292	28.6886
Q9D1Q6	Erp44	31.4699	31.4709	31.0508	31.3224	31.1522	31.0803	31.2705	31.0441	31.1449	31.15	31.233	31.0952	31.0871	30.9296	31.1292	30.8942	30.8826	31.1772
Q9D1R9;A0A0G2JEY6;A0A0G2JGY8	Rpl34	31.9398	31.8152	31.6086	31.7441	31.6405	31.6068	32.1181	32.2985	32.0723	32.2088	32.0199	32.3055	31.8344	31.6979	31.5332	31.4684	31.4745	31.615
Q9D2G2;Q9D2G2-2	Dlst	31.206	31.0858	31.0637	31.17	31.0825	31.0524	31.3713	31.3295	31.2982	31.4756	31.5927	31.3795	32.1916	32.2767	32.4427	32.2838	32.452	32.4285
Q9D2N9	Vps33a	27.5356	27.4744	28.5741	27.4131	28.3891	28.7886	28.4351	28.2321	28.3131	28.3338	28.3976	28.2743	28.7283	28.9204	28.0247	28.6615	28.6102	29.0954
Q9D2R0	Aacs	30.2744	30.326	30.3394	30.3814	30.3189	30.3855	29.1462	29.4963	28.9959	28.7317	28.8234	28.6669	29.0916	27.3649	28.4421	28.9713	28.5641	27.7471
Q9D2V7	Coro7	31.9233	32.0177	31.8852	31.8234	31.733	31.866	31.6277	31.6464	31.6005	31.3628	31.3074	31.4971	31.5453	31.5624	31.6032	31.5992	31.4675	31.5591
Q9D2V8;A0A0J9YUD0;D3YWD5	Mfsd10	27.1893	27.4078	26.6246	27.8177	27.2504	27.0415	27.3141	27.382	27.3386	27.5342	27.6659	27.7576	27.7153	27.6444	27.364	27.5467	27.5286	27.6015
Q9D2Y4-2;Q9D2Y4	Mlkl	28.6559	28.6417	28.7142	28.5853	28.769	28.8836	28.7803	28.5809	28.6084	28.2818	28.7441	28.586	29.1751	28.5036	27.9226	28.8933	27.1223	26.4541
Q9D358;A0A1W2P7X3;Q561M1;Q9D358-2	Acp1	28.8348	28.9524	29.066	25.689	27.7434	29.3559	29.1455	29.5604	29.5157	29.5362	29.3287	29.0579	28.982	29.083	28.9727	29.4114	29.2396	27.4266
Q9D3B1	Hacd2	26.4965	26.8124	26.7728	26.4373	26.648	26.6761	26.5818	25.6349	25.8604	26.4914	25.816	26.7349	26.8163	26.3506	27.0357	26.8911	26.7832	26.3547
Q9D3D9	Atp5d	25.5222	26.7391	25.3199	26.1624	26.4753	25.7284	27.4142	26.3335	26.7946	27.9318	28.5226	27.9971	28.4143	25.9025	28.5982	28.9259	28.969	29.3557
Q9D4H1	Exoc2	27.3679	27.6847	27.8563	27.8561	27.79	27.8064	27.58	27.7696	27.9524	27.6788	26.498	27.5904	26.4863	27.4699	27.3498	26.427	26.9791	25.5151
Q9D4H8;E0CYT5;Q9D4H8-2	Cul2	27.7505	27.8256	27.7681	28.3379	27.6404	27.7948	27.468	27.9378	28.1641	27.6264	27.7754	27.8802	25.0035	27.8336	28.2269	28.1198	27.2144	27.7301
Q9D554	Sf3a3	28.1693	27.7761	27.9159	28.6446	27.9175	27.7488	27.8419	28.0211	28.129	27.8401	27.9192	27.9023	27.2894	27.5866	26.6232	26.7212	26.0178	27.2517
Q9D5T0;A0A494BAB5;A0A494B9Y0;A0A494B9L7	Atad1	28.6987	29.5951	29.0554	28.8711	25.0008	28.7661	29.1503	28.864	25.2371	28.9125	29.0156	28.7627	27.4719	28.7098	25.8141	29.0226	26.0686	28.1182
Q9D5V6	Syap1	27.2255	27.6784	28.0653	27.3854	27.3655	27.9434	27.0908	25.8117	27.4047	27.3812	27.944	27.353	27.4515	27.0853	25.3547	26.0623	27.0169	27.2086
Q9D662	Sec23b	31.6837	31.712	31.419	31.5048	31.5126	31.4707	31.5395	31.4619	31.3682	31.3324	31.3921	31.5722	31.3295	31.4435	31.4609	31.1934	31.2287	31.3335
Q9D6J6-2;Q9D6J6;M0QWP9	Ndufv2	27.0933	25.9808	25.2633	25.3756	27.2882	26.8696	27.0943	26.9858	26.6983	27.1439	26.7221	25.9941	27.6007	26.3971	27.5494	27.6296	25.8354	27.4264
Q9D6K9;H3BJ49;H3BJQ0;Q9D6K9-2;H3BJH5	Cers5	25.6279	26.1412	26.0179	26.8592	27.2902	26.2041	27.4252	27.2283	27.3839	26.3479	27.3437	26.3777	25.3318	27.303	26.2448	27.203	26.2514	24.6897
Q9D6N1	Ca13	26.5296	27.301	25.9884	25.1129	26.6695	26.4357	27.1911	27.8456	26.6246	26.2933	27.5876	27.6382	26.029	27.2516	27.0395	27.3821	26.8317	25.506
Q9D6Y7-2;Q9D6Y7;A0A1B0GT40;Q9D6Y7-4;Q9D6Y7-3	Msra	30.5824	30.5723	30.427	30.3769	30.7113	30.476	30.5565	30.4637	30.7542	30.6305	30.2881	30.789	29.8097	29.688	30.0668	29.9184	30.0536	29.5849
Q9D6Y9;F6ZHD8;G3UW30	Gbe1	30.815	30.9375	30.8903	30.7975	30.7725	30.7264	30.6596	30.8085	30.8656	30.3896	30.426	30.5446	30.3545	30.319	30.4865	30.5683	30.4182	30.204
Q9D6Z1;F7CHQ7	Nop56	31.0907	31.0486	30.8639	31.2271	31.0233	30.8305	31.3845	31.3224	31.6155	31.2365	31.2452	31.4767	31.0551	30.873	30.8217	30.8208	30.8947	30.8051
Q9D7H3;D3Z263	RtcA;Rtca	26.6893	26.4126	26.6486	26.4689	25.8901	26.0107	25.8455	26.005	27.5592	27.0797	26.7549	26.031	26.2624	26.9761	26.8731	26.0879	26.8502	26.1743
Q9D7N3	Mrps9	26.1701	26.5371	26.5296	26.0587	25.8896	26.51	26.8411	26.5955	26.9992	27.1298	26.4677	26.6443	26.9684	26.7157	27.0059	26.8507	26.9328	27.1367
Q9D7N9	Apmap	28.1766	28.2593	28.7685	28.2141	29.4398	29.2583	28.7547	28.933	29.2863	29.1943	28.7345	29.0019	29.4919	29.1886	29.4576	29.8061	29.6703	29.6078
Q9D819	Ppa1	29.0071	28.5687	28.4976	28.6212	28.6825	28.9199	28.9942	28.9608	29.1708	29.4587	29.1238	29.0247	29.0286	28.8791	29.2897	29.4422	28.815	29.0939
Q9D823	Rpl37	26.2061	26.8563	26.5182	26.542	26.3567	26.4035	27.8719	27.4131	27.0392	27.6972	28.0111	27.8546	28.0316	27.4662	26.2106	26.4219	25.3194	27.1596
Q9D824-3;Q9D824-2;Q9D824;D3Z3F1;Q9D824-4	Fip1l1	25.375	24.4714	27.0959	27.0552	24.5243	27.1349	27.6084	27.2775	26.6005	27.317	27.2748	27.453	27.1979	27.1204	26.1407	26.2009	26.2628	25.9537
Q9D880	Timm50	32.9804	33.2934	33.0302	33.474	33.2002	33.2416	33.3874	33.2097	33.5963	33.6244	33.5239	33.6207	33.247	32.9881	33.5516	33.5151	33.578	33.2717
Q9D883;G3UW94;A0A494B947	U2af1	28.6186	28.1485	28.9244	28.2703	28.5916	29.0527	28.8065	28.975	28.8622	29.2904	29.2856	29.599	29.314	28.8553	27.6488	27.6944	25.7576	27.2139
[truncated: 239 more rows]

## Sheet: OCgenic signature
Gene name	Log2 LFQ BMM_1_F	Log2 LFQ BMM_2_F	Log2 LFQ BMM_3_F	Log2 LFQ BMM_4_M	Log2 LFQ BMM_5_M	Log2 LFQ BMM_6_M	Log2 LFQ pOC_1_F	Log2 LFQ pOC_2_F	Log2 LFQ pOC_3_F	Log2 LFQ pOC_4_M	Log2 LFQ pOC_5_M	Log2 LFQ pOC_6_M	Log2 LFQ OC_1_F	Log2 LFQ OC_2_F	Log2 LFQ OC_3_F	Log2 LFQ OC_4_M	Log2 LFQ OC_5_M	Log2 LFQ OC_6_M
Acp5	25.1236	27.8756	26.4829	24.5389	27.4953	28.0449	29.4849	30.3491	31.9397	33.971	33.7937	33.4958	36.1679	36.3076	36.5148	36.3371	36.6918	36.0968
Ctsk	26.9329	27.245	27.1985	28.1444	26.5457	26.4172	28.6945	29.171	30.3078	32.5249	32.328	31.7238	35.2019	35.406	35.8556	35.1216	34.9342	34.2613
Myo1b	26.3929	26.7188	26.372	26.7641	27.7056	27.3757	28.7436	28.4736	27.9307	29.8631	29.3458	29.2923	32.4441	32.7063	32.5947	32.1912	31.5797	32.2244
Atp6v0c	26.4467	26.4664	27.957	25.6408	26.0224	27.2113	27.9635	28.4541	28.7397	30.4594	29.9299	28.3247	31.7673	32.0146	31.3739	31.4535	31.6397	31.5899
Scin	28.0137	27.9832	26.3421	26.2189	27.3714	27.1282	28.9424	28.4724	28.6831	30.0229	30.2801	30.2575	32.105	32.2113	32.1591	32.205	31.8764	32.2046
Fn1	26.9283	26.5441	28.0494	26.6592	27.8294	27.2814	31.578	31.4949	31.5472	30.0233	30.9026	31.0079	31.1731	31.7125	32.8808	32.1561	31.6814	32.3442
Atp5i	28.8107	27.8878	25.3034	25.6179	26.1074	28.717	29.4698	29.2687	28.7357	29.6397	30.2642	28.997	30.7581	30.3578	31.0962	31.2459	31.6303	31.6418
Ass1	27.7941	29.4331	28.3234	27.8073	28.6125	24.6812	33.1274	33.3443	33.3869	33.1694	33.2038	33.1769	31.5904	31.699	31.7982	31.2265	31.2249	31.2819
Cttn	26.8646	26.0019	26.2945	26.1464	25.7671	26.7509	29.3805	28.2395	28.0462	27.9972	28.3439	27.6996	30.9458	30.5617	29.6304	29.6246	28.191	30.5745
Itgav	29.2743	27.6246	27.9517	27.8893	28.5078	28.3983	30.1893	28.8862	29.7754	28.5221	29.2588	30.547	31.394	31.8366	32.3355	31.555	32.2958	31.4951
Slc1a5	25.9557	24.6139	26.1144	25.882	27.189	25.5133	28.8486	28.735	26.2347	28.6291	29.139	28.0301	29.1287	28.4775	29.9117	29.6934	29.6843	29.6331
Atp6v0d2	30.2693	31.7681	30.2186	30.9174	30.7407	31.1449	31.6446	31.8288	31.4971	32.1531	32.0747	32.0031	34.0367	34.0748	34.4107	34.4259	34.7353	34.2486
Maoa	29.7347	29.8224	29.582	27.4269	27.9783	27.3537	30.4832	31.0521	31.1229	30.3722	29.7079	30.4897	32.2607	32.2324	32.3583	31.7384	31.7465	31.8445
Lpcat1	27.3156	25.555	26.6449	26.42	26.8993	26.4143	27.4691	27.671	27.7707	28.0552	28.3469	28.217	29.7249	29.6213	29.5934	29.6414	29.6954	29.8527
Csf1r	30.4116	26.1259	29.8533	25.6955	26.552	29.8916	30.8571	31.4441	31.0771	31.5693	31.8383	31.3975	31.1203	31.0598	30.9234	30.5824	31	31.3783
Ndufa7	29.0755	27.3652	26.2745	26.1663	27.2381	26.5246	29.0534	28.7754	28.1525	29.1284	29.3198	28.9881	30.0514	29.5591	29.8508	29.4528	29.3391	30.0856
Dnaja3	25.9735	24.7983	27.5009	25.8692	26.5358	27.5168	27.7257	28.3582	28.8511	27.8781	29.1123	28.1166	28.8621	29.2775	27.9747	28.495	29.2585	29.5652
Gsta3	28.8651	29.0291	28.34	28.8008	28.0789	28.5416	29.9191	30.1195	29.5922	29.4052	30.0194	29.4616	31.3516	30.5234	31.102	31.0922	30.9166	31.0215
Atp5d	25.5222	26.7391	25.3199	26.1624	26.4753	25.7284	27.4142	26.3335	26.7946	27.9318	28.5226	27.9971	28.4143	25.9025	28.5982	28.9259	28.969	29.3557
Cisd1	26.7649	25.42	25.4432	25.6193	27.2103	28.1841	28.3966	28.4091	28.4919	28.1617	27.9233	28.3705	28.6078	28.7003	28.9799	28.6403	28.9408	28.834
Hagh	28.3201	28.9922	28.577	28.2304	28.6676	29.1654	28.5817	29.3409	29.6877	29.8385	29.9454	29.9286	31.0525	30.9015	30.6009	30.4757	30.8746	30.802
Uqcrfs1	30.3125	29.3339	30.6417	30.4864	30.5357	30.5002	30.7222	30.526	31.1472	31.4234	31.3534	31.3688	32.5163	31.9108	32.4044	32.6962	32.1978	32.5753
Bphl	27.3753	26.9809	25.6065	26.3479	28.0665	25.5259	27.9127	27.9285	27.8203	28.2161	27.5418	28.3307	28.5316	28.2427	28.3163	28.8348	28.4744	28.8021
Serpinb8	25.2793	26.8893	26.4834	26.6866	25.2818	26.602	28.601	28.1944	28.3634	28.5515	28.6009	28.6841	28.0989	28.3226	28.5031	27.4675	27.7043	28.3315
Hint2	26.09	25.2788	27.168	26.1098	26.1705	27.8359	28.3993	28.1981	28.4319	28.3207	28.071	28.1375	28.8711	28.3697	26.1316	28.6486	28.5468	28.467
Ranbp2	26.9039	25.8671	26.2565	25.788	25.7049	25.5387	28.6659	26.7304	29.0943	28.9176	28.5977	25.5837	28.2965	28.1831	28.5264	25.9536	26.7947	28.1965
Sod2	30.4519	30.9632	30.9873	31.0572	30.8599	30.7128	31.8753	32.2478	31.9713	32.1319	32.2582	32.1017	32.1428	31.9375	32.5227	32.6834	32.6754	32.5939
Ak2	30.7638	30.6124	30.5952	30.77	30.6261	30.8033	31.4654	31.5197	31.4753	31.9023	32.0311	31.7393	32.2332	32.232	32.3714	32.1893	32.1844	32.2984
Ndufa10	28.636	28.4476	28.8007	28.2757	28.5108	28.8008	29.4811	29.3419	29.1512	29.5139	29.4245	29.3892	30.5289	29.9222	29.8522	30.3008	30.19	30.01
P2rx4	28.1061	28.4093	27.871	27.8247	27.7224	27.4957	28.8194	28.6598	28.6775	28.585	29.239	28.726	29.4716	28.4347	29.4082	29.2941	29.8764	29.7799
Mp68	26.0903	25.6533	26.1267	24.5276	25.7907	26.081	26.9995	26.1419	26.7242	26.4057	26.9082	26.4158	27.8196	26.4886	26.9619	26.9319	27.0528	27.1948
Srd5a3	25.3174	25.4244	25.6613	24.9424	25.9087	25.9891	26.0768	26.405	26.5127	25.8054	27.2543	26.3818	27.7582	26.8122	26.6592	26.5005	26.9066	26.5411
Acsl1	31.1189	31.0303	30.9769	31.1256	31.1072	30.8725	32.4428	32.5323	32.5157	32.4026	32.4755	32.4775	32.3019	32.1899	32.1687	32.0198	32.2689	31.9559
Hist1h1d	32.4439	32.2692	32.7991	32.868	32.4	32.287	33.1358	33.488	33.3428	33.8831	33.9614	33.3014	33.6666	33.6436	33.4508	33.486	33.7409	33.4471
Cybb	31.0182	30.8812	30.9633	30.7576	30.9847	30.736	31.8635	31.9125	31.7674	31.4298	31.5269	31.6051	31.8911	31.9384	31.7975	32.1115	31.8683	32.0054
Lyz2	34.8516	34.5583	34.0912	34.378	34.2253	34.2893	35.564	35.3807	35.0155	35.4437	35.1346	35.0749	35.4054	35.2031	35.4596	35.2222	35.7414	35.4884
Nqo1	28.9799	29.1479	29.3694	28.9893	28.8355	28.7594	29.9987	30.5015	30.3365	30.3821	29.7995	30.2164	29.9664	29.8508	30.3355	30.1852	29.8385	29.8803
Hist1h1b	33.1078	32.7638	32.9814	33.1512	32.6815	32.3672	33.341	33.8363	33.7172	34.1202	34.217	33.7428	33.9761	33.7817	33.8875	33.613	34.0294	33.541
Ahnak2	28.96	29.3217	29.5545	29.2029	29.454	30.0728	30.2413	29.9591	30.0068	30.2863	31.1178	30.5259	30.1167	30.1561	30.5426	30.5436	30.257	30.5155
Rasa4	29.7936	30.0064	30.2044	30.0259	30.1493	29.9005	31.1027	30.6893	31.0042	31.0719	30.9623	30.9001	31.4084	30.9173	30.9507	30.9155	30.2485	30.6085
Ehd1	33.4969	33.4551	33.6461	33.6368	33.6426	33.7759	34.4568	34.5073	34.6347	34.6638	34.6959	34.5398	34.3156	34.5182	34.3971	34.4038	34.4144	34.3445
Uchl1	31.3379	31.1696	31.1266	31.4406	31.291	31.1757	32.0427	31.6738	32.0092	32.2504	32.1626	32.1402	31.9949	31.5465	32.1272	32.1774	32.1053	32.144
Vasp	30.1121	30.0678	30.2103	30.104	30.3817	30.3784	31.002	31.0339	30.9184	30.9679	31.1308	31.004	31.2495	31.3525	30.8391	31.0244	30.5087	30.7774
Hist1h1c	34.9105	34.4279	34.8391	34.7552	34.3468	34.4269	35.1615	35.5468	35.4349	35.7971	35.9652	35.6765	35.5323	35.2702	35.3605	35.1359	35.3696	35.2699
Gsdmdc1	30.7549	30.7862	30.7748	30.9784	30.7594	30.6548	31.951	31.9929	32.3517	32.342	32.1131	32.0828	31.392	31.3535	31.5565	31.7006	31.3752	31.1992
Hist1h1e	32.6477	32.2861	32.7218	32.804	32.4946	32.5132	32.9134	33.2471	33.2478	33.6504	33.9028	33.6125	33.3752	33.2203	33.0284	33.014	33.3242	33.3275
Ano6	29.3533	29.037	29.0017	28.6743	28.8792	29.3512	29.8779	30.0128	30.1741	29.7739	29.6637	30.0177	29.5849	29.6643	29.9235	29.4434	29.3694	29.4033
Snrpd1	31.3025	30.7037	31.0455	31.1905	31.077	31.4662	31.8744	32.0554	31.9276	32.4214	31.9811	32.2398	31.7254	31.4095	31.4652	31.6912	31.3086	31.6671
Hist1h1a	32.6789	32.2428	32.6063	32.4928	32.1345	32.4021	32.9405	33.4527	33.2741	33.6064	33.6816	33.5264	33.0397	32.7668	32.7185	32.5696	32.9664	32.8633
Nolc1	28.1575	28.0703	27.8887	28.0435	27.9423	27.7839	29.4059	29.5597	29.3893	29.4467	29.3778	29.4894	28.6131	28.6405	28.3347	28.2519	28.1261	28.0568
Ehd4	33.7868	33.6113	33.8015	33.6237	33.7434	33.6456	32.7109	32.9193	32.6953	32.6955	32.8488	32.8154	32.9729	33.1287	33.181	33.0767	33.2854	33.1229
Mpeg1	31.5147	31.2109	31.3337	31.6981	31.3441	31.5345	30.1569	30.275	30.4418	30.7007	30.5796	30.3841	30.4208	30.2523	31.0597	30.9685	31.2843	30.9457
Abhd12	32.3494	32.3715	32.2806	32.2087	32.4588	32.2275	31.4909	31.4982	31.4447	31.0452	30.9411	31.3683	31.7368	31.332	31.4855	31.4775	31.4168	31.4838
Asph	32.2234	32.2043	31.9723	31.99	32.0192	32.0647	31.1078	30.7546	31.0652	30.9723	30.6909	30.9089	31.0219	31.2268	31.3416	31.251	30.8898	31.2359
Eea1	29.6976	30.3009	30.8672	30.0916	30.3217	30.8505	29.6383	28.6282	28.7435	29.5672	30.1181	29.6084	29.4317	29.4385	29.65	29.4897	28.2657	29.905
Ptpra	29.3528	29.0616	29.0356	29.2531	28.8515	28.5219	27.9802	28.1543	27.8513	28.2871	28.1788	27.7648	28.1572	28.2572	28.2812	27.7839	27.8516	27.7506
Dhcr24	27.4132	27.9903	27.9521	27.2106	27.8838	28.1436	26.8037	26.8362	26.7976	26.5928	26.6525	26.2376	27.2548	26.2971	26.916	26.6463	27.229	25.8623
C1qa	28.6673	28.7725	28.657	29.2689	28.6989	29.1264	26.1188	26.1119	26.2509	26.9904	27.1352	25.5487	28.1832	26.989	28.3503	28.051	27.4503	27.4563
Plau	27.437	28.2569	27.6923	27.6152	27.6335	27.6865	26.3195	25.6818	27.0474	25.9655	26.1007	26.4053	27.3424	26.7364	27.0168	26.2191	25.678	26.418
Plod1	28.813	29.0624	29.2544	29.1881	28.4827	29.2922	27.776	27.9123	27.9241	28.4773	28.2912	28.2369	26.9861	27.4225	27.6682	27.8219	27.929	28.4453
Mmp12	32.8025	33.2299	32.8357	32.6099	32.5009	32.4332	31.658	31.8391	31.8894	31.3302	31.2139	31.6969	31.2513	31.5481	31.2593	31.4193	31.3667	31.4673
Dcxr	28.4023	28.5329	28.5075	28.5721	28.4109	27.7738	26.4948	26.5956	26.002	25.8966	28.0795	27.8086	25.6697	26.1715	27.6432	28.0726	26.1032	27.8449
Zyx	31.0957	30.8339	31.3672	31.0062	31.37	31.443	30.6289	30.4759	30.119	30.0941	30.1801	30.2413	29.9358	29.9068	29.8167	29.7627	28.9059	29.986
Rasa1	29.2822	29.254	29.237	29.0266	29.2094	29.1606	28.5496	28.1884	28.374	27.9194	28.055	27.7982	27.798	27.7738	28.3437	26.283	27.9662	28.1574
Stap1	30.8649	30.9309	30.3048	30.567	30.4733	30.2476	29.5259	29.907	29.5903	29.5147	29.0452	29.1844	29.3634	29.3757	29.2002	29.1121	28.2852	29.1332
Igf2bp2	28.0503	27.7383	27.9469	27.8961	27.4361	27.3596	26.5536	25.0409	27.5197	26.9285	25.8612	26.3259	25.8149	25.7347	26.396	26.9691	26.1733	26.3508
Napg	28.4822	28.1056	28.3199	28.0461	28.5632	28.6993	25.8318	26.89	26.1367	28.1396	27.6436	27.9924	26.4405	25.6272	28.2956	25.7707	26.5335	28.2846
C5ar1	30.9777	30.9505	30.9254	30.9869	30.9871	30.809	30.1799	30.2868	29.9929	29.8092	29.5966	30.0976	29.5445	29.1479	29.5747	29.4215	29.3478	29.2925
Dcps	28.7813	28.2049	28.5658	28.3937	28.0992	28.2454	25.6682	26.293	25.2858	28.2634	26.3464	25.084	26.7055	26.6483	26.3727	26.0849	28.0822	26.9809
Plek	31.9136	32.0544	31.8828	31.8904	31.912	31.8415	30.7999	30.8845	30.842	30.6321	30.6036	30.8089	30.6213	30.417	30.2292	30.2817	30.3216	30.1548
Nrp1	28.7426	28.7791	28.3192	28.8615	28.5079	28.3902	26.9461	26.1972	26.1488	26.7167	25.8413	25.5881	26.8812	26.9636	27.4203	26.8853	27.3327	26.4864
Inppl1	30.1171	30.509	30.1746	29.8632	30.0562	30.0735	29.6796	29.4862	29.0989	28.8634	28.9225	29.0906	26.5363	28.9795	29.0565	29.1751	28.6508	28.6346
Lilrb4	29.2074	29.0843	26.2424	29.0881	28.6957	28.1653	26.9122	26.7096	26.8598	27.2673	25.4926	26.5655	28.2122	26.0299	27.0014	26.301	25.4963	27.4861
Hmox1	33.3259	33.3443	33.7498	33.5835	33.4115	33.4716	32.7245	32.6189	32.6348	32.4295	32.6972	32.4549	31.7009	31.1829	31.9406	31.7513	32.0974	32.0827
Hpgds	28.4037	28.0056	28.1277	28.1677	28.1784	28.2848	26.3984	27.8034	26.1028	26.2255	27.8495	26.5759	26.3205	26.7889	26.38	25.6784	27.3738	26.484
Cd72	28.2066	27.754	27.9901	28.6792	28.4196	27.7938	27.0404	27.3269	27.4537	27.5042	27.2253	26.9399	26.3908	26.7353	24.9256	26.7875	26.4657	26.8873
Apbb1ip	31.7182	31.6852	31.5979	31.6261	31.6818	31.7178	30.8425	30.7296	30.5999	30.5508	30.7963	30.5989	30.1338	30.2119	29.9577	29.9352	28.9952	29.9031
Siglec1	29.4555	29.0376	30.0069	30.0738	29.1826	30.9798	28.7762	28.9395	27.6586	26.0121	28.6845	28.3128	27.4725	27.8482	27.6074	28.0173	28.1466	28.5826
Ptpn7	28.8173	28.4062	28.0997	28.4128	28.162	27.7469	25.132	28.0373	27.6961	25.942	25.5054	27.5984	26.9806	25.0865	26.803	27.2385	26.7375	25.6403
C1qc	31.8117	31.525	31.4326	31.5643	31.465	31.442	29.281	29.5233	29.5882	29.2525	29.2054	29.474	30.0477	29.905	29.503	29.6517	29.8497	29.0034
Clip1	28.0491	27.9978	28.6591	28.2464	28.1611	28.2914	25.3353	26.4089	26.7322	28.0034	26.0922	27.773	27.1822	26.7058	25.7645	26.5023	25.7098	26.2571
Cd180	28.6226	28.8412	29.3564	28.5585	28.8711	29.4253	28.4388	28.1826	27.6604	27.7793	28.2115	26.1281	28.1191	26.249	27.0752	27.5866	26.3935	26.9319
Aacs	30.2744	30.326	30.3394	30.3814	30.3189	30.3855	29.1462	29.4963	28.9959	28.7317	28.8234	28.6669	29.0916	27.3649	28.4421	28.9713	28.5641	27.7471
Lgals9	29.2007	29.1627	29.2636	29.302	29.2787	29.3489	28.2131	27.8902	25.4969	28.3981	27.0256	25.4945	26.6782	27.4074	27.5193	27.574	26.2334	28.1508
Gatm	29.3913	29.6986	29.3623	29.2518	29.0699	29.3179	25.9258	25.656	25.48	26.7593	27.132	26.3602	29.7253	26.5007	26.1947	27.4814	25.8106	27.4965
Lpl	32.8199	32.8708	32.6903	32.9872	32.6115	32.8113	31.6557	31.4369	31.6002	31.2763	31.1803	31.5857	30.5434	30.9507	30.1919	30.9025	30.1716	30.1797
Stab1	32.2144	31.86	31.873	31.9697	31.864	32.3871	30.833	30.8633	30.7555	30.0833	30.3143	30.34	28.8223	29.539	30.8008	29.8261	29.8773	29.0135
Cd14	29.2185	28.4485	28.8209	28.862	28.4742	28.7789	28.0472	27.8644	26.1927	26.0927	27.0844	25.4762	26.5519	27.3146	26.2365	26.1055	26.5765	25.5266
Asns	29.3245	28.9529	28.8789	28.284	28.6549	26.9898	26.2021	28.5385	25.9253	26.41	25.6581	26.6466	26.1529	26.4841	26.5892	25.5927	26.1165	25.6105
Cd36	30.5024	30.5997	30.5113	30.1857	29.3897	29.8614	28.3329	28.5586	27.8863	26.576	26.5313	27.7794	28.1287	28.0143	27.6998	26.2334	27.6761	28.4611
Nes	30.9486	30.8565	31.4941	30.8681	30.9777	31.9938	25.916	25.9152	26.1064	26.0613	28.7911	26.7531	25.9471	29.4003	29.7019	29.0816	29.8135	28.0782
Hip1	31.0816	31.2708	31.3829	30.8973	31.3475	31.1536	29.4402	29.2417	28.8715	29.2962	29.3387	29.7708	29.0837	29.3329	27.8696	28.7731	27.9519	28.0235
Fam129a	31.5105	31.4514	31.6852	31.2537	31.7723	31.8792	30.2772	30.1753	30.0466	29.3225	30.383	29.9217	27.6373	28.5093	29.2489	28.5825	29.3347	29.67
C1qb	31.403	31.0525	31.2045	31.2624	31.0892	31.1197	27.8123	27.6452	27.8277	27.9351	27.8471	27.8694	28.6135	26.3942	27.9388	27.7923	27.7953	31.0228
Far1	29.8928	29.1568	29.7456	29.7963	29.9246	29.9241	28.5965	28.4888	29.0159	29.034	28.3173	29.369	26.5596	28.8567	26.1839	25.6798	26.034	26.9258
Itga6	30.2222	30.1828	29.7025	29.9802	29.8671	29.8473	26.6939	26.0008	26.6668	26.5053	25.9827	25.3775	29.7396	25.7886	25.7059	27.0646	26.1452	26.948
Adam8	30.0916	29.9882	30.0899	30.0054	29.9467	30.0677	29.5574	29.2725	29.0766	28.5125	28.4691	29.0707	25.4379	26.3208	25.8321	27.2239	26.9952	27.1607
Mrc1	33.1705	33.0947	33.0228	32.9913	32.9601	33.4139	30.9678	30.2001	31.1271	30.2486	27.7499	30.5473	29.9643	30.2591	30.3324	29.0259	29.0828	27.5541
Lsp1	31.6838	31.1673	31.852	32.3002	32.3333	32.2028	30.3401	29.5921	29.6932	30.1833	30.3494	30.0839	27.5792	27.2674	28.0371	26.4043	26.288	26.5456
Dab2	33.4483	33.3088	33.782	33.5281	33.7773	33.9564	30.2749	31.2663	30.819	30.1322	31.1538	31.0227	28.458	29.262	28.8257	28.695	27.5871	27.9365

## Sheet: SILAC
Majority protein IDs	Gene names	Log10 Intensity	Log2 Ratio H/L normalized BMMs-OCs	Log2 Ratio H/L normalized BMMs-OCs Significance B
Q05117	Acp5	8.87361	6.51298	1.37139e-15
Q545T0;P55097	Ctsk	8.49318	5.3336	5.99584e-11
Q9R0P9;Q3TCH2;I7ENE7	Uchl1	7.11767	3.0983	0.000207643
P50429;B2RWQ7;P50429-2	Arsb	7.68454	2.92928	0.000466652
Q80SY3	Atp6v0d2	8.03133	2.67288	0.00147205
Q9JHF5;Q91W06;Q9JL12;F6XRE6	Tcirg1	8.65311	2.65723	0.00108848
Q542D9;Q62351;Q8C872	Tfrc	7.83678	2.63856	0.00170433
Q9D6R2;Q9D6R2-2	Idh3a	7.6389	2.59577	0.00204113
Q9ESY9	Ifi30	7.58311	2.32671	0.00597097
P08249;P40926;P40926-2	Mdh2;MDH2	9.08657	2.32184	0.0042913
Q04447	Ckb	9.94329	2.21307	0.00647468
Q6PB66	Lrpprc	7.81159	2.18808	0.00997003
Q99KI0	Aco2	8.56892	2.17233	0.00752134
Q9D0M3-2;Q9D0M3	Cyc1	7.88903	2.14727	0.0115342
Q9WU81;Q9WU81-2	Slc37a2	8.41529	2.08151	0.0104183
P99028	Uqcrh	8.61613	2.06664	0.0109773
Q07417;F6RAZ3	Acads	7.39808	2.06664	0.0152771
Q9D051	Pdhb	7.93902	2.03005	0.0173025
B9EKB8;B7ZWC4;Q07113	Igf2r	6.80082	2.00324	0.0189328
P48678-2;P48678;P02545-2;P02545-6;P02545;P48678-3;P02545-3;P02545-5;P02545-4	Lmna;LMNA	8.86088	2.00227	0.0137167
Q8BWT1;Q3UKH3	Acaa2	7.74306	1.99056	0.01975
Q5NCJ9;Q8R1I1	Uqcr10	7.21769	1.93603	0.0236229
Q9CQB4;Q9D855	Uqcrb	8.06292	1.81979	0.0341271
Q80Y14	Glrx5	7.20737	1.78839	0.0375718
Q9D2G2;Q9D2G2-2	Dlst	8.17725	1.77551	0.0287474
Q9DB15	Mrpl12	7.80539	1.75702	0.0413046
Q9DB77	Uqcrc2	7.7736	1.75352	0.0417405
P20108	Prdx3	8.32276	1.74369	0.0317169
Q571F9;P97855;Q3UR88	G3bp1	8.09608	1.73223	0.0328488
Q9CZU6;Q0QEL9	Cs	8.70117	1.71497	0.0346181
Q03265;D3Z6F5	Atp5a1	9.56164	1.70969	0.0351759
Q8H135;P83484;P83483;Q9C5A9	At5g08670	8.38655	1.70071	0.0361417
Q3TIC8;Q9CZ13;Q3THM1;Q8K2S8	Uqcrc1	8.16572	1.68158	0.0382734
Q9DCZ0;Q4FK74;Q9D3D9;Q9D0J2	Atp5d	8.33644	1.65324	0.0416289
P63038	Hspd1	9.16319	1.63208	0.0442939
P56480	Atp5b	9.75568	1.62134	0.0457013
P38647	Hspa9	8.48708	1.61282	0.0468429
Q8C2S9;Q3THX5;E9Q3X0;Q9EQK5;Q3U7S9	Mvp	8.5801	1.60715	0.0476167
Q6S388;Q6S392;Q6S393;Q6S387;Q6S385;Q9QXS1-10;Q9QXS1-9;Q9QXS1-12;Q9QXS1-11;Q9QXS1-13;Q9QXS1-5;Q9QXS1-3;Q9QXS1-16;Q9QXS1-4;Q9QXS1-14;Q9QXS1-6;Q9QXS1-7;Q9QXS1-8;Q9QXS1-2;Q9QXS1;Q6S390;Q9QXS1-15;E9Q3W4	Plec	8.90245	1.60488	0.0479301
P70158	Smpdl3a	7.56767	-1.74328	0.0445993
Q3U6L3;Q9QUH0	Glrx	7.76797	-1.80854	0.0376304
Q3UMS6;B2RUJ7;Q00519	Xdh	7.64448	-1.90417	0.029103
Q8C6S5;Q3U6G0;Q3U4P0;Q61093;Q3TVP4;Q3U6M7	Cybb	7.98222	-1.9256	0.0274382
Q8R355;Q99N69	Lpxn	7.54536	-2.08363	0.0175105
Q8BYW1-2;Q8BYW1-3;Q8BYW1;B9EI26	Arhgap25	7.75921	-2.11541	0.0159476
Q9R200;B7ZN92;Q9WTV4;Q3TB85;Q3T9N8;E9QNL8;B7ZN91;Q3U159;H2ELL3;E9Q5M7;B7ZN90;D3Z627;P24063	Itgal	7.02115	-2.13093	0.0152297
Q4FJR9;Q64339	Isg15	7.58992	-2.16404	0.0137929
Q8C1X9;Q3U737;O35639;Q3TFK4;Q3TLP4	Anxa3	8.56173	-2.27774	0.0362057
Q3UWH6;Q9D0C0;Q543M3;Q3UHZ4;Q3U5U9;Q3TT75;P06797;Q3TVJ1;Q3TNC8;Q6LAF5	Ctsl	8.1247	-2.28539	0.0355819
D3Z5U5;J7IR93;Q9Z257;Q3UCX4;D3YYR5;Q9Z256;Q3TR36;Q9JJX6-3;Q9JJX6;Q9JJX6-4;Q9JJX6-2	P2rx4	8.09117	-2.29272	0.0349922
Q2HZ94;Q61830	Mrc1	7.90732	-2.34571	0.00784396
A6H6H4;Q6ZWY8	Tmsb10	8.50277	-2.44701	0.0243863
Q6WVG3;Q8CBQ4	Kctd12	8.0454	-2.47947	0.00506135
Q3TRI2;E9PX84;Q3TRE6;Q3TMQ2;E9QL31;P98078-3;P98078-2;P98078;Q9DCE6;E0CXT5;Q3TN55;F6TQN9	Dab2	7.95839	-2.49851	0.00474805
P16045	Lgals1	9.63913	-2.50283	0.0213039
Q5RKP0;Q499X4;Q3U331;Q3TXD3;Q62465	Vat1	9.20238	-2.50496	0.0211934
Q0PD49;P61028	Rab8b	7.64076	-2.51309	0.00451996
Q3UTF0;P36423;Q8K320	Tbxas1	7.49584	-2.55224	0.00395593
Q3U7R1;Q3U7R1-2	Esyt1	8.60461	-2.60771	0.0164201
Q6KAS4;Q9QXH4;Q3U1P9;Q3TD13	Itgax	7.92445	-2.62647	0.00305866
Q91XV3	Basp1	7.49277	-2.62683	0.00305484
E9PUA7;Q62393-2;Q62393-3;D3Z125;D3Z7X7;F8WHQ1;Q62393;D3Z637;D3Z2U2	Tpd52	8.56631	-2.72337	0.0122002
Q62192;Q3U0U7	Cd180	8.63924	-2.8044	0.009847
F6QP10;Q91WC9	Daglb	7.1692	-2.96725	0.000869585
Q3U6Y9;Q8C6Z4;Q3UAI3;Q3TA14;Q08857;Q3UC79	Cd36	8.62631	-3.47807	0.00135758
Q3TQE0;Q3TBG9;Q3TRM8;Q08EC2;E9Q8S8;Q149C8;Q3TVQ4;Q3TCB2;E9Q3Z4	Hk3	8.39731	-3.6108	0.00088057
Q6PB99;F8WJB9;E9PVP4;P70429-2;P70429	Evl	7.33664	-3.79931	2.35974e-05
Q542H7;P04117	Fabp4	8.46959	-4.03179	0.000203153
Q3UVI0;Q3UQ68;Q9MD82;Q7JCZ8;Q7GIP3;Q4JFM6;N0DTI5;K7XJX5;B9V1K9;B9V192;A3R488;A3R462;A0A067XL99;A0A067XKV1;A0A067XKN8;A0A023J6L2;A0A023J6J5;A0A023J6C1;A0A023J672;A0A023J611;P03921;Q3UQD2;Q3TRR5;A3E4B7;A0A075DCB1;A0A067XKW0;A0A023J6I6;A0A023J6G8;A0A023J6G4;A0A023J6F2;A0A023J6A9;A0A023J679;A0A023J627;A0A023J5Z8;A0A023J5Y5;A0A023J5X2;A0A096XKJ6;A0A096XKI0;B2L0P7;A0A096XKN0;A0A096XKK8	mt-Nd5;ND5;Nd5;Mtnd5;mt-Nd6	6.82318	0.966135	0.290837
Q7JD03;Q7JCZ1;Q5GA81;Q38S35;Q38S32;Q38S29;Q38S08;Q38S05;Q38RU1;K7XKA7;K7XK22;K4EH82;H9LAY2;G9BQU1;G9AYT2;E3NYQ3;B2L0P0;A3R481;A3R455;A0A096XKM6;A0A096XKL3;A0A096XKI7;A0A075DC90;A0A023J6F3;P00405;Q38RW2;Q38RX1;A0A023J6I7;Q38S44;P50672;B0FT48;A3E4B0;G5D058;E3NYR6;B0FT58;Q85AR6;Q1L2C5;Q4PKH4;Q37595;G9AYR9;Q38RV6;G5D648;B0FT90;A0A0A0QQD8;A0A0A0QNT5;Q7YG22;Q38S50;Q38S11;Q38S02;K4EH62;G1FEU9;A0A023J607…	COX2;mt-Co2;COXII;Mtco2	8.96491	0.8431	0.295938
Q78ZJ8;A0A068BFR3;P46638;G3UY29;E9Q3P9;F8WGS1;G3UZD3;Q0PD45;P62492;Q3UZ37	Rab11b;Rab11a	8.4743	-0.514305	0.64159
A0A077S2U6;P08905;A0A077S9N1;P17897	Lyz2;Lyz1	8.63179	-1.17095	0.283672
A0A087WNN8;Q06EZ3;Q61263;Q8C795	Soat1	7.24227	-0.349677	0.614207
A0A087WNP6;D3DND1;Q4VAA2-2;Q4VAA2;A0A087WRM0	CDV3;Cdv3	7.59876	0.108625	0.992532
A0A087WPH7;Q3U8Y7;F6Q2E3;Q3UD94;A2AGN7;Q3THI5;Q3TKC2;Q8BUP7;B7ZCF1;Q3TKG4;O88685	Psmc3	7.62239	-0.0812627	0.830285
Q3UR42;A0A087WPL5;E9QNN1;O70133;O70133-2;Q3TEB2;Q05BR6;B6ID88;B6ID89;O70133-3	Dhx9	7.10078	0.188021	0.929869
A0A087WQA5;A0A087WRZ5;Q8R0B4;C9DT14;Q8BLD4;Q8BUM1;Q6VYI5;Q6VYI4;Q544R5;Q921F2;A0A087WQX8;A0A087WNY6;A0A087WS74;A0A087WRP4;H3BJV1;A0A087WSH7;A0A087WR97;Q05C33;D2KPZ5	Tardbp	7.5116	0.77104	0.415924
Q99K94;Q9D323;Q8C497;Q8C3V4;Q3TW11;Q8C8M3;A0A087WSP5;P42225;A0A087WSQ5;Q91Y52;P42224-2;P42224	Stat1;STAT1	7.77013	-1.66196	0.0547783
Q545H7;A0A0A0MQ90;P97352	S100a13	7.1086	-0.979174	0.236574
A0A0A0MQA5;P68368	Tuba4a	7.7328	0.116764	0.999542
D2KHZ9;A0A0A0MQF6;P16858;S4R1W1;S4R257;D3YYI5	GAPDH;Gapdh;Gm3839;Gm7293	9.55555	0.196481	0.799964
A0A0A6YX02;Q9CQ22	Lamtor1	7.16826	-0.582858	0.449777
A0A0A6YX18;Q8BVE3;A0A0A6YWP6	Atp6v1h	8.89881	1.52311	0.0604
Q9CY93;Q5M9K9;A0A0A6YX26;P62900;A0A0A6YXL3	Rpl31	8.63328	0.663755	0.409046
A0A0A6YY29;Q9CXW3	Cacybp	7.33094	NaN	1
A0A0B4J1M9;A0A0B4J1F2;P27546-3;P27546-2;P27546;Q78TF3	Map4	7.3251	-0.46029	0.532969
A0FJF3		7.7478	0.303225	0.817029
A0JLV3;B2RVD5;B2RTK3;Q8CBB6;Q921L4;Q99880;Q99879;Q99877;Q93079;Q8CGP2;Q8CGP1;Q6ZWY9;Q64525;Q64478;Q64475;P62807;P58876;P10854;P10853;O60814;Q8CGP2-2;A7MCA8;A7MC11;Q16778;P33778;P23527;P06899;Q8VEE3;G3X9D5;A0JNS9;Q9D2U9;Q8N257;Q8CGP0;Q64524;P70696	Hist1h2bj;Hist1h2bk;Hist1h2bm;Hist1h2br;LOC665622;HIST1H2BL;HIST1H2BM;HIST1H2BN;HIST1H2BH;Hist1h2bp;Hist1h2bc;Hist2h2bb;Hist1h2bh;Hist1h2bb;HIST1H2BC;HIST1H2BD;Hist1h2bf;HIST1H2BK;zgc:173587;ano9a;HIST2H2BE;HIST1H2BB;HIST1H2BO;HIST1H2BJ;Hist1h2ba;Hist3h2ba;HIST3H2BB;Hist3h2bb;Hist2h2be	9.40411	-0.181182	0.874673
A1A4T2;Q8BHN3;Q8BHN3-2;Q3UE86;Q8BHN3-3	Ganab	8.05231	0.514299	0.621288
A1L0U3;Q6LBE8;Q64528;B9EI85;Q71DI3;P84233;P84228;M1EVI3	Hist1h3e;Hist2h3b;HIST2H3A;Hist1h3b	9.03189	-0.0974247	0.935961
A1L0V4;Q6LBF0;P68433;P68431	Hist1h3i;Hist1h3a;HIST1H3A	9.40756	-0.164981	0.886481
E9QN37;A1L314	Mpeg1	7.09985	NaN	1
S4R1I6;Q8BTS0;Q3UXW3;A1L333;Q5U222;Q3V0Z8;Q61656;Q3TU25;Q3U741;Q501J6-2;Q501J6	Ddx5;Ddx17	7.14414	0.318114	0.802668
A1L3B8;P26516	Psmd7	7.47137	1.0263	0.257988
A2A547;Q5I0T8;P84099	Rpl19	7.82621	0.686613	0.478665
A2A5N2;Q9CQV8;Q9CQV8-2;A2A5N1	Ywhab	8.85036	-0.281351	0.802382
A2A813;Q99LX0;A2A815;Q99497	Park7;PARK7	7.75013	0.808179	0.389939
Q61833;A2ACG7;Q3U505;Q9DBG6	Rpn2	8.60223	0.321697	0.684212
A2AE89;P10649;F6WHQ7;Q6PJ91	Gstm1;Gstm7	8.28314	-1.09289	0.317311
A2AFI4;A2AFI3;Q9WV02-2;Q91VM5;Q9WV02	Rbmx;Rbmxl1	7.70661	0.947928	0.301309
A2AFI9;Q3UX53;A2AFJ1;Q8C5H3;Q3UJI2;Q60973;Q60972;F6U539	Rbbp7;Rbbp4	7.52673	0.0954519	0.981188
A2AFS1;A2AFS0;Q3U8N1;Q3U6F6;Q8C483;P26638	Sars	7.31626	0.141302	0.976169
Q91Z04;Q8C5A0;Q8BQW4;A2AH25;Q5FWK3	Arhgap1	NaN	NaN	1
G3UZ34;Q7TMX4;Q543F1;Q3U5Q3;Q3TMY8;A2AH85;Q6A0E3;O08810	Eftud2	NaN	NaN	1
A2AKI5;P43406;Q3U4C8	Itgav	6.84056	NaN	1
Q8CBM2;Q9EQ66;Q8BQK0;A2AL85;Q8BSY0	Asph;ASPH	7.52973	-1.17579	0.162764
Q3TLT9;Q3UNN2;Q3U8S1;Q3U468;A2APM5;A2APM3;A2APM4;E9QKM8;Q80X37;A2APM1;A2APM2;P15379-2;P15379-3;P15379-6;P15379-11;P15379-5;P15379-10;P15379-9;P15379-4;P15379-8;P15379-7;P15379;P15379-12;P15379-13	Cd44	7.80549	0.755315	0.427228
A2AR07;Q8BTU4;Q564E6;Q3TG93;P32067;D6RI87;Q9CYB9	Ssb	8.03003	0.501516	0.632566
E9Q8N1;E9Q8K5;A2ASS6-2;A2ASS6;A2ASS6-3	Ttn	8.24477	-1.12604	0.302716
F6VQ81;Q3TUJ9;Q8BKP1;Q3TAI4;Q9CZ22;A2AUD5;Q9CYZ2;V9GWU5	Tpd52l2	7.60061	-0.719828	0.366186
A2AVJ7;Q99PL5;Q6ZPS0	Rrbp1	8.31652	0.232538	0.76605
A2AW41;Q9CT37;F7B5B5;Q99KG1;Q3UZI0;Q3UKV5;Q8VHM5;Q3UMT8;Q3U8W9	Hnrnpr	7.24012	0.842617	0.366748
A2BE93;Q5U445;Q3T9S3;Q9EQU5;A2BE92;Q9EQU5-2;Q9EQU5-3	Set;BC085271	8.93595	0.985938	0.222431
Q8VC94;A2BH06;E9PZB3;E9PYL9;Q9CXW4	Rpl11;Gm5093;Gm10036	7.80044	0.554245	0.586624
A2RS22;Q9WUM3	Coro1b	7.86741	-0.258494	0.685
A2RS23;Q11136	Pepd	7.80507	-0.347472	0.61588
A2RS58;P47941;Q8R5B8	Crkl	6.81096	NaN	1
A2RSB1;B7ZNL2;Q8C1W9;Q78ZA7	Nap1l4	7.773	0.0973411	0.982814
A2RSV8;P19783	Cox4i1	7.77123	0.831634	0.374049
A2RTI3;O89017;Q3UE99;Q9R0J8	Lgmn	7.94963	-0.795083	0.324685
A2RTT4;P61089	Ube2n	8.15036	-0.147761	0.899059
B7ZWK3;A3KGU5;B9EKJ1;B2RXX6;A3KGU7;E9Q447;P16546-2;P16546;Q3URW8;Q3V1V5	Sptan1	7.2353	0.248535	0.870273
A3KMJ8;P61759;Q3TIR6	Vbp1	6.86312	NaN	1
A3KML3;F6YY69;F6VW30;P68254-2;P68254	Ywhaq	8.89768	-0.45334	0.682426
A4FUS1;Q641N3;Q5CZY9;P14131;Q2LDP7	Rps16	7.72462	0.689925	0.47611
A5GZX3;Q9CPU0	Glo1	7.54368	0.443819	0.684506
A7KNE3;G1C2S9;F4IMB5	atp1;At2g07698	7.71916	NaN	1
P62867;Q642K5;Q3THB2;A7MCC4;Q920W8;Q91V99;P62862	Fau;faub;fau	7.89707	0.753433	0.428593
A7VJ98;Q80X87;Q9CQI3	Gmfb	8.75988	-0.236469	0.834603
Q3UDG0;Q3TMT4;Q3THE7;A7VL18;Q3V1N7;Q3U367;Q3TG52;Q9JLJ2	Aldh9a1	7.70377	1.18713	0.183092
A8IP69;P61982	Ywhag	9.19123	-0.27411	0.807559
A8QKB4;Q4FK36;Q9R0P5	Dstn	8.29372	0.917164	0.256008
Q3UJR6;B1AR28;P50544	Acadvl	7.63861	1.56803	0.0710308
Q80U29;B1AR51	mKIAA0357;Dnah9	NaN	NaN	1
B1AWE0;Q6PFA2;B1AWE1;B1AWD8;B1AWD9;O08585;Q3THU7	Clta	8.41893	-0.396897	0.721083
Q3UJG9;B1AX58;Q99K51;Q3UKB1	Pls3	7.56797	0.256045	0.862921
B1AXW5;B1AXW6;P35700;Q3U9J9;B1AXW4;Q9BGI4	Prdx1	9.74762	-1.79887	0.0984925
B1AYC9;Q8R5A3	Apbb1ip	7.7201	-0.884967	0.279296
B1AZS9;O08807	Prdx4	9.05561	-0.607507	0.581236
B2CY77;P14206	Rpsa	8.90422	0.584963	0.465945
B2M1R6;Q3TUA1;Q5FWJ5;Q3TL71;P61979-3;P61979;P61979-2;Q3U9Q3;Q3U6X2;Q3TJ38;Q3TG17;H3BLL4;D3Z5X4;D3YWG1;H3BK96;H3BKD0;H3BKI8	Hnrnpk;Gm7964	8.84611	0.376735	0.635417
Q3TF69;Q3TT81;B2M1R7;Q61990-2;Q61990-3;Q61990;E9Q7D8;Q8CFQ6;P57722-2;P57722	Pcbp2;Pcbp3	7.55843	1.04432	0.248671
Q3UWP8;B2MWM9;P14211	Calr	9.70748	0.686613	0.393347
B2RTM0;P62806;P62805;Q61667;Q6NR90;P59259;A8MRV1	Hist2h4;Hist1h4a;HIST1H4A;At1g07660	9.8342	-0.224857	0.842988
Q8BWQ9;B2RTM4;Q9JKB1;P58321	Uchl3;Uchl4	7.68561	1.22903	0.166532
E9Q9E8;B7ZMQ1;B2RU38;Q18PI6-2;Q18PI6-3;Q18PI6	Cd84	7.20941	-1.48036	0.0845995
B2RVP5;Q3THW5;P0C0S6;Q8R029;Q3TFU6;Q3UA95;Q8GUH3;Q96QV6;Q9C944;P27661	H2afv;H2afz;HIST1H2AA;H2afx	7.81844	-0.0281898	0.875209
B2RWE8;Q3TDD8;Q3UGC0;Q3TSY9;Q3TLQ9;Q3THB0;Q8BGD9	Eif4b	7.52401	0.146134	0.971374
F8WIX8;Q149V4;Q78DY2;B2RWH3;Q64426;Q64523;Q16777;Q6GSS7;Q6FI13;A0AUV1;A3KPD0;Q8CGP4;B2RVF0;A2AB79;Q99878;Q96KK5;Q8CGP6;Q8R1M2;Q93077;Q8CGP7;Q8CGP5;Q8BFU2;Q7L7L0;P22752;P20671;P0C0S8;P04908;Q64522	Hist1h2al;Hist2h2ac;Hist2h2aa1;H2A;HIST2H2AC;HIST2H2AA3;Hist1h2ah;Hist1h2aa;Hist1h2ad;Hist3h2a;HIST1H2AJ;HIST1H2AH;H2afj;HIST1H2AC;Hist1h2ak;Hist1h2af;HIST3H2A;Hist1h2ab;HIST1H2AD;HIST1H2AG;HIST1H2AB;Hist2h2ab	9.32336	0.00288247	0.986971
Q80UJ8;B2RWI2;Q9EP89;A1A4A8;A0PJ65;Q3UEQ3	Lactb	7.18825	1.0082	0.267589
E9Q7H5;Q6PFA7;B2RXM2;Q0VG47;J3QNY1;Q8BG05-2;Q6P6I7;A2AL12;Q5FB19;Q3UZG3;Q8BG05;Q5U3M2	Gm8991;Hnrnpa3;Gm6793;Gm9242	8.67571	0.1145	0.878392
B2RY90;P85094	Isoc2a	6.86554	NaN	1
Q3TC82;B6DT57;P97369	Ncf4	7.32578	-0.631064	0.419192
B7FAV1;B7FAU9;Q8BTM8;B9EKP5;Q6KAM8	Flna	9.18918	-0.483299	0.662233
Q4FJV4;B7STB7;P10107;Q3U5N9;Q4FK88;Q3US43	Anxa1	9.59902	-1.11354	0.30817
B7UCY7;P62911;Q5PR09;P17932	Rpl32;Rpl32-ps	7.59729	0.761285	0.422916
Q4VBX4;Q569Y6;B7ZBY7;E9PY39;Q9D2M8-2;Q9CZY3-2;Q9D2M8;Q9CZY3;B2KF55;A6X925;B7ZBY6;D3Z6R2	Ube2v2;Ube2v1;Gm20431;Gm10088	7.75977	-0.125211	0.793494
B7ZCU2;B7ZCU5;Q3UAH6;Q3TPY5;Q3TMI0;Q6AXD3;B7ZCU4;B7ZCU3;Q3TJR5;Q3TJ64;B7ZCU0;J3QNK8;Q8IZP0-10;Q8CBW3-5;Q8IZP0-8;Q8IZP0-7;Q8IZP0-2;Q8CBW3-2;Q8IZP0-4;Q8IZP0-3;Q8CBW3-4;Q8IZP0-5;Q8CBW3-3;Q8IZP0-6;Q8IZP0-9;Q8CBW3;Q8IZP0-12;Q8IZP0;Q3UBL3;Q8IZP0-11	Abi1;ABI1	7.09489	0.920903	0.317311
B7ZP20;Q810B6-2;Q810B6	Ankfy1	7.20396	-0.461978	0.531772
B9EKE9;B7ZWF1;Q3TQX5;Q62167;Q3U484;B9EIA2;O00571-2;Q62095;P16381;O00571	Ddx3x;Ddx3y;D1Pas1;DDX3X	8.00376	0.117296	1
B8JK33;Q3TL61;B8JK32;Q3TW40;Q3THB3;Q570Z0;Q9D0E1-2;Q9D0E1;F6W322;Q3TQ66	Hnrnpm	7.76248	0.719315	0.453769
F4I1C1;B9DFR1;Q9S9Z8-2;Q9S9Z8;P48347-2;P48347;Q9S9Z8-3	GRF10;At1g22300;GRF11	7.97331	-0.0944797	0.819177
Q56WH1;B9DHQ0	TUBA3;TUBA5	8.3212	-0.794082	0.469099
B9EHN0;Q02053;P22314-2;P22314	Uba1;UBA1	8.53053	-0.367657	0.741401
B9EIU1;Q8CGC7	Eprs	7.04427	0.27262	0.846737
G3X9N6;B9EJ86;Q69ZJ4	Osbpl8	7.00337	NaN	1
E9Q390;B9EK95;Q69ZN7;Q69ZN7-4;Q69ZN7-2	Myof	8.00971	0.1149	0.997936
C6AB84		8.47045	0.33754	0.670019
E9QMV2;C6EQJ5;Q4KML4	Abracl	8.59905	0.235727	0.763071
D0VXS6;Q9Z1N5;Q3UVN0;Q3U837;Q3T9L0;Q8VDW0;Q3TB18;Q3TPL7;Q3TIE4	Ddx39b;Ddx39;Ddx39a	8.25469	0.223052	0.774932
D3YWT0;D3Z569;D3YTS1;Q9R0P6;Q6PET3	Sec11a	6.96916	-0.449493	0.540653
D3Z712;D3YVB4;F8WJ41;Q5M9M4;P62245	Rps15a	7.33646	0.468531	0.662058
Q3TXR5;D3YVC1;Q58EU3;Q3TXS9;Q3TL20;Q3UB36;D3YWJ3;P25444;P15880;F6YTZ4;Q3TI78;Q3TLE5;J3QMG5;Q9DC49;E9Q1N8	Rps2;RPS2;Gm6576;Gm5786;Gm18025	7.51591	0.301354	0.818838
D3YVH4;Q3TZI3;E9Q4Q2;D3YZC9;D3YZD0;Q3UK67;Q3UI45;Q64213-2;Q64213-3;Q64213	Sf1	6.98712	NaN	1
D3YVN7;Q8BFR5;Q8BFR5-2	Gm9755;Tufm	7.49971	0.86378	0.352932
D3YW48;O88456	Capns1	8.15448	-0.638344	0.561868
D3YWF6;Q7TQI3;D3Z7K0	Otub1	7.95355	-0.260515	0.683398
D3YWJ5;D3Z325;D3Z312;Q921Z5;D3Z205;J3QNA5;D3Z0Q1;J3QM73;Q921Z5-2	Tnfaip8	7.55029	-1.15059	0.171114
D3YX76;P15626	Gstm2	7.16705	-0.844795	0.29902
D3Z568;F6Y6V5;D3YX99;D3Z6W9;Q8BU20;Q9CQH3	Ndufb5	7.13117	1.26045	0.154874
D3YXG2;Q3U2G9;Q9D997;Q9QZ08	Nagk	7.49532	-1.0292	0.215864
D3YYM6;Q91V55;P97461	Rps5	8.4747	0.407733	0.608599
D3YYV8;Q3TKR5;Q58EU6;Q3U850;P47962;Q3THE1	Rpl5	8.00212	0.463832	0.666305
D3YZX3;Q3U9V4;E9QKR0;P62880;D3Z1M1;E9PWM7	Gnb2	8.30194	-0.237898	0.833573
E9Q7G1;D3YZZ5	Tmed7	7.57393	0.145091	0.972409
Q3US76;Q05CS5;Q6NS79;D3Z074;E9PXV7;E9PV41;Q5DTQ4;O08808	Diap1;Diaph1	7.12067	-1.41592	0.0979152
D3Z0B9;Q571I9;F6RQF0	Aldh16a1	7.20747	0.510456	0.624669
D3Z158;Q8BU21;Q8BML9;Q3TN94;Q3TIN2;F6TDS3;Q8R1V9	Qars	7.28133	-0.347087	0.616173
D3Z1H9;Q7TMS6;Q3U011;Q9JL62;D3Z1H8	Gltp	7.72811	-1.68108	0.0522258
D3Z1Z8;D3Z5N2;Q9DCP3;Q9CYU5;Q9CXQ8;Q91XT3;Q8C2H3;Q545B6;P54227	Stmn1	NaN	NaN	1
Q8BX20;Q4FJR7;Q3UTA4;Q3UT53;Q3UC76;Q3TQZ4;M0QWL1;J3QQ02;J3QPI8;J3QP87;J3QMW5;D3Z367;Q60872;J3QPQ5;Q3UJQ5	Gm5662;Eif1a;Gm8300;BB287469;Gm2016;Gm21936;Gm2056;Gm6803;Gm2035;Gm2075;Gm2046;Gm10264;Gm2022	6.77458	NaN	1
D3Z494;Q8CI22;Q8BIV6;G5E895	Akr1b10	7.25871	-1.1633	0.166864
Q2IDG6;D3Z4N4;Q2IDG5;Q2IDG7;E9QLW5;P09535;P01344;P01344-2;P01344-3;J3QJZ9	Igf2;IGF2	7.58459	NaN	1
D3Z512;Q3UM14;P56542;S4R1G0;D3Z5U3	Dnase2a;Dnase2	6.68556	NaN	1
D3Z645;Q9QZ88;D3YYD5;Q9QZ88-2;D3YW98	Vps29	8.06956	-0.562879	0.609805
H7BWX9;D3Z794;P61957;G3UZX6;G3UZ60;G3UWI9;G3UWX9;G3UZA7;Q9Z172-2;Q9Z172	Sumo2;Sumo3	6.71662	0.0199154	0.916282
D6RHA2;P82343-2;P82343	Renbp	7.66418	-0.997722	0.228738
D6RIJ2;Q3U0Y9;Q8BXN0;Q8BJG2;E9PWY9;Q8C0C7;Q4FJQ2	Farsa	7.54803	0.699018	0.469134
Q6P6I8;E0CYM8;Q2M4I8;P97797-2;P97797	Sirpa;Ptpns1	8.22953	-1.31847	0.226895
E9PUD2;Q3U4P3;Q8K1M6-4;Q8K1M6-3;Q8K1M6-2;Q8K1M6	Dnm1l	7.36637	0.629287	0.524049
E9PV44;O35143	Atpif1	8.15259	0.0903115	0.9018
Q3TF41;Q8BSH9;E9PW66;P28656;Q9CSP8	Nap1l1	8.7176	-0.101877	0.932691
E9Q0X0;E9PW69;Q3UCF0;Q9R1P0;Q3TL95	Psma4	7.71715	-0.132104	0.787763
E9PXX7;Q3UBW8;Q3TEE8;Q91W90;Q3UWX1	Txndc5	7.46057	-0.105023	0.810342
Q8C5C0;E9PYG9;Q3TCJ7;F6TVP2;E9Q0K6;F8WJE0;Q60710;Q3UDX7;Q6ZQM3	Samhd1	8.29303	-1.94414	0.0740325
Q3TC32;Q80UN0;E9PYI8;Q9JMA1	Usp14	7.67774	0.258579	0.860442
E9PYT3;Q91YH5-2;Q91YH5;Q6PGE9;Q8BH66	Atl3;Atl1	7.69246	-0.0893747	0.823463
E9PZ00;Q3TXJ0;Q8BFQ1;Q3U8C4;Q3U897;Q3U825;Q3U5W2;Q3TXP9;Q3TWL8;Q3TKB2;Q3TIT5;Q3TWM9;Q3UAS4;Q3UE29;Q3TWF9;Q3TKK3;Q3TID4;Q3TWE9;K3W4L3;B2RUD7;Q3UFE8;J3QPG5;Q61207	Psap	9.51247	-1.84084	0.0908411
Q3U6G1;E9PZC3;Q923D2;E9PZC4	Blvrb	8.57458	-1.1112	0.309197
E9PZF0;Q5NC82;Q01768;B0LAA8;Q8R4B4	Gm20390;Nme2	8.90558	0.209641	0.787539
E9Q5H2;E9PZF5;Q3TX26;P97822-2;P97822	Anp32e	7.97385	0.182057	0.93577
Q8C715;E9Q0A7;Q4KMM3-3;Q4KMM3-2;Q4V8B0;Q4KMM3-4;Q4KMM3	Oxr1	6.96039	0.610984	0.538991
E9Q0U7;Q61699-2;Q61699;Q8C6H1	Hsph1	6.46816	NaN	1
E9Q133;Q3UJP4;Q3U4U6;P80318;Q3U0I3;F6Q609	Cct3	8.14811	0.395831	0.618837
Q5DTS3;Q8C2A3;Q3UNN1;E9Q9F5;E9Q1G8;O55131;Q3UGE0;S4R2P6;Q8C650-2;Q9DA97;Q8C650	Sept7;Sept14;Sept10	7.50918	-0.263317	0.681178
E9Q3V6;Q15019;P42208;Q15019-3;Q15019-2;F6UKN5;D3Z1S1;F6WYM0;D3YYB1;D3Z3C0	Sept2;SEPT2	8.11949	0.140124	0.853712
F7A6H4;E9Q555;Q8CI06;Q69ZG7	Rnf213;mKIAA1554	6.52204	NaN	1
Q3TBT0;F6YBY4;Q3U4I5;Q3TD86;G5E8F1;E9Q604;Q3U3F0;E9Q5K8;Q3U1U4;P05555;Q3U1W4;P05555-2;Q3UJ88	Itgam	8.57194	-1.70416	0.117651
E9Q616;Q6UL10	Ahnak	9.27467	-0.497323	0.652863
Q8C123;E9Q634	Myo1e	7.34508	-0.06679	0.842487
Q3TQL4;Q3TEY5;E9Q800;Q3U7N2;Q8CAQ8-3;Q8CAQ8-2;Q8CAQ8;Q8CAQ8-5;E9QAY6;Q3TVZ5;Q2YDW0	Immt	7.80649	1.24416	0.16084
E9QAX7;Q9ERK4;E9Q1T9	Cse1l	7.66518	-0.401139	0.575732
Q5M8Q0;Q3U7D2;E9QAZ2;Q9CZM2	Rpl15;Gm10020	8.02837	0.699996	0.468387
Q9DC42;Q4FJS6;E9QMJ5;E9QJS7;Q9Z0M6-2;Q9Z0M6-3;Q9Z0M6	Cd97	NaN	NaN	1
E9QLA5;Q0GNC1-3;Q0GNC1	Inf2	NaN	NaN	1
E9QN08;Q91VK2;Q80T06;P57776-2;P57776;F6ZFU0;P57776-3;D3Z7N2;D3YY68;D3YUQ9;D3YZT9	Eef1d	8.13868	0.65104	0.417937
Q9CY59;F2Z456;Q9DCN2-2;Q9DCN2;A0A0A0MQM3	Cyb5r3	8.31444	0.0203421	0.969919
Q0WRS4;F4JFN3;Q9S7E7	At3g07770;Hsp89.1;F17A17.11	8.33193	0.4609	0.56382
F4JTQ0;P11574;Q9SZN1;Q8W4E2;Q683E8;Q680Z0	At4g38510;VHA-B1;VHA-B2;VHA-B3;At1g20260	8.30029	1.37957	0.0887384
F6QA74;Q544Z7;P28352;D3Z124	Apex1	6.78432	NaN	1
F6QD74;Q5SQX6;Q6PGK0	Cyfip2	6.55386	NaN	1
Q7TPQ7;F6RV17;Q9CWU3;Q3TPC5;Q3TT94;Q571J7;Q6P1F6;Q925E7;G3UZP6;Q8BVB4;Q6ZWR4-3;Q6ZWR4;Q6ZWR4-2	Ppp2r2a;Ppp2r2d;Ppp2r2b	7.32974	0.228726	0.889717
F6SVV1;Q4FZE6;P62082	Gm9493;Rps7	8.3822	0.842376	0.296348
Q05DV0;Q8CEI0;Q3U6Q5;Q3TCS3;F6UND7;Q80XU2;Q3UKD6;Q8CBP1;Q8C762;Q3TJI7;P25911-2;P08103-2;P25911;P08103;Q04736;P05480;D3YZ57;P39688-2;P39688	Lyn;Hck;Src;Yes1;Fyn	7.30116	0.497638	0.636004
Q3UBR4;F6WR04;Q8BSZ5;Q3UD32;O70370;Q99M14;Q3U5K1	Ctss	8.28894	-1.82613	0.0934658
Q5M9N8;Q3UBI6;Q3TK73;F6XI62;P14148	Rpl7	7.84702	0.505688	0.628875
F6ZV59;G5E8G0;G3X9W0;Q60668-4;Q60668-3;Q60668-2;Q60668;E9Q5B6;Q3UXC8	Hnrnpd	7.95206	-0.424978	0.558304
F7DBB3;F7CVJ5;E9PYB0	Ahnak2	8.86645	-1.23501	0.257933
Q3UG90;F8VQ28;Q8VI36-2;Q8VI36;Q99LE7	Pxn	NaN	NaN	1
Q8R393;Q63ZW9;Q8BTF0;F8WHL2;Q8CIE6;Q99JW9;Q8BTF3	Copa	7.59543	-0.123261	0.795117
F8WHM5;Q53WR6;Q61543;Q8BQH1;F6RSH1	Glg1	7.39487	-0.311793	0.643233
F8WJG3;P62996;Q5PR75	Tra2b	7.52643	-0.383906	0.588489
F8WJK8;Q3U9V1;Q3U8D2;Q3U3N7;Q99L47;Q3TGW8	St13	8.26562	-0.181117	0.874721
G3UVV4;Q6GQU1;Q3UPC4;Q3TJE3;P17710-3;P17710-4;P17710-2;P17710;Q3TTB4;Q3UE51	Hk1	7.5234	0.924556	0.315116
Q56A15;G4XXS0;G4XXR9;G3UWG1;P62898;P62897	Cycs;Gm10108	8.0162	1.29437	0.142992
G3UXZ5;Q5HZK3;P97371;G3UXY0;G3X9K9;G3UWN9;Q06323;Q06323-3;Q06323-2	Psme1;PSME1	8.81173	-1.34575	0.217353
G3UY38;Q3UMT7;G5E924;Q8R081	Hnrnpl	7.0849	NaN	1
G3UYV6;G3UZJ6;G3UZK4;Q0QEW9;Q642K1;Q58EW0;P35980;G3UX28	Rpl18	7.40594	0.543397	0.595949
G3UYV7;Q059I1;P62858;J3QNN8;P34789	Rps28;Gm10263;RPS28C	7.65369	0.961253	0.293621
G3UZI2;G3V018;O60506-4;Q7TMK9-2;O60506-3;O60506-2;Q7TMK9;O60506;G3UXJ6;G3UWM1;G3UZ48;O60506-5	Syncrip;SYNCRIP	8.33082	0.64321	0.423469
G3UZY2;P97493	Txn2	7.83216	1.42916	0.10258
G3V011;Q8CG29;Q811E7;P70248;Q92827;Q6KAL9	Myo1f;MYO1F	7.88884	-0.502015	0.503802
Q9CQG4;Q921E4;Q5QGU0;G3X8R0	Reep5	7.61655	-0.0811406	0.830388
Q9D2D1;Q544R6;G3X8T3;P16675	Ctsa	8.47564	-0.968972	0.375878
G3X9L6;Q9DCX2;B1ASE2	Gm10250;Atp5h	8.38823	1.4939	0.0654608
G3X9V0;Q5SVP3;P97372;E0CZ90	Psme2;PSME2b	8.71641	-1.0932	0.317173
G3XA10;Q8C290;Q3ULH5;Q3TWN5;Q3TVV6;Q8VEK3;O88568;Q3TXW2;Q3TGN5;Q3TS50	Hnrnpu	8.21064	0.18916	0.806898
G5E839;Q564F4;Q3UJZ8;Q3TII0;P80315	Cct4	8.20415	0.339365	0.668391
G5E850;Q544Z9;P56395	Cyb5a	8.21566	0.102053	0.890425
G5E8R1;G5E8R0;E9Q455;Q564G1;B7ZNL3;F8WID5;P58771-2;E9Q452;Q8BSH3;Q545Y3;E9Q454;P58771	Tpm1	8.42462	0.402831	0.612807
G5E8R2;E9Q453;E9Q456;E9Q450;E9Q448;Q8BP43	Tpm1	7.14965	0.777535	0.411308
G8DXN9;G8DXU5;G8DXS2;G8DXR6;G8DXP0;Q6VEU5;Q545F5;P56382	Atp5e	7.19493	1.32544	0.132734
H3BKM0;H3BIY9;Q5SWR1;Q9DBG3;Q9DBG3-2	Ap2b1	6.88207	NaN	1
H3BKH6;Q9R0P3;H3BLJ9;H3BJL6;H3BK43;H3BJP2	Esd	9.16501	0.195852	0.80056
H3BL49;Q9WVS5;Q8BVY8;Q3UL22;Q3UKQ2;Q6A0F1;P42932;Q9CRW7;Q9CS06	Cct8;Cctq	8.09015	0.540722	0.499727
H7BWZ3;Q9JM76;D3Z2F7;D3Z2F8	Arpc3	8.27989	-0.487662	0.659312
H7BX95;Q6PDM2;Q6PDM2-3;Q6PDM2-2	Srsf1	8.15256	0.220454	0.77737
I7HLV2;Q3THJ6;Q6ZWV3;P86048;O89059;A0A0A6YYP7;B7FAU6	Rpl10;Rpl10l	7.59768	0.549718	0.590507
J3KMM5;Q5DTI2;O55143-2;O55143;O54994	Atp2a2	7.85101	0.18409	0.933758
J3KMQ2;Q3U9Y8;Q3TXV1;Q3TWL6;Q3TW71;Q3TKV1;Q3TIP0;Q3TI61;Q8VDM4;Q99JX8;Q80V77;Q9CRK7	Gm5422;Psmd2	7.70696	-0.220043	0.715751
Q3TX38;Q3TTN3;Q5EBQ0;J3QMG3;Q60931	Vdac3	7.49892	0.483674	0.64845
Q3UBP0;J3QN31;P28650;P28650-2	Adssl1	7.77613	-0.686824	0.385387
J3QNT6;Q8BMJ3	Gm5039;Eif1ax	6.52677	NaN	1
Q5ND42;Q3UE53;J3QQ30;J3QPW1;Q3TGI6;Q3TIQ3;P53810	Pitpna	7.68097	-0.147186	0.775263
J9QHW2;P16125;D3Z7F0	Ldhb	NaN	NaN	1
K3W4R2;Q6URW6-2;Q6URW6;Q6URW6-3	Myh14	7.24279	NaN	1
Q3TY98;Q6NXX6;K3W4T3;Q9Z1G4-3;Q9Z1G4-2;Q9Z1G4;Q3TXT5;Q99M55	Atp6v0a1	7.68319	-1.60682	0.0627276
K7Q7T7;P63001;Q14A12;Q9D859;Q8BPG5;Q3TLP8;P60764;A2AC13;Q8QZS2	Rac1;Rac3	7.98521	-0.394297	0.580782
Q3U8S5;Q3U3A8;O08529;Q8R486;Q8BPV9	Capn2	8.22879	-0.658652	0.549286
Q6P1B9;O08539-2;O08539	Bin1	7.73379	-1.13651	0.175919
O08553	Dpysl2	8.10219	-1.15441	0.290589
Q6GT24;Q53ZU7;O08709;Q6A0D0;D3Z0Y2;Q8BPD3	Prdx6	8.65102	0.235114	0.763643
O08749;Q3TIE8	Dld	7.91955	1.19251	0.180901
Q3U518;Q3TWG2;O08795;O08795-2	Prkcsh	8.1608	0.795767	0.323533
Q3UC68;Q3TXC7;Q3TWV1;Q3TMX0;O88601;Q3UBE4;Q3UB97;Q3U902;Q3U724;Q3U6J5;Q3TET7;O08992;A2AKJ9;A2AKJ6;H3BLG5;Q3U6Q3	Sdcbp	7.64528	-1.29974	0.126109
O08997	Atox1	8.93214	0.161952	0.832799
Q6RI64;O09061	Psmb1	7.62933	-0.234924	0.703792
O09131	Gsto1	7.83841	0.999351	0.272371
Q9CQM8;O09167;Q4VA28	Rpl21	8.15957	0.750606	0.351375
Q4FJZ6;Q3T9P2;O09172;H3BJA3	Gclm	7.81004	0.0648829	0.954881
O15384;Q684I8;Q3TKM5;Q3TGZ3;P51553-2;P70404;P51553;P41565	Idh3g;IDH3G	NaN	NaN	1
O23657;O49841	RABC1;RABC2A	7.63902	-0.128566	0.790703
Q3V235;O35129;Q3V2V2	Phb2	8.14563	1.02567	0.204534
Q3UNI8;O35215;G3UYJ7;G3UZN1	Ddt;Gm20441	8.33189	1.42051	0.0797349
Q9CY29;Q3ULG4;O35226-5;O35226-4;O35226-3;O35226;O35226-2	Psmd4	7.58645	0.0112093	0.908829
O35295;Q8BQK8;Q3UTJ8	Purb	6.617	NaN	1
Q9D8S5;Q13243-3;Q09167;O35326;Q13243	Srsf5;SRSF5	7.8797	0.29901	0.821106
O35381;D3YYE1;D3Z7M9;F6UFG6	Anp32a	8.27681	-0.0539729	0.96793
O35405	Pld3	7.5359	-0.641064	0.413005
Q9CSU2;Q3UD26;O35593	Psmd14	NaN	NaN	1
Q3U2B2;Q7TMD4;O35604	Npc1	7.91221	0.0614305	0.951913
Q5SVG5;Q5SVG4;Q3U1K9;Q3TVN4;Q8CC13;O35643	Ap1b1	8.2276	-0.713663	0.515917
Q811L7;Q8C2Q7;O35737	Hnrnph1	7.43588	NaN	1
Q3UG11;Q3TUF3;O35887;Q6XLQ8;Q3TL33;G3V004;G3UWV3;Q3MID6;G3UXA3;Q3TQD1	Calu	8.5058	0.651775	0.41742
O49513	RABA1E	7.47792	-0.645187	0.410469
Q3UG68;Q3UC51;O54734	Ddost	8.18679	0.387473	0.626071
Q3UR54;Q8CGH7;Q05CQ3;Q3U237;O54774	Ap3d1	7.03415	-0.634822	0.41686
O54962	Banf1	8.38675	0.289716	0.7132
O55029	Copb2	7.65304	-0.00570993	0.894367
Q9CZS7;Q544E3;O70172;F6RJE8;Q91XU2;Q3UJ95;Q80XI4	Pip4k2a;Pip4k2b	6.8557	NaN	1
Q9EQW9;Q4FJL9;O70200;A1E2H8;G3UYJ2;P55008	iba1;Aif1;AIF1	8.00009	-1.50615	0.0796982
O70251;A0A087WS46	Eef1b	8.81221	0.316957	0.688481
Q544R7;Q3U6W4;O70252;D3YX62	Hmox2	7.5739	0.185993	0.931875
O70404	Vamp8	7.35127	0.491494	0.641468
Q9DCD8;Q58EV4;O70435;Q3TEL1;E0CX62	Psma3	6.19747	NaN	1
O70456;Q9JJ20	Sfn	7.8763	-0.332844	0.627033
Q9CU14;Q9CSC2;Q78ZM0;O70492;D3Z789;D3Z6Z0	Snx3	8.22817	-0.837687	0.44473
Q6ZWQ5;Q3TGS7;Q3V2H3;O70493;Q99M52	Snx12	7.79314	-1.62598	0.0598642
Q0VGQ1;O70503-2;O70503;Q9CSR6	Hsd17b12	7.3272	-1.04463	0.209752
Q3UJS5;O70569;P62264;D3YVF4;D3Z7I1	Rps14;rps14	7.88543	0.586789	0.559064
O70591;F8WJ30	Pfdn2	7.45568	0.215616	0.902623
O78207;W5XQG0;Q792Z7;P01899;O78206;Q31167;Q31168;K7X379;Q8R3Y0;Q3KQJ3;P01897;Q61643;Q31151;O19467;Q569W0;Q31152;Q95H92;Q8HWB2;Q31149	H2-D1;H-2D;H2-L;H2-Q4	8.27547	-1.44097	0.186313
O82274;Q9LNC2		8.04076	0.441802	0.686351
Q9DBM8;Q3TJY2;O88342;Q3TE06;Q9DC08;Q3U136;Q80ZI9;Q3TNK2	Wdr1	8.61629	-0.650725	0.55418
O88569;O88569-3;O88569-2;B7ZP22	Hnrnpa2b1	9.00941	0.302758	0.701327
O88668;K4DI63;J3QP41	Creg1	7.94558	-0.905115	0.269745
Q561M4;Q3UDC3;O88746;O60784;O60784-2	Tom1;TOM1	7.80114	-1.00185	0.227021
Q5HZJ8;Q3TJ51;Q8C338;O88844;Q0QER9	Idh1	8.76319	-1.32049	0.22618
Q8BNF3;Q3U2Z6;Q3TDY6;O89023	Tpp1	8.14492	-0.632003	0.565825
Q3U232;Q3U1N0;O89053;Q3U9K3;Q3T9L1;G3UYK8	Coro1a	8.24408	-2.06474	0.057719
Q545K5;Q8BG13;O89086;Q5RJV3	Rbm3	8.82838	0.47467	0.552487
O95101;Q9DCW5;P43024	Cox6a1	7.88112	0.671837	0.490154
Q9JK75;Q9JK76;Q64531;Q99KF5;P00494;P00493	Hprt;Hprt1	7.86283	-0.660315	0.401245
P00920;P00918	Ca2;CA2	NaN	NaN	1
Q3UBW0;W5XIT1;W5XHY0;Q3TH01;Q61895;Q7JJ15;Q3TVI9;P01901;D2YW38;K7WBQ4;G3UXW2;Q64272;Q61642;W5XIK7;Q31173;P04223-2;P14426;P04223;Q7TN03;Q95457;Q61892;Q61896;P14428;P03991	H2-K1;H2-K;H2-D1	7.42552	-0.0854202	0.826787
P84244;P02301;E0CZ27;F8WI35;B9DGR9;A8MRL0;Q16695;P59169;A0A075D6L6;A0A075D6L0;A0A075D6P2;A0A075D5I1;A0A075D6N9;R4IVP6;A0A075D7Z2;A0A075D7Z5;A0A075D651;R4IVQ9;R4IYB9;A0A075D647;R4IW26;Q0WRA9;P59226;Q9LR02	H3f3a;H3f3c;At4g40030;HIST3H3;HTR4;HTR2	8.36474	-0.203718	0.858295
Q5FWB7;P05064;A6ZI44;Q6NY00;D3YWI1;Q9CPQ9;A6ZI46	Aldoa;Aldoart1	9.15749	0.245252	0.754194
P05201;F7ALS6	Got1	7.84514	0.824564	0.378796
P05202	Got2	7.85428	0.644871	0.511497
Q564E2;P06151;Q3UDU4;Q3TI99;Q3TCI7;G5E8N5;Q99K20;Q3THB4;D3Z736;D3YZQ9	Ldha	9.22008	-0.212016	0.852279
P06733;P06733-2	ENO1	7.4097	0.691087	0.475215
P06745;B7ZWL9;B2RXT5;F6SAC3	Gpi;Gpi1;Gm1840	8.65833	0.0398403	0.950893
S4R1M0;S4R2V1;S4R1S4;P06800-3;P06800-2;P06800;Q3U382;Q64730;Q8C6Q7	Ptprc	8.42864	-0.884727	0.419271
Q545V2;P07091;D3YUT9	S100a4	9.50724	1.58871	0.050208
Q542G9;P07356;Q9CZI7;Q3UCD3;B0V2N7;P07355;Q99KH3;P07355-2;B0V2N8;B0V2N5	Anxa2;ANXA2	9.52842	-0.357492	0.748508
Q546G4;P07724;C6KIA0	Alb	NaN	NaN	1
Q80Y52;P07901;Q3UIF3;Q3TKA2;A0PJ91;Q3TKB9;Q3TKG0;Q8C5U3;Q3TJU7	Hsp90aa1	8.82789	0.600365	0.454489
P08003	Pdia4	6.98517	-0.352824	0.611822
P47957;P08030;P47956	Aprt	8.34631	-0.578025	0.600039
Q91V38;Q3UAD6;P08113;Q3UBU0;Q3TUD6;Q8CCY5	Hsp90b1	9.3294	0.273814	0.727773
Q3UF30;Q3TC45;P08207	S100a10	7.9107	-0.0934788	0.820017
P08228;P07632	Sod1	8.73857	0.579277	0.470214
Q71LX8;P11499;P08238;Q811H6	Hsp90ab1;HSP90AB1	9.52437	0.604261	0.451616
P08752;A0A0A6YWA9	Gnai2	8.53689	-0.774651	0.480191
P09055;P09055-2	Itgb1	7.24927	-0.160556	0.764231
Q3UDR2;Q3TWE3;Q3THC3;Q3TF72;P09103;Q3U738;Q3URP6;Q3UBY9;Q3UJA8;Q3UA23;Q3TIM0;Q3TGS0;Q3TT76	P4hb	9.52394	0.4336	0.586615
Q8CD23;Q3TL52;P09405;Q3TT41;Q3TGR3;Q8CE30	Ncl	9.19131	1.06943	0.18606
P09411;S4R2M7	Pgk1	8.9356	0.461319	0.563474
P09528	Fth1	7.87778	-0.476298	0.521679
Q4FJX9;P09671;Q3U8W4;Q3TJA2	Sod2	8.13716	0.977829	0.226217
Q3U7F3;Q3TIK8;P09867;Q5EBP8;Q3UK83;P49312-2;P49312;Q3TFB1	Hnrnpa1	8.3498	0.617204	0.442147
Q58E64;Q3UA81;P62630;P10126;Q3UZQ3;Q3TII3;P68104;P68104-2;D3YZ68;D3Z3I8	Eef1a1;EEF1A1	9.42362	-0.0343672	0.982375
Q3TVS6;P10605;Q3TC17;Q6LAF6	Ctsb	9.31503	-2.07875	0.0560343
P10639	Txn	9.3836	0.264717	0.736156
Q3TN39;Q60849;P10852;P10852-2;Q3U144;Q8BTJ9	Slc3a2	8.25653	-1.05254	0.33569
Q3UAX2;Q8C562;Q4FJQ8;Q3UCZ2;Q3UCH4;Q3UCD4;Q3UC81;Q3UC44;Q3UBE9;Q3UB98;Q3UB54;Q3U841;Q3U784;Q3U715;Q3U5U0;P11152;Q3U6S8	Lpl	7.50561	-1.49399	0.0819797
Q922T9;Q8VH34;Q3TX84;Q3TA96;Q9DC13;P11438	Lamp1	8.1738	-1.78503	0.101125
Q542I8;P11835;M0QWA7	Itgb2	8.67946	-1.54015	0.157599
P11928;Q05BJ7;Q8K469	Oas1a;Oas1g	7.71585	-0.32572	0.632495
P11983;P11983-2;P28480;P18279;P17987	Tcp1;TCP1	8.36625	0.390007	0.623873
Q3TW82;P12265	Gusb	8.69949	-1.34311	0.218263
P12787	Cox5a	8.90334	0.984407	0.223142
Q8C5M4;P12815-2;P12815;Q3UGE5	Pdcd6	7.31963	-0.997348	0.228894
Q6P1A9;Q5EBG5;Q58ET1;Q80UT7;P12970	Rpl7a	7.85651	0.648005	0.508992
Q6PAC1;P13020-2;P13020;Q3UCW8;Q3TGJ9;Q3U9Q8	Gsn	8.8173	-0.483864	0.661854
Q3UGM4;Q7TPS4;Q3UKP0;P13808-2;P13808-3;P13808;D3YUF1;D3Z5G3	Slc4a2	NaN	NaN	1
Q545I9;P14069	S100a6	8.46256	-1.02709	0.347626
P14115;Q9BQQ5;P46776	Rpl27a;L27a;RPL27A	7.88521	0.576958	0.567324
P14152;P40925;P40925-3;P40925-2	Mdh1;MDH1	8.59692	1.28889	0.111597
Q8BK46;Q3ULJ5;Q3U5M8;P14685;F7B7L8	Psmd3	7.6309	-0.318452	0.63809
Q3UI56;P14824;Q99JX6;F8WIT2;Q3V2Z4;Q3TUI1;Q3UDK4;Q8CEX0	Anxa6	8.55414	-1.70741	0.116949
Q5M8R8;P14869;W8FUI8;W8FY16;Q5FWB6;S4R1N1;E9Q070;D3YVM5	Rplp0;Gm8730	8.43143	0.50924	0.524536
Q3U5H8;Q3U5U6;P14901;H3BKP1	Hmox1	8.09356	-1.56563	0.150794
Q5NC81;P15532;Q5NC80	Nme1	8.13223	-0.134651	0.908653
Q5SZA3;P15864	Hist1h1c	8.8463	-0.737615	0.501724
Q3V471;Q8C253;P16110;Q61357	Lgals3	9.88477	-1.97897	0.068973
Q9CZU7;Q8C876;Q3UIW3;Q3TWE1;Q8C5K0;P17047-3;P17047;P17047-2	Lamp2	8.59055	-1.12523	0.303071
Q5FW97;P17182;Q6PHC1;Q8CF78	EG433182;Eno1	9.03723	0.848798	0.292726
Q3TQW3;Q8BGJ5;Q3UBR5;Q3T984;Q922I7;Q5RJV5;P17225;Q8CB58;Q8R509;Q80T07;Q3U5I2;Q6NZB8;Q8K144	Ptbp1	7.97701	0.396379	0.728375
P17426-2;P17426	Ap2a1	7.54948	-0.774775	0.335571
Q6PEE6;Q3U7X9;Q69ZW4;P17427	Ap2a2	6.90674	NaN	1
Q5SVY2;Q3UAJ1;Q3TE63;P17742;Q9CZK9	Ppia;mCG_121511	9.24272	0.159371	0.835267
P17751;H7BXC3	Tpi1	8.76212	0.0603242	0.930935
Q91ZH2;Q542J9;P17918;Q9CZD6	Pcna	8.06644	-0.791807	0.47039
Q3UCD9;Q3U7P0;Q3U651;Q3TWR6;Q3TWD0;Q8C243;P18242;Q3U8W5;Q3TJN3;Q3UCW4;F6Y6L6;Q3TWL1;Q3U7I9;Q3UAQ1;Q3UC89;Q3TXL5;Q3TIR0;Q8VCK2;F8WIR1	Ctsd	9.63106	-1.48419	0.173358
Q544Y7;P18760;F8WGL3;Q9CX22	Cfl1	9.85955	-0.512802	0.642584
Q5M9M0;P19253;Q3TDS9;E9Q5A0;P40429;S4R281	Rpl13a;RPL13A	7.94321	0.667302	0.493709
Q9D881;P19536	Cox5b	8.1358	1.12439	0.164641
Q3U9G2;P20029;Q3TWF2;Q9DC41;Q3TKF8;Q3TI47;Q3U7T8;Q3U6V3;Q3UEM8	Hspa5	9.53691	0.456701	0.567298
Q3TXR9;P20060	Hexb	8.28162	0.427284	0.591949
Q6ZWX2;P62329;P20065-2;P20065	Tmsb4x	9.44091	-1.43686	0.187581
Q5FWJ3;P20152;Q3V2S4;Q3TFD9;Q3U6S1;A0A0A6YWC8;Q3TWV0;Q3UAX1;Q3UD36;A4IF59	Vim	10.3836	0.423417	0.595226
Q58E70;P21107-2;D3Z2H9;Q3TJ53;Q8K0Z5;E9Q5J9	Tpm3;Tpm3-rs7	9.4599	-0.722848	0.51045
Q63844;P21708;P21708-2;D3Z6D8;Q3U2H3;D3Z3G6	Mapk3	7.82955	-1.15685	0.169011
P21981	Tgm2	8.46497	-0.327638	0.769502
Q3UEK3;Q3TKF9;Q3UM46;Q3UL99;Q6A0B9;P23116;B6ID63	Eif3a	7.52446	0.529471	0.608017
Q9DCC5;Q32P00;P23198;I6L9I7	Cbx3	8.17653	0.000288558	0.989505
Q543K9;P23492	Pnp	8.21521	-1.25157	0.251549
Q3TAW7;P23780;Q99KV2;Q8K131;Q8C659;Q8C847	Glb1	7.98138	0.234869	0.883679
Q91XI2;Q8C6E3;Q542K4;Q3UZE7;Q3TVZ1;P24270;Q3UF58	Cat	7.69781	-0.610125	0.432324
Q9DCY1;P24369	Ppib	8.27005	0.0760118	0.915679
Q3U4F3;P24638;B7ZCF5;Q3UZN1	Acp2	7.65294	-0.526369	0.487175
Q3UKQ5;Q3UF03;P24668	M6pr	7.5459	1.03984	0.250967
P26039;Q3UHS6;Q80TM2;Q0V930	Tln1	9.34114	-0.218531	0.847562
P26041;Q3TZQ2;Q05DU4	Msn	9.28553	-0.0474129	0.972762
Q3TH46;Q3U111;P26043;Q8C2N4;Q7TSG6;Q05CE6;Q3UJJ8;Q8CBU4	Rdx;Ezr	6.82664	NaN	1
Q3U6E4;Q0VGU2;P26350;Q8C2T3;Q3U8X6;Q3UA54;A0A087WP98;A0A087WPN6;Q8CAQ5;A0A087WQN2	Ptma;Gm12504	8.5663	0.96266	0.233424
P26443;Q3TSQ7	Glud1	8.49774	0.144177	0.849821
Q3UB90;Q3UB67;Q3UB15;Q3U9L3;Q3T9U9;P27659	Rpl3	8.12545	0.54498	0.49642
P27773	Pdia3	9.14977	0.0903115	0.9018
Q544Y8;Q3UC19;Q3TX66;Q3TWT4;Q3TVQ3;Q3U9K2;Q9D2V3;Q3UD85;Q3UAJ3;Q3U9N4;Q3U8W3;Q3TW77;P28798;Q3U5Q6;Q3UDD6	Grn	8.51441	-0.440949	0.690846
Q8BN32;Q3U8U8;P29341;Q99KL3;Q9D4E6	Pabpc1;Pabpc6	8.92854	0.401412	0.614027
Q3UB72;Q3TE70;Q3UCJ0;P29351;P29351-2;P29351-3	Ptpn6	7.99655	-0.226004	0.710952
Q9CPX4;Q3TJJ6;Q3THE6;P29391;Q3ULW5;Q3UCL5;Q9CZE7;Q3UL79;P49945	Ftl1;Ftl2	7.67605	-0.517606	0.493123
Q3TXV7;Q8BNS6;Q3UCP6;Q3U936;Q3TW10;Q3TVI2;Q3TKF6;P29416;Q3THQ0	Hexa	8.50594	0.0107799	0.979256
Q3UI46;P29595;Q3TY05	Nedd8	7.77421	-0.208711	0.724905
Q3UKT3;Q3UJK5;Q3TG75;P29758	Oat	7.60737	0.574441	0.569447
Q8CED7;Q3U3E5;P30204-2;P30204	Msr1	8.32436	-2.06317	0.0579102
Q3UC73;P30412	Ppic	NaN	NaN	1
Q3UAZ7;Q9CT19;Q3U566;P30681	Hmgb2	7.15694	-0.0495017	0.857112
Q548W7;P31786;M0QWU8;Q4VWZ5;Q3ULV8	Dbi	8.58267	-1.34168	0.218757
P31996-2;P31996	Cd68	8.50634	1.30515	0.107186
P32020-2;P32020	Scp2	7.51544	-0.0617067	0.846782
P34022;H7BX22;Q3U6M5	Ranbp1	8.62183	0.240009	0.759076
Q545F0;P34884	Mif	8.08707	0.977756	0.226251
Q3TCW6;P34960;Q8BJC0	Mmp12	7.69713	-1.4837	0.0839504
Q3TJ39;P35278;Q3TCT9;Q8C266	Rab5c	8.18353	-0.610015	0.579649
Q0PD35;Q6A0C7;P35282	Rab21	7.25653	-0.369427	0.599307
Q3UFJ3;P35486	Pdha1	6.58787	NaN	1
Q5SUC3;Q3TXE5;P35564;P35565	Canx	8.72216	0.287472	0.715251
Q5BLK0;Q3TIQ2;P35979;Q8C2K0	Rpl12	7.81309	0.54498	0.594584
Q99JZ4;Q3TXJ4;P36536	Sar1a	7.76141	0.178364	0.939425
P37040;Q05DV1;P37039	Por	8.35147	-1.41139	0.195584
Q3U0U5;P40124;Q3TC53;Q3UVJ2;Q3UNQ0	Cap1	9.24988	-0.739878	0.500394
P40142	Tkt	9.01932	-0.275472	0.806585
P40240	Cd9	7.6892	-0.703713	0.375485
Q5M9N5;Q5M9J8;P41105	Rpl28	7.73685	0.573084	0.570594
Q3UQ52;Q3TTU7;Q2M4J5;P41245	Mmp9	NaN	NaN	1
Q549D0;Q3UC80;Q8BT06;P41731	Cd63	7.52358	0.543496	0.595863
P43274	Hist1h1e	7.76485	-0.55616	0.467246
P43275	Hist1h1a	7.33901	NaN	1
Q1WWK3;P43276;P16401	Hist1h1b;HIST1H1B	8.17693	-0.54867	0.61903
Q52L53;Q3UBF0;Q8BKU2;Q569X4;Q3TUN5;Q3TJ97;Q3TFA5;P43686-2;Q63570;P54775;P43686	Psmc4;PSMC4	NaN	NaN	1
Q3TCL2;Q3UDY1;P45376;Q5U415;D3YVJ7;Q3ULP0	Akr1b3;Akr1b1	8.36719	-0.785627	0.473908
P45377;V9LKZ5	Akr1b8	8.80278	0.0604624	0.9308
Q549N0;Q3UHW9;P45591	CFL2;Cfl2	7.25339	-0.893839	0.275062
Q3TND1;P45878;Q3UND3	Fkbp2	7.72353	0.000288558	0.899491
Q91WS8;P45952	Acadm	7.55183	0.593784	0.553224
P46460	Nsf	7.71924	NaN	1
Q8BMP9;Q5U412;Q3UA28;Q3U9H4;Q3U573;Q3TVN9;Q3TUR1;Q3TG02;Q3U547;P46978;P46977;P46977-2	Stt3a;STT3A	7.81455	0.278342	0.841165
Q544B1;Q3UJW1;Q3U9J7;Q3U6I3;P47738;Q3TVM2	Aldh2	9.03639	-0.7194	0.512499
Q5RKN9;Q3UAS2;P47753;Q3TLJ0;Q3UJV2	Capza1	7.45401	-0.180495	0.747867
Q5DQJ3;Q3UBZ3;P47754;Q3UCD2;Q2QL88;D6RCW7;Q3U7G3	Capza2	8.59907	-0.855588	0.434939
Q923G3;Q3TVK4;P47757-2;A2AMW0;P47757-4;Q3TRH8;P47757;F7CAZ6	Capzb	8.5952	-0.647016	0.556478
Q545F8;Q545X8;Q3UXQ6;P47836;P62702;Q3V1Z5;V9GWY0	Rps4x;Rps4l;Gm15013	8.19604	0.467071	0.558727
Q3UFI4;Q3UCH0;P47911;E9PUX4	Rpl6;Gm5428	8.40104	0.583134	0.467316
Q58E35;P47955	Rplp1	8.94472	0.348799	0.660004
P47963;Q5RKP3	Rpl13	8.31829	0.58323	0.467244
Q4V9T8;Q3UBT8;P48024	Eif1	8.49431	-0.255184	0.82113
P48036	Anxa5	9.98824	-0.899803	0.411296
P48962;Q8BVI9	Slc25a4	9.08408	1.56003	0.0544711
Q542G0;P49710	Hcls1	8.39846	-0.890065	0.416437
Q3UWT6;P49722;Q8BKE0;Q9CZ58	Psma2	8.1357	-0.0261757	0.988412
Q5M9P0;Q3U5U5;Q3U4D1;Q3TF14;P50247;A2ALT5	Ahcy	7.64945	0.462367	0.667631
P50397;P50396	Gdi1	7.47481	0.369383	0.753753
P50516;P50516-2	Atp6v1a	9.56015	1.3488	0.0960292
P50518	Atp6v1e1	8.65899	1.40027	0.0840893
P50543	S100a11	9.10704	-0.455673	0.680845
Q05BN2;Q3UMW2;Q3TGU7;Q9UQ80-2;P50580-2;Q9UQ80;P50580	Pa2g4;PA2G4	7.2407	NaN	1
Q541E3;P50637;Q99M32	Tspo	7.41402	-0.344905	0.617831
Q921U7;Q8CB83;Q8C281;Q8CE04;Q8CE80;P51125-7;P51125-3;P51125-2;P51125-6;P51125;Q3TTN2;P51125-5;P51125-4	Cast	8.06017	-0.010178	0.890554
Q4FJQ0;P51150	Rab7;Rab7a	8.72518	0.0734089	0.918208
P51174	Acadl	7.83464	0.245374	0.87337
Q5EBQ6;P51410;Q5M9J5;D3Z629;D3YZT0;A7YY92	Rpl9;rpl9	8.59014	0.756169	0.347866
Q8BGZ6;Q3UM38;Q3TLY5;P51569	Gla	7.39728	NaN	1
Q3UHW2;Q3TT11;P51660	Hsd17b4	7.29234	-0.937961	0.254659
P51859;E0CYW7;E0CXA0	Hdgf	7.75553	0.275722	0.843715
P51863;Q921S5	Atp6v0d1	8.41439	0.670206	0.404578
Q5NDA4;P51880;E9Q0H6	Fabp7	7.86927	-0.659449	0.40177
Q545A2;P51881	Slc25a5	8.92962	1.44843	0.0740329
P52480;P14618;P14618-3	Pkm;PKM	9.62384	-0.10245	0.93227
P52480-2;P14618-2	Pkm;PKM	7.65174	NaN	1
Q6PDZ3;Q0PD65;P53994;Q8BXY4;Q3TEG7;Q0PD64;P59279	Rab2a;Rab2b	8.03515	-0.128913	0.790414
P54071	Idh2	7.76286	0.787182	0.404507
P54116;Q8BPA1	Stom	7.85499	-1.45198	0.0902718
Q3TJ52;Q3UQN3;Q3U041;P54728;Q6NVC3	Rad23b	7.97641	0.200504	0.917532
Q01853;P55072;Q8BNF8	Vcp;VCP	8.98286	0.137897	0.855852
Q0PD50;Q3UHW5;P55258;Q8BKQ0;Q9FJF1;P28186;O24466;Q0PD42;Q9DD03;Q9LZD4;Q9SF91	Rab8a;Rab8b;At5g59840;RABE1C;RABE1A;Rab13;RABE1D;RABE1E	7.3591	-0.380352	0.591136
Q6PB52;Q6PEM5;Q5D0B0;Q6ZY49;Q52KI7;Q3TL96;Q8K295;P55302;Q8C252	Lrpap1	7.96272	-1.11241	0.18437
Q545S4;Q9CZ46;P55821	Stmn2	7.66736	-0.377444	0.593306
P56135;F8WHP8	Atp5j2	7.83747	1.31927	0.134725
P56391	Cox6b1	8.05725	0.942608	0.304416
Q3U4W8;P56399	Usp5	8.38575	-0.318362	0.77606
Q564F6;P56812;D3Z7Q5	Pdcd5	7.94354	-0.372636	0.596902
Q8CFQ9;Q564D0;Q3USY4;P56959;G3UXT7;F6QCI0;Q3UK30;Q3TLE4;Q8BQ46	Fus;Taf15	7.57467	0.249991	0.868846
Q3TDE4;Q3TD54;Q3T9E5;Q6ZQF2;P57716	Ncstn	7.73141	0.211137	0.907039
Q3UK81;Q3UJH5;Q3U861;Q3U684;P57746	Atp6v1d	NaN	NaN	1
P57759	Erp29	8.94031	0.612494	0.44558
Q3ULT2;P57780;Q3UDJ7	Actn4	8.7687	-0.0260288	0.98852
Q3UMI7;Q3UDC8;Q3TX47;P58252;Q3TK17;Q3UBL9;Q3TWX1;Q8BMA8;Q8C153;Q3UZ14;Q6P9L9;Q3TW58;Q3TLB1;Q3TJZ1;P13639;Q3TSK4	Eef2;EEF2	9.09722	0.381283	0.631451
Q9D3C4;Q7TPD9;P59999;Q8BVW6;Q3TX55;E9PWA7	Arpc4	8.98627	-0.645435	0.557459
P60335	Pcbp1	7.95224	0.273576	0.845806
Q90694;P60766;Q3UL78;P60766-1	Cdc42	8.17423	-0.687265	0.531798
Q4FZL1;Q5F2A7;Q3TFG3;P60843;Q3TLL6;Q3UXC2;Q3TGK7;Q78WR5;Q3TSJ4;Q3U8I0	Eif4a1	8.79281	0.354339	0.655097
Q5BLK2;P60867	Rps20	7.42298	0.531668	0.606105
Q4FJL0;P61027;Q3U621	Rab10	8.21619	-0.0472639	0.972872
Q5SW83;P61161;Q8BMA4	Actr2	8.52473	-0.64318	0.558859
Q6ZWR0;P61226	Rap2b	7.61617	-1.69596	0.0503086
Q4FZH2;P61255;B1ARA3;Q3U7N1;B1ARA5	Rpl26	8.34429	0.324926	0.681311
Q5BLJ9;P61358;Q9CSM4	Rpl27	7.98603	0.702303	0.466628
Q5M9P1;P61486;P83882	Rpl36a	7.66089	0.96584	0.291005
P61804	Dad1	7.68123	0.226385	0.892019
P62075	Timm13	7.77267	1.25912	0.155353
Q6ZWM8;Q3U7K1;Q3TYF5;Q3U8W0;P63087;P62137;P63087-2;P62141	Ppp1ca;Ppp1cc;Ppp1cb	7.94479	-0.393311	0.581511
Q8K1K2;P62196;Q99KR1	Psmc5	7.75097	-0.0481287	0.858276
P62204;Q3UKW2	Calm1	9.83316	-0.125903	0.915061
Q497E9;P62242;Q5M9L9;Q3UJU6;Q9CQW4;Q3UA25;Q9CRJ5	Rps8	8.45153	0.703632	0.381898
Q5SS40;P62259;Q8BPH1;F6WA09	Ywhae	9.92923	-0.183146	0.873243
Q9CWI9;Q497E1;Q9CZI5;P62267;Q9CSN9	Rps23	8.03189	0.720103	0.453178
Q561N5;P62270;F6YVP7;Q3TW65;S4R1N6	Rps18;Gm10260	8.02812	0.712728	0.458724
Q3UC02;Q9DB79;P62281;P62280;Q9D0P6	Rps11;RPS11	7.95262	0.473527	0.657556
Q921R2;Q5BLJ7;P62301;P59224;P59223	Rps13;RPS13B;RPS13A	8.04595	0.769602	0.416951
Q91VM2;P62320	Snrpd3	7.39571	0.148088	0.969435
Q3U0D7;P62331	Arf6	NaN	NaN	1
P62627;A2AVR9	Dynlrb1	7.75844	-0.55167	0.47022
Q3THJ0;P62717;Q05CK2	Rpl18a	7.5452	0.56179	0.580178
P62748;A2A7R5;E9PV73;P84075;P84074	Hpcal1;Hpca;HPCA	7.68004	-1.52346	0.0765389
Q91YK6;Q4V9X9;Q5M9M5;P62751	Rpl23a	8.27138	0.605115	0.450988
Q8BT09;Q5BLK1;P62754;Q3TL53	Rps6	8.18503	0.489954	0.540039
P62774	Mtpn	8.76289	-1.05224	0.335829
P62814	Atp6v1b2	8.79184	1.51435	0.0618828
Q3ULW0;P62827;Q14AA6	Ran;1700009N14Rik	8.46556	0.0150693	0.975067
P62830;A2A6F8	Rpl23	8.09708	0.900181	0.264816
P62846;P62843;D3YTQ9;Q3UXS6;Q3UK70	Rps15	8.12681	0.56472	0.481243
Q9D7P1;Q9CY61;Q5M9M7;Q3TIF8;Q9CQK2;P62849-2;P62849-3;P62849;Q9DCA4	Rps24	8.17548	0.597793	0.45639
Q58EA6;P62852	Rps25	8.274	0.548338	0.49382
Q497N1;P62855	Rps26	7.95738	0.650489	0.507011
P62869	Tceb2	7.9716	-0.50625	0.500889
Q3TQ70;P62874;Q3U1B1	Gnb1	7.10968	NaN	1
Q497D7;Q5PR15;Q58DZ3;P62889	Rpl30	8.08767	0.368042	0.643027
Q9CZP6;Q5YLW3;Q3UCL7;P62908;Q9D0A2;D3YV43;Q3UK56;O89068	Rps3	8.40171	0.490467	0.539624
Q3UJS0;P62918;Q3THC7;Q9Z237	Rpl8	7.79417	0.682393	0.48193
Q71V06;Q810K5;Q60951;Q60950;Q3UBT1;Q91956;P62960;Q64369;Q68G78;Q61478;Q9JKB3-2;Q9JKB3;A0A0A0MQD2;B2RUF0;Q9Z2C8-2;Q9Z2C8;Q497N3	Ybx1;Igf2bp3;Ybx3;Ybx2	8.04344	0.391108	0.733308
Q642L7;P62983;A5JUZ1;A0A0A6YW67;E9Q9J0;Q66JP1;Q8C2K3;Q5UBT8;E9Q5F6;Q922B0;Q5SX22;Q3TH47;Q78XY9;Q6NZC5;Q8R0Z9;Q922Z8;Q8VC46;P62984;P0CG49;P0CG50;J3QK04;E9Q4P0;E9QNP0	Rps27a;Ubc;Uba52;Gm1821;Ubb;Gm7808;Kxd1	8.66139	0.246347	0.753175
Q3UBA6;Q3TRH3;Q3TH56;Q3TEK2;P63017;Q504P4;Q3U9L2;Q3TQ13;Q3ULM1;Q3TF16;Q3TZJ3;P11142;Q3UDS0;Q3KQJ4;Q3TB63;P11142-2;Q3TH04	Hspa8;HSPA8	9.39691	0.313594	0.691515
P63028;D3YU75	Tpt1	8.8249	0.0581087	0.933092
Q8C470;Q3TK95;P63073	Eif4e	7.35002	0.746915	0.433339
Q3UF82;P63085;Q922X7;F6VEI7	Mapk1	7.30948	-0.900476	0.271924
Z4YKV1;P63094-2;P63094;Q6R0H7-4;Q6R0H7;P63094-3	Gnas	7.1714	-1.43807	0.0931607
P63101	Ywhaz	9.37293	-0.175664	0.878692
Q8C7C4;Q8BNM0;Q58EV5;Q497Z6;Q3UBK2;P63158;Q3UJK0;Q8BQ02;Q6P202;D3YZ18	Hmgb1	8.58403	-0.49289	0.655819
Q5SUR3;Q3TL58;Q9WTX5;P63208;P63208-2	Skp1a;Skp1;SKP1	7.25013	-0.0552165	0.852272
P63242;A0A0A0MQM0;J3QPS8;Q8BGY2	Eif5a;Eif5a2	8.74092	0.242816	0.756461
Q6P3B4;P63254;Q8C2N7	Crip1	7.90738	-0.729052	0.360928
Q5M9L7;Q3TK12;Q8BT90;P63276	Rps17	8.38166	0.560715	0.484301
Q5M9K7;Q3U9P0;P63325;Q3UW83	Rps10	8.33017	0.392977	0.621303
P67778;Q5SQG5;Q3TV00;Q3V2K0	Phb;1700071K01Rik	8.65488	1.26628	0.117966
Q7Z4W8;Q4VAG4;P67984	Rpl22	8.5315	0.349931	0.659
Q561N4;P68037;Q3TIH9;D3YZS3	Ube2l3	8.61236	-0.406082	0.714741
P68040	Gnb2l1	8.31046	0.392867	0.621398
P68372;Q9CVR0;Q9DCR1;Q9D6F9	Tubb4b;Tubb4a	8.51811	1.41797	0.0802699
Q52L87;P68373;Q3TIZ0;P08537	Tuba1c;tuba	9.48289	-0.411445	0.711047
P68510	Ywhah	8.90875	-0.63803	0.562064
Q3TFE8;Q7TSZ6;Q3UHW8;P70168	Kpnb1	8.3373	-0.130476	0.911711
Q5EBQ2;Q3TGC5;P70296;D3Z1V4;D6RHS6	Pebp1	8.69832	-0.0691189	0.956778
P70333	Hnrnph2	7.15461	NaN	1
P70349;B0R1E3	Hint1	8.43864	-0.530698	0.630786
Q8BTQ1;Q3TT05;Q8BW03;Q8BVF8;Q8BM84;Q3UFF9;P70372	Elavl1	7.43096	0.428786	0.698302
Q60817;P70670;Q3UK68	Naca	8.38525	0.506907	0.526399
Q3TJN2;Q3TIJ7;Q3TET0;P80313;Q3UDB1;Q8C5Q5;Q3UIJ0;Q3THH8	Cct7	8.23795	0.248535	0.751142
Q542X7;P80314;Q9JJD8;P78371;P78371-2	Cct2;CCT2	8.44146	0.348572	0.660204
P80316	Cct5	8.15455	0.1503	0.843949
Q52KG9;Q3TW97;Q3TIX8;Q3TI62;Q3TI05;P80317;Q8VEI1;E9QPA6	Cct6a	8.14513	0.653977	0.415873
Q3UKN6;P81117	Nucb2	8.06382	-1.13286	0.177178
P83917;Q7TPM0;Q9CYJ8	Cbx1	6.97475	-0.662894	0.399686
P84078;Q3U344;P61205;Q8BSL7;Q9M1P5;Q6ID97;Q9LYJ3;Q9LQC8;P36397;P0DH91	Arf1;Arf3;Arf2;T17J13.250;ARFA1F;T15N1_160;ARF2-A;ARF1;ARF2-B	8.88585	-0.060954	0.962789
P84084;Q14BR4;Q9DD04;P61750	Arf5;Arf4	7.07566	NaN	1
Q3UDZ1;P84096	Rhog	NaN	NaN	1
Q3U781;Q9D6W4;P84104-2;P84104;A2A4X6	Srsf3;Gm12355	8.23134	0.0820213	0.909843
Q564F3;Q3UAC2;Q3U5P8;P97351;Q9D1S3;Q3UJU5	Rps3a1;Rps3a	8.28269	0.61306	0.445166
P97384	Anxa11	7.83665	-1.21451	0.15054
P97429;Q7TMN7;D3Z0S1;F7ANV6;Q8BSL2	Anxa4	9.26581	-0.477141	0.666364
P97449;Q3UP74;Q3TB69	Anpep	9.15369	-0.0681657	0.95748
P97450	Atp5j	8.1212	1.12221	0.165455
P97807-2;P97807	Fh	7.53931	1.69185	0.0500713
P99024	Tubb5	9.48229	-0.548691	0.619017
P99026	Psmb4	7.864	0.123534	0.993807
P99027	Rplp2	8.80597	0.511063	0.523082
P99029;G3UZJ4;Q3UWS9;Q3U7H9;P99029-2;H3BJQ7;Q9D6X2	Prdx5	8.90048	-1.4454	0.184952
Q790Y8;Q3TNL1;Q00612;A3KG36;P11413;P11413-3;P11413-2	G6pdx;G6PD	8.61845	-1.58096	0.14681
Q8BRD3;Q02819;H3BK79;Q3TCI1	Nucb1	8.57082	0.278461	0.723505
Q05144	Rac2	7.80937	0.266037	0.853157
Q497I3;Q05816;Q3TLH6	Fabp5	9.44739	-2.11979	0.0513326
Q06138;Q8K312	Cab39	7.80353	-0.579404	0.452015
Q5EBI8;Q06185;Q8BTB6	Atp5k;Atp5i	8.17878	1.45996	0.0717771
Q922A2;Q8BP75;Q3TJ49;Q3UYL7;Q07076;Q8CCV9	Anxa7	7.86503	-0.285425	0.663765
Q07797;E9Q5X5	Lgals3bp	7.78932	-1.50869	0.0792276
Q0P6B2;Q3TUE1;Q3TIS5;Q3UUU2;Q91WJ8;Q91WJ8-2	Fubp1	6.74189	NaN	1
Q0PD66;Q9D1G1;Q3V3C2	Rab1b	8.62643	-0.0666691	0.958582
Q0QEZ4;Q3TE45;Q9CQA3;Q9Z1Z5	Sdhb	NaN	NaN	1
Q3U281;Q0VGU0;Q9CQC9	Sar1b	7.04407	0.214498	0.903725
Q1A602;E9Q2W9	Actn4	7.22207	-0.162735	0.762437
Q3TM70;Q1MWP9;Q9EQP2;Q3TWP9;Q91VL7;Q1MWP8;Q3TQ74	Ehd4	8.58282	-0.827308	0.450464
Q9D6G1;Q544Z3;Q80XR6;Q3TMZ8;Q20BD0;Q99020	Hnrnpab	8.41461	0.456175	0.567734
Q2TBE6	Pi4k2a	7.27277	-0.218044	0.717362
Q2YDW1;Q3UGC7;Q66JS6;Q99JK5;Q66JW9	Eif3j;Eif3j1;Eif3j2	6.89675	NaN	1
Q3KQQ1;Q3UVN5;Q9CZ44;Q9CZ44-3;Q9CZ44-2;A2AT02	Nsfl1c	7.98202	-0.206778	0.72647
Q3TN93;Q3T992;Q66K07;Q8R317-2;Q8R317	Ubqln1	7.27527	0.144699	0.972797
Q3TA88;Q8R550-2;Q8R550;E9Q0C1;Q8R550-8;Q8R550-3	Sh3kbp1	8.08771	-0.797563	0.467127
Q8BVA0;Q3TXG7;Q3TWC7;Q3TBB0;Q3TAV1;Q99P91;Q3UE75	Gpnmb	9.54064	-1.78205	0.1017
Q3TB03;Q9UJY5-3;Q8R0H9;Q9UJY5;Q9UJY5-6;A2A9W5;S4R2D2;Q3UE19;Q3TVV9;A2A9W7;Q9UJY5-4;Q6P5E6;Q9UJY5-2;Q8BMI3	Gga1;GGA1;Gga3;Gga2	7.52953	0.326307	0.794793
Q3U094;Q3TCE7;Q91Z25;Q9WV32;Q3TBA2	Arpc1b	8.94337	-0.687474	0.531671
Q3TCN2-2;Q3TCN2	Plbd2	7.95432	-1.47381	0.0858817
Q3TD51;Q570Z8;Q7M6Y3-2;Q7M6Y3-3;Q7M6Y3-4;Q7M6Y3-6;Q7M6Y3-5;Q7M6Y3	Picalm	7.78158	-0.799119	0.32255
Q3TE95;Q8BP92	Rcn2	7.20202	NaN	1
Q3TED3;Q3V117;Q91V92;Q99K05;Q3UVY4;Q3TS02;Q8VDM8;Q3UEA1;P53396-3;P53396-2;P53396	Acly;ACLY	6.98592	0.287354	0.832405
Q3TEE6;Q8K1B8;Q6NXZ9	Fermt3	8.45323	-0.454071	0.68193
[truncated: 283 more rows]
