# Supplementary material for: A novel proteomic signature of osteoclast differentiation unveils the deubiquitinase UCHL1 as a necessary osteoclastogenic driver
Source: Sci Rep. 2024 Mar 27;14:7290. doi: 10.1038/s41598-024-57898-y (PMC10973525; doi:10.1038/s41598-024-57898-y)
Supplement: Supplementary file 2 — Supplementary Information 2. [file 41598_2024_57898_MOESM2_ESM.xlsx]

## Sheet: ClueGO Results_UPregulated
GOID	GOTerm	Ontology Source	Term PValue	Term PValue Corrected with Benjamini-Hochberg	Group PValue	Group PValue Corrected with Benjamini-Hochberg	GOLevels	GOGroups	% Associated Genes	Nr. Genes	Associated Genes Found
GO:0005758	mitochondrial intermembrane space	GO_CellularComponent-EBI-UniProt-GOA-ACAP-ARAP_13.05.2021_00h00	0.00402853	0.00514211	0.00402853	0.00619775	[5, 6, 7]	Group00	31.8182	7	[Aifm1, Ak2, Htra2, Immt, Ndufs1, Opa1, Sod1]
KEGG:00270	Cysteine and methionine metabolism	KEGG_13.05.2021	0.0301991	0.0316084	0.0301991	0.0335545	[-1]	Group01	24	6	[Bcat2, Got1, Gss, Ldhb, Mdh1, Mdh2]
GO:0005759	mitochondrial matrix	GO_CellularComponent-EBI-UniProt-GOA-ACAP-ARAP_13.05.2021_00h00	1.36626e-18	1.07251e-17	1.36626e-18	1.09301e-17	[4, 5, 6]	Group02	44	44	[Acaa2, Acads, Acadvl, Acat1, Acot2, Aldh4a1, Atad3a, Atp5b, Bdh1, Cs, Dlat, Dld, Dlst, Dnaja3, Echs1, Eci1, Etfdh, H2-Ke6, Hadhb, Hagh, Hsd17b10, Hspe1, Iars2, Lrpprc, Mdh2, Mmut, Mrpl46, Ndufa10, Ndufa7, Ndufa9, Nfs1, Ogdh, Oxct1, Pcca, Pccb, Pdha1, Pdhb, Pdhx, Prdx1, Slc25a5, Sod2, Suclg2, Timm44, Vdac1]
KEGG:04020	Calcium signaling pathway	KEGG_13.05.2021	0.016174	0.0182685	0.016174	0.0215653	[-1]	Group03	27.2727	6	[P2rx4, Prkaca, Slc25a4, Slc25a5, Sphk2, Vdac1]
KEGG:04142	Lysosome	KEGG_13.05.2021	0.00451933	0.00567628	0.00451933	0.0066953	[-1]	Group04	23.5294	12	[Acp5, Arsb, Atp6v0c, Atp6v0d2, Atp6v1h, Ctsk, Ctss, Gga2, Hexb, Hgsnat, Naglu, Tcirg1]
KEGG:04146	Peroxisome	KEGG_13.05.2021	0.0430201	0.0438581	0.0430201	0.0441232	[-1]	Group05	22.2222	6	[Acsl1, Crat, Eci2, Prdx1, Sod1, Sod2]
KEGG:04260	Cardiac muscle contraction	KEGG_13.05.2021	2.06026e-06	4.31281e-06	2.06026e-06	5.49403e-06	[-1]	Group06	55.5556	10	[Atp1b3, Cox4i1, Cox5a, Cox5b, Cox6c, Cyc1, Uqcrb, Uqcrc1, Uqcrc2, Uqcrfs1]
KEGG:05418	Fluid shear stress and atherosclerosis	KEGG_13.05.2021	0.00366702	0.00475804	0.00366702	0.00586723	[-1]	Group07	26.3158	10	[Ass1, Cyba, Gsta3, Itgav, Itgb3, Mgst1, Mmp9, Nqo1, Pik3r1, Src]
GO:0010632	regulation of epithelial cell migration	GO_BiologicalProcess-EBI-UniProt-GOA-ACAP-ARAP_13.05.2021_00h00	0.0222233	0.0247451	0.0222233	0.0277791	[3, 4, 5, 6, 7]	Group08	21.4286	9	[Arsb, Atp5a1, Atp5b, Dock5, Itgb3, Map4k4, Mmp9, P2rx4, Src]
GO:0010951	negative regulation of endopeptidase activity	GO_BiologicalProcess-EBI-UniProt-GOA-ACAP-ARAP_13.05.2021_00h00	0.0296256	0.0312162	0.0296256	0.0338578	[7, 8, 9, 10]	Group09	20.4545	9	[Cstb, Dnaja3, Htt, Mmp9, Prdx3, Serpinb8, Serpinc1, Serpinh1, Src]
GO:0016209	antioxidant activity	GO_BiologicalProcess-EBI-UniProt-GOA-ACAP-ARAP_13.05.2021_00h00	0.0248622	0.0269197	0.0248622	0.0292496	[4, 7]	Group10	25	6	[Mgst1, Nqo1, Prdx1, Prdx3, Sod1, Sod2]
GO:0031968	organelle outer membrane	GO_CellularComponent-EBI-UniProt-GOA-ACAP-ARAP_13.05.2021_00h00	0.000187729	0.000307016	0.000187729	0.000341326	[4, 5, 6]	Group11	26.5625	17	[Acsl1, Aifm1, Ass1, Cisd1, Cisd2, Hadhb, Lrpprc, Maoa, Mgst1, Nipsnap2, Opa1, Phb, Phb2, Rab32, Samm50, Slc25a4, Vdac1]
GO:0032592	integral component of mitochondrial membrane	GO_CellularComponent-EBI-UniProt-GOA-ACAP-ARAP_13.05.2021_00h00	0.00554221	0.00679787	0.00554221	0.00791745	[5, 6, 7, 8, 9]	Group12	33.3333	6	[Etfdh, Immt, Mpc2, Sco1, Slc25a3, Slc25a4]
GO:0005739	mitochondrion	GO_CellularComponent-EBI-UniProt-GOA-ACAP-ARAP_13.05.2021_00h00	1.21787e-38	1.91206e-36	1.21787e-38	4.87149e-37	[3, 4, 5]	Group13	28.1496	143	[Acaa2, Acad8, Acads, Acadvl, Acat1, Aco1, Aco2, Acot2, Acot9, Acsl1, Aifm1, Ak2, Aldh4a1, Arsb, Ass1, Atad3a, Atp5a1, Atp5b, Atp5c1, Atp5d, Atp5e, Atp5h, Atp5j2, Atp5k, Atp5md, Atp5mpl, Atp5o, Atp5pb, Atp6v1a, Atp6v1e1, Bcat2, Bdh1, Bphl, Cisd1, Cisd2, Ckb, Ckmt1, Comtd1, Cox4i1, Cox5a, Cox5b, Cox6c, Cpt2, Crat, Cs, Cyba, Cybb, Cyc1, Dlat, Dld, Dlst, Dnaja3, Echs1, Eci1, Eci2, Etfdh, Fh1, H2-Ke6…
GO:0042645	mitochondrial nucleoid	GO_CellularComponent-EBI-UniProt-GOA-ACAP-ARAP_13.05.2021_00h00	1.26776e-05	2.34163e-05	1.26776e-05	2.81724e-05	[3, 5, 6, 7]	Group14	47.619	10	[Acadvl, Atad3a, Atp5b, Dnaja3, Hadhb, Hsd17b10, Lrpprc, Slc25a5, Sod2, Vdac1]
GO:0072330	monocarboxylic acid biosynthetic process	GO_BiologicalProcess-EBI-UniProt-GOA-ACAP-ARAP_13.05.2021_00h00	0.0425996	0.0437133	0.0425996	0.0448417	[6, 7]	Group15	20	8	[Acadvl, Akr1c18, H2-Ke6, Hsd17b10, Htt, Ldhb, Pccb, Sco1]
GO:0050920	regulation of chemotaxis	GO_BiologicalProcess-EBI-UniProt-GOA-ACAP-ARAP_13.05.2021_00h00	0.0371346	0.0383561	0.0371346	0.0401455	[3, 4, 5]	Group16	20.5128	8	[Camk1d, Ccr1, Coro1b, Csf1r, Cttn, Ddt, Fn1, P2rx4]
GO:0050921	positive regulation of chemotaxis	GO_BiologicalProcess-EBI-UniProt-GOA-ACAP-ARAP_13.05.2021_00h00	0.0430201	0.0438581	0.0371346	0.0401455	[3, 4, 5, 6]	Group16	22.2222	6	[Camk1d, Ccr1, Csf1r, Cttn, Fn1, P2rx4]
GO:0032432	actin filament bundle	GO_CellularComponent-EBI-UniProt-GOA-ACAP-ARAP_13.05.2021_00h00	0.02054	0.0230342	0.02054	0.0265033	[2, 7]	Group17	24.1379	7	[Actn1, Coro1b, Cyba, Flnb, Pls3, Pstpip1, Vcl]
GO:0001725	stress fiber	GO_CellularComponent-EBI-UniProt-GOA-ACAP-ARAP_13.05.2021_00h00	0.0362428	0.0376829	0.02054	0.0265033	[3, 4, 8, 9]	Group17	23.0769	6	[Actn1, Coro1b, Cyba, Flnb, Pstpip1, Vcl]
GO:0032640	tumor necrosis factor production	GO_BiologicalProcess-EBI-UniProt-GOA-ACAP-ARAP_13.05.2021_00h00	0.023639	0.0261361	0.023639	0.0286534	[4, 7]	Group18	22.2222	8	[Acp5, Arfgef2, Cyba, Cybb, Ddt, Gpnmb, Pik3r1, Sphk2]
GO:0032680	regulation of tumor necrosis factor production	GO_BiologicalProcess-EBI-UniProt-GOA-ACAP-ARAP_13.05.2021_00h00	0.023639	0.0261361	0.023639	0.0286534	[5, 6, 7, 8]	Group18	22.2222	8	[Acp5, Arfgef2, Cyba, Cybb, Ddt, Gpnmb, Pik3r1, Sphk2]
GO:0055067	monovalent inorganic cation homeostasis	GO_BiologicalProcess-EBI-UniProt-GOA-ACAP-ARAP_13.05.2021_00h00	0.00112729	0.00162372	0.00112729	0.00196051	[7]	Group19	30.303	10	[Atp1b3, Atp5b, Atp6v0c, Atp6v0d2, Car2, Ccdc115, Oxr1, Slc12a7, Slc4a2, Tcirg1]
GO:0051453	regulation of intracellular pH	GO_BiologicalProcess-EBI-UniProt-GOA-ACAP-ARAP_13.05.2021_00h00	0.00152944	0.00212497	0.00112729	0.00196051	[8, 10]	Group19	36.8421	7	[Atp5b, Atp6v0c, Atp6v0d2, Car2, Ccdc115, Slc4a2, Tcirg1]
KEGG:00280	Valine, leucine and isoleucine degradation	KEGG_13.05.2021	6.07583e-07	1.36272e-06	8.08713e-10	3.59428e-09	[-1]	Group20	45.1613	14	[Acaa2, Acad8, Acads, Acat1, Bcat2, Dld, Echs1, Hadhb, Hibadh, Hsd17b10, Mmut, Oxct1, Pcca, Pccb]
KEGG:00630	Glyoxylate and dicarboxylate metabolism	KEGG_13.05.2021	4.51296e-07	1.04196e-06	8.08713e-10	3.59428e-09	[-1]	Group20	62.5	10	[Acat1, Aco1, Aco2, Cs, Dld, Mdh1, Mdh2, Mmut, Pcca, Pccb]
KEGG:00640	Propanoate metabolism	KEGG_13.05.2021	1.10474e-05	2.0648e-05	8.08713e-10	3.59428e-09	[-1]	Group20	52.9412	9	[Acads, Acat1, Dld, Echs1, Ldhb, Mmut, Pcca, Pccb, Suclg2]
GO:0022898	regulation of transmembrane transporter activity	GO_BiologicalProcess-EBI-UniProt-GOA-ACAP-ARAP_13.05.2021_00h00	0.00091699	0.00133303	1.16755e-05	2.74717e-05	[4, 5, 6]	Group21	27.907	12	[Atp1b3, Ctss, Htt, Mink1, Mmp9, Ndufa4, Nipsnap2, Phb2, Sco1, Slc25a4, Sphk2, Sri]
GO:0034765	regulation of ion transmembrane transport	GO_BiologicalProcess-EBI-UniProt-GOA-ACAP-ARAP_13.05.2021_00h00	0.000501667	0.000757325	1.16755e-05	2.74717e-05	[4, 5, 6]	Group21	24.6377	17	[Atp1b3, Ctss, Cyba, Cybb, Htt, Itgb3, Mink1, Mmp9, Ndufa4, Nipsnap2, Phb2, Sco1, Slc25a4, Sphk2, Sri, Tcirg1, Vdac1]
GO:0010155	regulation of proton transport	GO_BiologicalProcess-EBI-UniProt-GOA-ACAP-ARAP_13.05.2021_00h00	1.85402e-05	3.38467e-05	1.16755e-05	2.74717e-05	[6, 7, 8, 9]	Group21	75	6	[Ndufa4, Phb2, Sco1, Slc25a4, Sphk2, Tcirg1]
GO:0004129	cytochrome-c oxidase activity	GO_BiologicalProcess-EBI-UniProt-GOA-ACAP-ARAP_13.05.2021_00h00	8.71581e-09	2.6315e-08	1.16755e-05	2.74717e-05	[6, 7, 8, 9, 10]	Group21	100	8	[Cox4i1, Cox5a, Cox5b, Cox6c, Ndufa4, Phb2, Sco1, Sphk2]
GO:0001894	tissue homeostasis	GO_BiologicalProcess-EBI-UniProt-GOA-ACAP-ARAP_13.05.2021_00h00	0.000105739	0.000180445	1.73234e-05	3.64703e-05	[3, 5]	Group22	32.5	13	[Acp5, Car2, Csf1r, Ctsk, Ctss, Fh1, Itgav, Itgb3, Lpcat1, Sod1, Src, Tcirg1, Tfrc]
GO:0045453	bone resorption	GO_BiologicalProcess-EBI-UniProt-GOA-ACAP-ARAP_13.05.2021_00h00	1.26776e-05	2.34163e-05	1.73234e-05	3.64703e-05	[4, 6]	Group22	47.619	10	[Acp5, Car2, Csf1r, Ctsk, Ctss, Itgav, Itgb3, Src, Tcirg1, Tfrc]
GO:0030316	osteoclast differentiation	GO_BiologicalProcess-EBI-UniProt-GOA-ACAP-ARAP_13.05.2021_00h00	3.51845e-05	6.27724e-05	1.73234e-05	3.64703e-05	[6, 7, 8, 9, 10]	Group22	47.3684	9	[Car2, Ccr1, Csf1r, Itgb3, Pik3r1, Slc9b2, Src, Tcirg1, Tfrc]
GO:0045670	regulation of osteoclast differentiation	GO_BiologicalProcess-EBI-UniProt-GOA-ACAP-ARAP_13.05.2021_00h00	0.000445361	0.000685506	1.73234e-05	3.64703e-05	[6, 7, 8, 9, 10, 11]	Group22	50	6	[Car2, Ccr1, Csf1r, Itgb3, Pik3r1, Slc9b2]
GO:0006875	cellular metal ion homeostasis	GO_BiologicalProcess-EBI-UniProt-GOA-ACAP-ARAP_13.05.2021_00h00	7.12816e-06	1.3989e-05	5.29305e-06	1.32326e-05	[6, 8]	Group23	27.7108	23	[Aco1, Atp1b3, Atp6v1a, Atp6v1g1, Ccdc115, Ccr1, Cyba, Ftl1, Gna13, Got1, Hexb, Htt, Immt, Itgav, Itgb3, Letm1, Oxr1, P2rx4, Sco1, Sod1, Sri, Tcirg1, Tfrc]
GO:0055065	metal ion homeostasis	GO_BiologicalProcess-EBI-UniProt-GOA-ACAP-ARAP_13.05.2021_00h00	5.29305e-06	1.05191e-05	5.29305e-06	1.32326e-05	[7]	Group23	26.8817	25	[Aco1, Atp1b3, Atp6v1a, Atp6v1g1, Ccdc115, Ccr1, Cyba, Ftl1, Gna13, Got1, Hexb, Htt, Immt, Itgav, Itgb3, Letm1, Oxr1, P2rx4, Sco1, Slc12a7, Sod1, Sod2, Sri, Tcirg1, Tfrc]
GO:0046916	cellular transition metal ion homeostasis	GO_BiologicalProcess-EBI-UniProt-GOA-ACAP-ARAP_13.05.2021_00h00	0.000835964	0.00123817	5.29305e-06	1.32326e-05	[7, 9]	Group23	36.3636	8	[Aco1, Atp6v1a, Atp6v1g1, Ccdc115, Ftl1, Sco1, Sod1, Tfrc]
GO:0055076	transition metal ion homeostasis	GO_BiologicalProcess-EBI-UniProt-GOA-ACAP-ARAP_13.05.2021_00h00	0.000121658	0.00020538	5.29305e-06	1.32326e-05	[8]	Group23	38.4615	10	[Aco1, Atp6v1a, Atp6v1g1, Ccdc115, Ftl1, Htt, Sco1, Sod1, Sod2, Tfrc]
KEGG:00020	Citrate cycle (TCA cycle)	KEGG_13.05.2021	4.26197e-14	2.02766e-13	1.39642e-24	1.86189e-23	[-1]	Group24	73.0769	19	[Aco1, Aco2, Cs, Dlat, Dld, Dlst, Fh1, Idh3a, Idh3b, Idh3g, Mdh1, Mdh2, Ogdh, Pdha1, Pdhb, Sdha, Sdhb, Sdhc, Suclg2]
GO:0006099	tricarboxylic acid cycle	GO_BiologicalProcess-EBI-UniProt-GOA-ACAP-ARAP_13.05.2021_00h00	6.22724e-15	3.3713e-14	1.39642e-24	1.86189e-23	[3, 7]	Group24	81.8182	18	[Aco1, Aco2, Cs, Dlat, Dlst, Fh1, Idh3a, Idh3b, Idh3g, Mdh1, Mdh2, Ogdh, Pdha1, Pdhb, Sdha, Sdhb, Sdhc, Suclg2]
GO:0009060	aerobic respiration	GO_BiologicalProcess-EBI-UniProt-GOA-ACAP-ARAP_13.05.2021_00h00	5.7547e-30	1.00388e-28	1.39642e-24	1.86189e-23	[6]	Group24	68.1818	45	[Aco1, Aco2, Atp5a1, Atp5b, Atp5c1, Atp5d, Atp5e, Atp5h, Atp5j2, Atp5k, Atp5o, Atp5pb, Cox4i1, Cox5a, Cox5b, Cox6c, Cs, Cyc1, Dlat, Dld, Dlst, Fh1, Idh3a, Idh3b, Idh3g, Mdh1, Mdh2, Ndufa10, Ndufa12, Ndufa7, Ndufc2, Ndufs1, Ndufs3, Ndufs7, Ndufv1, Nipsnap2, Ogdh, Pdha1, Pdhb, Sdha, Sdhb, Sdhc, Suclg2, Uqcrb, Uqcrc1]
GO:0043648	dicarboxylic acid metabolic process	GO_BiologicalProcess-EBI-UniProt-GOA-ACAP-ARAP_13.05.2021_00h00	2.68944e-06	5.55581e-06	1.39642e-24	1.86189e-23	[6]	Group24	35.4167	17	[Aldh4a1, Ass1, Cs, Dld, Dlst, Fh1, Got1, Htt, Idh3a, Idh3b, Idh3g, Mdh1, Mdh2, Ogdh, Sdha, Sdhb, Suclg2]
GO:0006103	2-oxoglutarate metabolic process	GO_BiologicalProcess-EBI-UniProt-GOA-ACAP-ARAP_13.05.2021_00h00	7.7096e-06	1.47611e-05	1.39642e-24	1.86189e-23	[7]	Group24	70	7	[Dld, Dlst, Got1, Idh3a, Idh3b, Idh3g, Ogdh]
KEGG:04510	Focal adhesion	KEGG_13.05.2021	0.0236822	0.0260007	0.0998112	0.0998112	[-1]	Group25	20.4082	10	[Actn1, Flnb, Flnc, Fn1, Itgav, Itgb3, Pik3r1, Src, Vasp, Vcl]
KEGG:04919	Thyroid hormone signaling pathway	KEGG_13.05.2021	0.0362428	0.0376829	0.0998112	0.0998112	[-1]	Group25	23.0769	6	[Atp1b3, Itgav, Itgb3, Pik3r1, Prkaca, Src]
KEGG:05146	Amoebiasis	KEGG_13.05.2021	0.0248622	0.0269197	0.0998112	0.0998112	[-1]	Group25	25	6	[Actn1, Fn1, Pik3r1, Prdx1, Prkaca, Vcl]
GO:0150115	cell-substrate junction organization	GO_BiologicalProcess-EBI-UniProt-GOA-ACAP-ARAP_13.05.2021_00h00	0.0052991	0.00660285	0.0998112	0.0998112	[5]	Group25	26.4706	9	[Actn1, Cttn, Fn1, Itgav, Itgb3, Map4k4, Pik3r1, Src, Vcl]
GO:0048041	focal adhesion assembly	GO_BiologicalProcess-EBI-UniProt-GOA-ACAP-ARAP_13.05.2021_00h00	0.0301991	0.0316084	0.0998112	0.0998112	[5, 7]	Group25	24	6	[Actn1, Cttn, Itgav, Map4k4, Src, Vcl]
GO:0034284	response to monosaccharide	GO_BiologicalProcess-EBI-UniProt-GOA-ACAP-ARAP_13.05.2021_00h00	0.0106607	0.0123979	0.009786	0.0134979	[5]	Group26	22	11	[Cyba, Map4k4, Mpc2, Ndufa9, Opa1, Oxct1, Pdhx, Prkaca, Slc9b2, Sod2, Sri]
GO:0001678	cellular glucose homeostasis	GO_BiologicalProcess-EBI-UniProt-GOA-ACAP-ARAP_13.05.2021_00h00	0.00366702	0.00475804	0.009786	0.0134979	[4, 6, 7]	Group26	26.3158	10	[Cyba, Map4k4, Mpc2, Opa1, Oxct1, Pdhx, Pik3r1, Prkaca, Slc9b2, Sri]
GO:0009749	response to glucose	GO_BiologicalProcess-EBI-UniProt-GOA-ACAP-ARAP_13.05.2021_00h00	0.015382	0.0174998	0.009786	0.0134979	[7]	Group26	21.7391	10	[Cyba, Map4k4, Mpc2, Ndufa9, Opa1, Oxct1, Pdhx, Prkaca, Slc9b2, Sri]
GO:0030073	insulin secretion	GO_BiologicalProcess-EBI-UniProt-GOA-ACAP-ARAP_13.05.2021_00h00	0.023639	0.0261361	0.009786	0.0134979	[5, 6, 7, 8, 9]	Group26	22.2222	8	[Htt, Map4k4, Mpc2, Oxct1, Pdhx, Slc9b2, Sri, Tcirg1]
GO:0035773	insulin secretion involved in cellular response to glucose stimulus	GO_BiologicalProcess-EBI-UniProt-GOA-ACAP-ARAP_13.05.2021_00h00	0.0028053	0.00370111	0.009786	0.0134979	[4, 6, 7, 8, 9, 10]	Group26	37.5	6	[Map4k4, Mpc2, Oxct1, Pdhx, Slc9b2, Sri]
GO:0050796	regulation of insulin secretion	GO_BiologicalProcess-EBI-UniProt-GOA-ACAP-ARAP_13.05.2021_00h00	0.0246462	0.0268712	0.009786	0.0134979	[5, 6, 7, 8, 9, 10]	Group26	23.3333	7	[Map4k4, Mpc2, Oxct1, Pdhx, Slc9b2, Sri, Tcirg1]
GO:0000422	autophagy of mitochondrion	GO_BiologicalProcess-EBI-UniProt-GOA-ACAP-ARAP_13.05.2021_00h00	0.000255971	0.000405934	0.000126686	0.000253372	[4, 5, 7]	Group27	42.1053	8	[Cisd2, Cttn, Htra2, Htt, Phb2, Slc25a4, Slc25a5, Vdac1]
GO:0007006	mitochondrial membrane organization	GO_BiologicalProcess-EBI-UniProt-GOA-ACAP-ARAP_13.05.2021_00h00	0.00157492	0.00216897	0.000126686	0.000253372	[5, 6]	Group27	31.0345	9	[Acaa2, Immt, Letm1, Ndufa13, Opa1, Samm50, Slc25a4, Slc25a5, Slc35f6]
GO:0008637	apoptotic mitochondrial changes	GO_BiologicalProcess-EBI-UniProt-GOA-ACAP-ARAP_13.05.2021_00h00	0.00796941	0.00947877	0.000126686	0.000253372	[5, 6]	Group27	25	9	[Acaa2, Aifm1, Mmp9, Ndufs1, Opa1, Slc25a4, Slc25a5, Slc35f6, Sod2]
GO:0010821	regulation of mitochondrion organization	GO_BiologicalProcess-EBI-UniProt-GOA-ACAP-ARAP_13.05.2021_00h00	0.000191429	0.000309839	0.000126686	0.000253372	[5, 6]	Group27	34.375	11	[Acaa2, Cttn, Htra2, Htt, Mmp9, Opa1, Slc25a4, Slc25a5, Slc35f6, Tfrc, Vdac1]
GO:0010822	positive regulation of mitochondrion organization	GO_BiologicalProcess-EBI-UniProt-GOA-ACAP-ARAP_13.05.2021_00h00	0.000272744	0.000428208	0.000126686	0.000253372	[5, 6, 7]	Group27	46.6667	7	[Htra2, Htt, Mmp9, Opa1, Slc25a4, Slc25a5, Vdac1]
GO:2001234	negative regulation of apoptotic signaling pathway	GO_BiologicalProcess-EBI-UniProt-GOA-ACAP-ARAP_13.05.2021_00h00	0.00370734	0.00477092	0.000126686	0.000253372	[4, 5, 6, 7, 8]	Group27	23.2143	13	[Acaa2, Cttn, Htt, Itgav, Mmp9, Ndufa13, Ndufs3, Opa1, Pdhx, Slc25a5, Slc35f6, Sod2, Src]
GO:2001243	negative regulation of intrinsic apoptotic signaling pathway	GO_BiologicalProcess-EBI-UniProt-GOA-ACAP-ARAP_13.05.2021_00h00	0.011122	0.0128394	0.000126686	0.000253372	[5, 6, 7, 8, 9]	Group27	26.9231	7	[Mmp9, Ndufa13, Ndufs3, Opa1, Pdhx, Sod2, Src]
KEGG:00071	Fatty acid degradation	KEGG_13.05.2021	0.000349988	0.00054404	0.000184673	0.000351758	[-1]	Group28	34.4828	10	[Acaa2, Acads, Acadvl, Acat1, Acsl1, Cpt2, Echs1, Eci1, Eci2, Hadhb]
GO:0030258	lipid modification	GO_BiologicalProcess-EBI-UniProt-GOA-ACAP-ARAP_13.05.2021_00h00	0.000496293	0.000756486	0.000184673	0.000351758	[4, 5]	Group28	25.3968	16	[Acaa2, Acads, Acadvl, Acat1, Cpt2, Crat, Cyp4v3, Echs1, Eci1, Eci2, Etfdh, Hadhb, Hsd17b10, Pik3r1, Sphk2, Src]
GO:0044242	cellular lipid catabolic process	GO_BiologicalProcess-EBI-UniProt-GOA-ACAP-ARAP_13.05.2021_00h00	0.000869301	0.00127552	0.000184673	0.000351758	[4, 5]	Group28	24.2424	16	[Acaa2, Acads, Acadvl, Acat1, Acot2, Akr1c18, Cpt2, Crat, Echs1, Eci1, Eci2, Etfdh, Hadhb, Hexb, Hsd17b10, Srd5a3]
GO:0006631	fatty acid metabolic process	GO_BiologicalProcess-EBI-UniProt-GOA-ACAP-ARAP_13.05.2021_00h00	0.00262745	0.00352572	0.000184673	0.000351758	[4, 5, 7]	Group28	20.202	20	[Acaa2, Acads, Acadvl, Acat1, Acot2, Acsl1, Akr1c18, Cpt2, Crat, Cyp4v3, Dld, Echs1, Eci1, Eci2, Etfdh, H2-Ke6, Hadhb, Hsd17b10, Pccb, Sco1]
GO:0046395	carboxylic acid catabolic process	GO_BiologicalProcess-EBI-UniProt-GOA-ACAP-ARAP_13.05.2021_00h00	4.29512e-05	7.57678e-05	0.000184673	0.000351758	[5, 6]	Group28	28.5714	18	[Acaa2, Acad8, Acads, Acadvl, Acat1, Acot2, Aldh4a1, Cpt2, Crat, Dlst, Echs1, Eci1, Eci2, Etfdh, Got1, Hadhb, Hibadh, Hsd17b10]
GO:0032787	monocarboxylic acid metabolic process	GO_BiologicalProcess-EBI-UniProt-GOA-ACAP-ARAP_13.05.2021_00h00	0.000221225	0.000354412	0.000184673	0.000351758	[6]	Group28	20.4082	30	[Acaa2, Acads, Acadvl, Acat1, Acot2, Acsl1, Akr1c18, Aldh4a1, Cpt2, Crat, Cyp4v3, Dlat, Dld, Echs1, Eci1, Eci2, Etfdh, H2-Ke6, Hadhb, Hagh, Hsd17b10, Htt, Ldhb, Mpc2, Ogdh, Pccb, Pdha1, Pdhb, Pdhx, Sco1]
GO:0009062	fatty acid catabolic process	GO_BiologicalProcess-EBI-UniProt-GOA-ACAP-ARAP_13.05.2021_00h00	7.8385e-05	0.000135236	0.000184673	0.000351758	[5, 6, 7, 8]	Group28	33.3333	13	[Acaa2, Acads, Acadvl, Acat1, Acot2, Cpt2, Crat, Echs1, Eci1, Eci2, Etfdh, Hadhb, Hsd17b10]
GO:0019395	fatty acid oxidation	GO_BiologicalProcess-EBI-UniProt-GOA-ACAP-ARAP_13.05.2021_00h00	0.000140981	0.000235468	0.000184673	0.000351758	[5, 6, 7, 8]	Group28	31.7073	13	[Acaa2, Acads, Acadvl, Acat1, Cpt2, Crat, Cyp4v3, Echs1, Eci1, Eci2, Etfdh, Hadhb, Hsd17b10]
KEGG:00620	Pyruvate metabolism	KEGG_13.05.2021	5.37968e-05	9.38456e-05	4.87689e-09	1.95075e-08	[-1]	Group29	41.6667	10	[Acat1, Dlat, Dld, Fh1, Hagh, Ldhb, Mdh1, Mdh2, Pdha1, Pdhb]
GO:0061732	mitochondrial acetyl-CoA biosynthetic process from pyruvate	GO_BiologicalProcess-EBI-UniProt-GOA-ACAP-ARAP_13.05.2021_00h00	7.75456e-07	1.71474e-06	4.87689e-09	1.95075e-08	[8, 9, 10, 11, 12, 13, 14]	Group29	100	6	[Dlat, Dld, Mpc2, Pdha1, Pdhb, Pdhx]
GO:0006090	pyruvate metabolic process	GO_BiologicalProcess-EBI-UniProt-GOA-ACAP-ARAP_13.05.2021_00h00	0.00964015	0.0112948	4.87689e-09	1.95075e-08	[7]	Group29	24.3243	9	[Dlat, Dld, Htt, Ldhb, Mpc2, Ogdh, Pdha1, Pdhb, Pdhx]
GO:0006637	acyl-CoA metabolic process	GO_BiologicalProcess-EBI-UniProt-GOA-ACAP-ARAP_13.05.2021_00h00	2.78054e-08	7.52664e-08	4.87689e-09	1.95075e-08	[4, 5, 6, 7, 8, 9, 10]	Group29	48.4848	16	[Acaa2, Acat1, Acot2, Acot9, Acsl1, Cs, Dlat, Dld, Dlst, Mpc2, Ogdh, Oxct1, Pdha1, Pdhb, Pdhx, Suclg2]
GO:0009150	purine ribonucleotide metabolic process	GO_BiologicalProcess-EBI-UniProt-GOA-ACAP-ARAP_13.05.2021_00h00	1.50595e-07	3.63745e-07	4.87689e-09	1.95075e-08	[6, 7, 8, 9]	Group29	27.9279	31	[Acaa2, Acat1, Acot2, Acot9, Acsl1, Ak2, Atp5a1, Atp5b, Atp5c1, Atp5d, Atp5e, Atp5h, Atp5j2, Atp5k, Atp5o, Atp5pb, Atp6v1a, Cs, Dlat, Dld, Dlst, Mpc2, Ndufc2, Ogdh, Opa1, Oxct1, Pdha1, Pdhb, Pdhx, Sphk2, Suclg2]
GO:0006084	acetyl-CoA metabolic process	GO_BiologicalProcess-EBI-UniProt-GOA-ACAP-ARAP_13.05.2021_00h00	2.1098e-08	5.81121e-08	4.87689e-09	1.95075e-08	[5, 6, 7, 8, 9, 10, 11]	Group29	76.9231	10	[Acaa2, Acat1, Cs, Dlat, Dld, Dlst, Mpc2, Pdha1, Pdhb, Pdhx]
GO:0071616	acyl-CoA biosynthetic process	GO_BiologicalProcess-EBI-UniProt-GOA-ACAP-ARAP_13.05.2021_00h00	3.06233e-06	6.24397e-06	4.87689e-09	1.95075e-08	[5, 6, 7, 8, 9, 10, 11]	Group29	66.6667	8	[Acat1, Acsl1, Dlat, Dld, Mpc2, Pdha1, Pdhb, Pdhx]
GO:0009152	purine ribonucleotide biosynthetic process	GO_BiologicalProcess-EBI-UniProt-GOA-ACAP-ARAP_13.05.2021_00h00	1.54698e-08	4.33707e-08	4.87689e-09	1.95075e-08	[7, 8, 9, 10]	Group29	38.5965	22	[Acat1, Acsl1, Ak2, Atp5a1, Atp5b, Atp5c1, Atp5d, Atp5e, Atp5h, Atp5j2, Atp5k, Atp5o, Atp5pb, Atp6v1a, Dlat, Dld, Mpc2, Ndufc2, Pdha1, Pdhb, Pdhx, Sphk2]
GO:0010959	regulation of metal ion transport	GO_BiologicalProcess-EBI-UniProt-GOA-ACAP-ARAP_13.05.2021_00h00	0.00947741	0.0111876	1.55765e-07	4.79278e-07	[5, 6, 7]	Group30	23.2558	10	[Atp1b3, Ccr1, Cyba, Htt, Itgb3, Nipsnap2, P2rx4, Sphk2, Sri, Vdac1]
GO:0015267	channel activity	GO_BiologicalProcess-EBI-UniProt-GOA-ACAP-ARAP_13.05.2021_00h00	1.07678e-06	2.34797e-06	1.55765e-07	4.79278e-07	[5, 7]	Group30	31.4286	22	[Atp5a1, Atp5b, Atp5c1, Atp5d, Atp5e, Atp5h, Atp5j2, Atp5k, Atp5o, Atp5pb, Atp6v1a, Clcn7, Ctss, Cybb, Htt, Itgav, Mink1, Mmp9, Nipsnap2, P2rx4, Sri, Vdac1]
GO:0051928	positive regulation of calcium ion transport	GO_BiologicalProcess-EBI-UniProt-GOA-ACAP-ARAP_13.05.2021_00h00	0.00747739	0.00903038	1.55765e-07	4.79278e-07	[4, 5, 6, 7, 8, 9]	Group30	31.5789	6	[Ccr1, Htt, Nipsnap2, P2rx4, Sphk2, Sri]
GO:0022836	gated channel activity	GO_BiologicalProcess-EBI-UniProt-GOA-ACAP-ARAP_13.05.2021_00h00	0.0052991	0.00660285	1.55765e-07	4.79278e-07	[6, 8]	Group30	26.4706	9	[Clcn7, Cybb, Htt, Itgav, Mink1, Nipsnap2, P2rx4, Sri, Vdac1]
GO:0070588	calcium ion transmembrane transport	GO_BiologicalProcess-EBI-UniProt-GOA-ACAP-ARAP_13.05.2021_00h00	0.0270615	0.0289024	1.55765e-07	4.79278e-07	[6, 8]	Group30	20	10	[Cyba, Htt, Itgav, Itgb3, Letm1, Nipsnap2, Opa1, P2rx4, Sri, Vdac1]
GO:0005244	voltage-gated ion channel activity	GO_BiologicalProcess-EBI-UniProt-GOA-ACAP-ARAP_13.05.2021_00h00	0.0301991	0.0316084	1.55765e-07	4.79278e-07	[5, 7, 8, 10]	Group30	24	6	[Clcn7, Cybb, Itgav, Nipsnap2, Sri, Vdac1]
GO:0060401	cytosolic calcium ion transport	GO_BiologicalProcess-EBI-UniProt-GOA-ACAP-ARAP_13.05.2021_00h00	0.00265595	0.00353377	1.55765e-07	4.79278e-07	[8]	Group30	29.0323	9	[Cyba, Htt, Itgav, Itgb3, Letm1, Opa1, P2rx4, Sri, Vdac1]
GO:2001257	regulation of cation channel activity	GO_BiologicalProcess-EBI-UniProt-GOA-ACAP-ARAP_13.05.2021_00h00	0.0301991	0.0316084	1.55765e-07	4.79278e-07	[6, 7, 8, 9, 10]	Group30	24	6	[Ctss, Htt, Mink1, Mmp9, Nipsnap2, Sri]
KEGG:00020	Citrate cycle (TCA cycle)	KEGG_13.05.2021	4.26197e-14	2.02766e-13	6.45221e-22	6.45221e-21	[-1]	Group31	73.0769	19	[Aco1, Aco2, Cs, Dlat, Dld, Dlst, Fh1, Idh3a, Idh3b, Idh3g, Mdh1, Mdh2, Ogdh, Pdha1, Pdhb, Sdha, Sdhb, Sdhc, Suclg2]
KEGG:04714	Thermogenesis	KEGG_13.05.2021	9.94791e-24	1.11559e-22	6.45221e-22	6.45221e-21	[-1]	Group31	60.6061	40	[Acsl1, Atp5a1, Atp5b, Atp5c1, Atp5d, Atp5e, Atp5h, Atp5j2, Atp5k, Atp5o, Atp5pb, Cox4i1, Cox5a, Cox5b, Cox6c, Cpt2, Cyc1, Ndufa10, Ndufa12, Ndufa13, Ndufa2, Ndufa4, Ndufa7, Ndufa9, Ndufb10, Ndufb11, Ndufb5, Ndufc2, Ndufs1, Ndufs3, Ndufs7, Ndufv1, Prkaca, Sdha, Sdhb, Sdhc, Uqcrb, Uqcrc1, Uqcrc2, Uqcrfs1]
KEGG:05014	Amyotrophic lateral sclerosis	KEGG_13.05.2021	4.50957e-09	1.38824e-08	6.45221e-22	6.45221e-21	[-1]	Group31	27.6596	39	[Atp5a1, Atp5b, Atp5c1, Atp5d, Atp5e, Atp5h, Atp5o, Atp5pb, Cox4i1, Cox5a, Cox5b, Cox6c, Cyc1, Ndufa10, Ndufa12, Ndufa13, Ndufa2, Ndufa4, Ndufa7, Ndufa9, Ndufb10, Ndufb11, Ndufb5, Ndufc2, Ndufs1, Ndufs3, Ndufs7, Ndufv1, Ranbp2, Sdha, Sdhb, Sdhc, Sod1, Tubb6, Uqcrb, Uqcrc1, Uqcrc2, Uqcrfs1, Vdac1]
KEGG:05415	Diabetic cardiomyopathy	KEGG_13.05.2021	7.91421e-26	1.03544e-24	6.45221e-22	6.45221e-21	[-1]	Group31	57.5	46	[Atp5a1, Atp5b, Atp5c1, Atp5d, Atp5e, Atp5h, Atp5o, Atp5pb, Cox4i1, Cox5a, Cox5b, Cox6c, Cpt2, Cyba, Cybb, Cyc1, Mmp9, Mpc2, Ndufa10, Ndufa12, Ndufa13, Ndufa2, Ndufa4, Ndufa7, Ndufa9, Ndufb10, Ndufb11, Ndufb5, Ndufc2, Ndufs1, Ndufs3, Ndufs7, Ndufv1, Pdha1, Pdhb, Pik3r1, Sdha, Sdhb, Sdhc, Slc25a4, Slc25a5, Uqcrb, Uqcrc1, Uqcrc2, Uqcrfs1, Vdac1]
GO:0006099	tricarboxylic acid cycle	GO_BiologicalProcess-EBI-UniProt-GOA-ACAP-ARAP_13.05.2021_00h00	6.22724e-15	3.3713e-14	6.45221e-22	6.45221e-21	[3, 7]	Group31	81.8182	18	[Aco1, Aco2, Cs, Dlat, Dlst, Fh1, Idh3a, Idh3b, Idh3g, Mdh1, Mdh2, Ogdh, Pdha1, Pdhb, Sdha, Sdhb, Sdhc, Suclg2]
GO:0006119	oxidative phosphorylation	GO_BiologicalProcess-EBI-UniProt-GOA-ACAP-ARAP_13.05.2021_00h00	8.68623e-20	8.02199e-19	6.45221e-22	6.45221e-21	[3, 7]	Group31	69.0476	29	[Atp5a1, Atp5b, Atp5c1, Atp5d, Atp5e, Atp5h, Atp5j2, Atp5k, Atp5o, Atp5pb, Cox4i1, Cox5a, Cox5b, Cox6c, Cyc1, Dld, Ndufa10, Ndufa12, Ndufa7, Ndufc2, Ndufs1, Ndufs3, Ndufs7, Ndufv1, Nipsnap2, Sdha, Sdhc, Uqcrb, Uqcrc1]
GO:0045333	cellular respiration	GO_BiologicalProcess-EBI-UniProt-GOA-ACAP-ARAP_13.05.2021_00h00	7.54133e-32	1.69141e-30	6.45221e-22	6.45221e-21	[5]	Group31	62.6506	52	[Aco1, Aco2, Aifm1, Atp5a1, Atp5b, Atp5c1, Atp5d, Atp5e, Atp5h, Atp5j2, Atp5k, Atp5o, Atp5pb, Cisd1, Cox4i1, Cox5a, Cox5b, Cox6c, Cs, Cyc1, Dlat, Dld, Dlst, Etfdh, Fh1, Idh3a, Idh3b, Idh3g, Mdh1, Mdh2, Ndufa10, Ndufa12, Ndufa7, Ndufc2, Ndufs1, Ndufs3, Ndufs7, Ndufv1, Nipsnap2, Ogdh, Pdha1, Pdhb, Prkaca, Sdha, Sdhb, Sdhc, Slc37a2, Sod2, Suclg2, Uqcrb, Uqcrc1, Uqcrfs1]
GO:0009060	aerobic respiration	GO_BiologicalProcess-EBI-UniProt-GOA-ACAP-ARAP_13.05.2021_00h00	5.7547e-30	1.00388e-28	6.45221e-22	6.45221e-21	[6]	Group31	68.1818	45	[Aco1, Aco2, Atp5a1, Atp5b, Atp5c1, Atp5d, Atp5e, Atp5h, Atp5j2, Atp5k, Atp5o, Atp5pb, Cox4i1, Cox5a, Cox5b, Cox6c, Cs, Cyc1, Dlat, Dld, Dlst, Fh1, Idh3a, Idh3b, Idh3g, Mdh1, Mdh2, Ndufa10, Ndufa12, Ndufa7, Ndufc2, Ndufs1, Ndufs3, Ndufs7, Ndufv1, Nipsnap2, Ogdh, Pdha1, Pdhb, Sdha, Sdhb, Sdhc, Suclg2, Uqcrb, Uqcrc1]
GO:0098800	inner mitochondrial membrane protein complex	GO_CellularComponent-EBI-UniProt-GOA-ACAP-ARAP_13.05.2021_00h00	5.9596e-29	9.35657e-28	6.45221e-22	6.45221e-21	[3, 4, 5, 6, 7, 8, 9]	Group31	74.0741	40	[Atp5a1, Atp5b, Atp5c1, Atp5d, Atp5e, Atp5h, Atp5j2, Atp5k, Atp5md, Atp5mpl, Atp5o, Atp5pb, Cox4i1, Cox5a, Cyc1, Immt, Ndufa10, Ndufa12, Ndufa13, Ndufa2, Ndufa4, Ndufa7, Ndufa9, Ndufb10, Ndufb11, Ndufb5, Ndufc2, Ndufs1, Ndufs3, Ndufs7, Ndufv1, Phb, Phb2, Sdha, Sdhb, Sdhc, Uqcrb, Uqcrc1, Uqcrc2, Uqcrfs1]
GO:0006820	anion transport	GO_BiologicalProcess-EBI-UniProt-GOA-ACAP-ARAP_13.05.2021_00h00	0.00125421	0.00177397	4.74785e-08	1.58262e-07	[5]	Group32	25	14	[Car2, Clcn7, Mgst1, Mpc2, Slc12a7, Slc1a5, Slc25a11, Slc25a3, Slc25a4, Slc25a5, Slc37a2, Slc4a2, Vdac1, Xpr1]
GO:0022804	active transmembrane transporter activity	GO_BiologicalProcess-EBI-UniProt-GOA-ACAP-ARAP_13.05.2021_00h00	2.79339e-10	9.33113e-10	4.74785e-08	1.58262e-07	[4, 6]	Group32	44.2308	23	[Atp1b3, Atp5b, Atp5e, Atp6v0c, Atp6v0d2, Atp6v1a, Atp6v1c1, Atp6v1d, Atp6v1e1, Atp6v1g1, Atp6v1h, Clcn7, Letm1, Slc12a7, Slc1a5, Slc25a11, Slc25a3, Slc25a4, Slc25a5, Slc37a2, Slc4a2, Slc9b2, Tcirg1]
GO:0098656	anion transmembrane transport	GO_BiologicalProcess-EBI-UniProt-GOA-ACAP-ARAP_13.05.2021_00h00	0.00091699	0.00133303	4.74785e-08	1.58262e-07	[4, 6]	Group32	27.907	12	[Clcn7, Mpc2, Slc12a7, Slc1a5, Slc25a11, Slc25a3, Slc25a4, Slc25a5, Slc37a2, Slc4a2, Vdac1, Xpr1]
GO:0015711	organic anion transport	GO_BiologicalProcess-EBI-UniProt-GOA-ACAP-ARAP_13.05.2021_00h00	0.0371346	0.0383561	4.74785e-08	1.58262e-07	[5, 6]	Group32	20.5128	8	[Mgst1, Mpc2, Slc1a5, Slc25a11, Slc25a4, Slc25a5, Slc37a2, Slc4a2]
GO:0015291	secondary active transmembrane transporter activity	GO_BiologicalProcess-EBI-UniProt-GOA-ACAP-ARAP_13.05.2021_00h00	3.68344e-07	8.76212e-07	4.74785e-08	1.58262e-07	[5, 7]	Group32	57.8947	11	[Clcn7, Letm1, Slc12a7, Slc1a5, Slc25a11, Slc25a3, Slc25a4, Slc25a5, Slc37a2, Slc4a2, Slc9b2]
GO:0015698	inorganic anion transport	GO_BiologicalProcess-EBI-UniProt-GOA-ACAP-ARAP_13.05.2021_00h00	0.000145328	0.000240173	4.74785e-08	1.58262e-07	[6]	Group32	40.9091	9	[Car2, Clcn7, Slc12a7, Slc25a11, Slc25a3, Slc37a2, Slc4a2, Vdac1, Xpr1]
GO:0098661	inorganic anion transmembrane transport	GO_BiologicalProcess-EBI-UniProt-GOA-ACAP-ARAP_13.05.2021_00h00	7.7096e-06	1.47611e-05	4.74785e-08	1.58262e-07	[5, 7]	Group32	70	7	[Clcn7, Slc12a7, Slc25a11, Slc25a3, Slc37a2, Slc4a2, Xpr1]
GO:0015103	inorganic anion transmembrane transporter activity	GO_BiologicalProcess-EBI-UniProt-GOA-ACAP-ARAP_13.05.2021_00h00	0.00216436	0.00292934	4.74785e-08	1.58262e-07	[5, 6, 7, 8]	Group32	35	7	[Clcn7, Slc12a7, Slc25a11, Slc37a2, Slc4a2, Vdac1, Xpr1]
GO:0008514	organic anion transmembrane transporter activity	GO_BiologicalProcess-EBI-UniProt-GOA-ACAP-ARAP_13.05.2021_00h00	0.016174	0.0182685	4.74785e-08	1.58262e-07	[6, 7, 8]	Group32	27.2727	6	[Mpc2, Slc1a5, Slc25a11, Slc25a4, Slc25a5, Slc37a2]
GO:0015297	antiporter activity	GO_BiologicalProcess-EBI-UniProt-GOA-ACAP-ARAP_13.05.2021_00h00	3.06233e-06	6.24397e-06	4.74785e-08	1.58262e-07	[6, 8]	Group32	66.6667	8	[Clcn7, Letm1, Slc25a11, Slc25a4, Slc25a5, Slc37a2, Slc4a2, Slc9b2]
KEGG:04150	mTOR signaling pathway	KEGG_13.05.2021	0.00766912	0.00919124	5.87876e-07	1.67965e-06	[-1]	Group33	26.6667	8	[Atp6v1a, Atp6v1b2, Atp6v1c1, Atp6v1d, Atp6v1e1, Atp6v1g1, Atp6v1h, Pik3r1]
KEGG:04721	Synaptic vesicle cycle	KEGG_13.05.2021	3.43413e-05	6.19721e-05	5.87876e-07	1.67965e-06	[-1]	Group33	43.4783	10	[Atp6v0c, Atp6v0d2, Atp6v1a, Atp6v1b2, Atp6v1c1, Atp6v1d, Atp6v1e1, Atp6v1g1, Atp6v1h, Tcirg1]
GO:0033178	proton-transporting two-sector ATPase complex, catalytic domain	GO_CellularComponent-EBI-UniProt-GOA-ACAP-ARAP_13.05.2021_00h00	1.24821e-11	4.55742e-11	5.87876e-07	1.67965e-06	[3, 4, 5]	Group33	92.3077	12	[Atp5a1, Atp5b, Atp5c1, Atp5d, Atp5e, Atp5o, Atp6v1a, Atp6v1b2, Atp6v1c1, Atp6v1e1, Atp6v1g1, Atp6v1h]
GO:0045261	proton-transporting ATP synthase complex, catalytic core F(1)	GO_CellularComponent-EBI-UniProt-GOA-ACAP-ARAP_13.05.2021_00h00	7.75456e-07	1.71474e-06	5.87876e-07	1.67965e-06	[3, 4, 5, 6]	Group33	100	6	[Atp5a1, Atp5b, Atp5c1, Atp5d, Atp5e, Atp5o]
GO:0000221	vacuolar proton-transporting V-type ATPase, V1 domain	GO_CellularComponent-EBI-UniProt-GOA-ACAP-ARAP_13.05.2021_00h00	7.75456e-07	1.71474e-06	5.87876e-07	1.67965e-06	[5, 6, 7, 8]	Group33	100	6	[Atp6v1a, Atp6v1b2, Atp6v1c1, Atp6v1e1, Atp6v1g1, Atp6v1h]
GO:0042626	ATPase-coupled transmembrane transporter activity	GO_BiologicalProcess-EBI-UniProt-GOA-ACAP-ARAP_13.05.2021_00h00	3.64552e-06	7.33778e-06	5.87876e-07	1.67965e-06	[6, 8]	Group33	40	14	[Atp1b3, Atp5b, Atp5e, Atp6v0c, Atp6v0d2, Atp6v1a, Atp6v1c1, Atp6v1d, Atp6v1e1, Atp6v1g1, Atp6v1h, Clcn7, Slc4a2, Tcirg1]
GO:0019829	ATPase-coupled cation transmembrane transporter activity	GO_BiologicalProcess-EBI-UniProt-GOA-ACAP-ARAP_13.05.2021_00h00	1.34968e-07	3.36349e-07	5.87876e-07	1.67965e-06	[6, 7, 8, 9]	Group33	57.1429	12	[Atp1b3, Atp5b, Atp5e, Atp6v0c, Atp6v0d2, Atp6v1a, Atp6v1c1, Atp6v1d, Atp6v1e1, Atp6v1g1, Atp6v1h, Tcirg1]
GO:0009678	pyrophosphate hydrolysis-driven proton transmembrane transporter activity	GO_BiologicalProcess-EBI-UniProt-GOA-ACAP-ARAP_13.05.2021_00h00	2.79818e-09	8.96559e-09	5.87876e-07	1.67965e-06	[6, 7, 8, 9, 10]	Group33	78.5714	11	[Atp5b, Atp5e, Atp6v0c, Atp6v0d2, Atp6v1a, Atp6v1c1, Atp6v1d, Atp6v1e1, Atp6v1g1, Atp6v1h, Tcirg1]
GO:0006754	ATP biosynthetic process	GO_BiologicalProcess-EBI-UniProt-GOA-ACAP-ARAP_13.05.2021_00h00	4.93079e-08	1.29022e-07	5.87876e-07	1.67965e-06	[3, 8, 9, 10, 11]	Group33	56.5217	13	[Atp5a1, Atp5b, Atp5c1, Atp5d, Atp5e, Atp5h, Atp5j2, Atp5k, Atp5o, Atp5pb, Atp6v1a, Ndufc2, Sphk2]
GO:0046933	proton-transporting ATP synthase activity, rotational mechanism	GO_BiologicalProcess-EBI-UniProt-GOA-ACAP-ARAP_13.05.2021_00h00	1.00984e-11	3.77487e-11	5.87876e-07	1.67965e-06	[5, 8, 9, 10, 11, 12, 13]	Group33	100	11	[Atp5a1, Atp5b, Atp5c1, Atp5d, Atp5e, Atp5h, Atp5j2, Atp5k, Atp5o, Atp5pb, Atp6v1a]
GO:0022857	transmembrane transporter activity	GO_BiologicalProcess-EBI-UniProt-GOA-ACAP-ARAP_13.05.2021_00h00	1.5329e-16	8.91352e-16	1.51811e-16	8.67493e-16	[3, 5]	Group34	34.4156	53	[Atp1b3, Atp5a1, Atp5b, Atp5c1, Atp5d, Atp5e, Atp5h, Atp5j2, Atp5k, Atp5o, Atp5pb, Atp6v0c, Atp6v0d2, Atp6v1a, Atp6v1c1, Atp6v1d, Atp6v1e1, Atp6v1g1, Atp6v1h, Clcn7, Cox4i1, Cox5a, Cox5b, Cox6c, Ctss, Cybb, Htt, Itgav, Letm1, Mink1, Mmp9, Mpc2, Ndufa4, Nipsnap2, P2rx4, Phb2, Sco1, Slc12a7, Slc1a5, Slc25a11, Slc25a3, Slc25a4, Slc25a5, Slc35f6, Slc37a2, Slc4a2, Slc9b2, Sphk2, Sri, Tcirg1, Tfrc, Vda…
GO:0015075	ion transmembrane transporter activity	GO_BiologicalProcess-EBI-UniProt-GOA-ACAP-ARAP_13.05.2021_00h00	1.27028e-18	1.04966e-17	1.51811e-16	8.67493e-16	[4, 6]	Group34	38.9313	51	[Atp1b3, Atp5a1, Atp5b, Atp5c1, Atp5d, Atp5e, Atp5h, Atp5j2, Atp5k, Atp5o, Atp5pb, Atp6v0c, Atp6v0d2, Atp6v1a, Atp6v1c1, Atp6v1d, Atp6v1e1, Atp6v1g1, Atp6v1h, Clcn7, Cox4i1, Cox5a, Cox5b, Cox6c, Ctss, Cybb, Htt, Itgav, Letm1, Mink1, Mmp9, Mpc2, Ndufa4, Nipsnap2, P2rx4, Phb2, Sco1, Slc12a7, Slc1a5, Slc25a11, Slc25a4, Slc25a5, Slc37a2, Slc4a2, Slc9b2, Sphk2, Sri, Tcirg1, Tfrc, Vdac1, Xpr1]
GO:0015318	inorganic molecular entity transmembrane transporter activity	GO_BiologicalProcess-EBI-UniProt-GOA-ACAP-ARAP_13.05.2021_00h00	1.56501e-20	1.63804e-19	1.51811e-16	8.67493e-16	[4, 6]	Group34	43.75	49	[Atp1b3, Atp5a1, Atp5b, Atp5c1, Atp5d, Atp5e, Atp5h, Atp5j2, Atp5k, Atp5o, Atp5pb, Atp6v0c, Atp6v0d2, Atp6v1a, Atp6v1c1, Atp6v1d, Atp6v1e1, Atp6v1g1, Atp6v1h, Clcn7, Cox4i1, Cox5a, Cox5b, Cox6c, Ctss, Htt, Itgav, Letm1, Mink1, Mmp9, Ndufa4, Nipsnap2, P2rx4, Phb2, Sco1, Slc12a7, Slc25a11, Slc25a3, Slc25a4, Slc25a5, Slc37a2, Slc4a2, Slc9b2, Sphk2, Sri, Tcirg1, Tfrc, Vdac1, Xpr1]
GO:0008324	cation transmembrane transporter activity	GO_BiologicalProcess-EBI-UniProt-GOA-ACAP-ARAP_13.05.2021_00h00	1.63616e-17	1.11686e-16	1.51811e-16	8.67493e-16	[5, 7]	Group34	42.5743	43	[Atp1b3, Atp5a1, Atp5b, Atp5c1, Atp5d, Atp5e, Atp5h, Atp5j2, Atp5k, Atp5o, Atp5pb, Atp6v0c, Atp6v0d2, Atp6v1a, Atp6v1c1, Atp6v1d, Atp6v1e1, Atp6v1g1, Atp6v1h, Cox4i1, Cox5a, Cox5b, Cox6c, Ctss, Htt, Itgav, Letm1, Mink1, Mmp9, Ndufa4, Nipsnap2, P2rx4, Phb2, Sco1, Slc12a7, Slc1a5, Slc25a4, Slc25a5, Slc9b2, Sphk2, Sri, Tcirg1, Tfrc]
GO:0015267	channel activity	GO_BiologicalProcess-EBI-UniProt-GOA-ACAP-ARAP_13.05.2021_00h00	1.07678e-06	2.34797e-06	1.51811e-16	8.67493e-16	[5, 7]	Group34	31.4286	22	[Atp5a1, Atp5b, Atp5c1, Atp5d, Atp5e, Atp5h, Atp5j2, Atp5k, Atp5o, Atp5pb, Atp6v1a, Clcn7, Ctss, Cybb, Htt, Itgav, Mink1, Mmp9, Nipsnap2, P2rx4, Sri, Vdac1]
GO:0005753	mitochondrial proton-transporting ATP synthase complex	GO_CellularComponent-EBI-UniProt-GOA-ACAP-ARAP_13.05.2021_00h00	1.05266e-12	4.46668e-12	1.51811e-16	8.67493e-16	[4, 5, 6, 7, 8, 9, 10]	Group34	100	12	[Atp5a1, Atp5b, Atp5c1, Atp5d, Atp5e, Atp5h, Atp5j2, Atp5k, Atp5md, Atp5mpl, Atp5o, Atp5pb]
GO:0009144	purine nucleoside triphosphate metabolic process	GO_BiologicalProcess-EBI-UniProt-GOA-ACAP-ARAP_13.05.2021_00h00	2.04792e-06	4.34491e-06	1.51811e-16	8.67493e-16	[6, 7, 8]	Group34	39.4737	15	[Ak2, Atp5a1, Atp5b, Atp5c1, Atp5d, Atp5e, Atp5h, Atp5j2, Atp5k, Atp5o, Atp5pb, Atp6v1a, Ndufc2, Opa1, Sphk2]
GO:0022836	gated channel activity	GO_BiologicalProcess-EBI-UniProt-GOA-ACAP-ARAP_13.05.2021_00h00	0.0052991	0.00660285	1.51811e-16	8.67493e-16	[6, 8]	Group34	26.4706	9	[Clcn7, Cybb, Htt, Itgav, Mink1, Nipsnap2, P2rx4, Sri, Vdac1]
GO:0005261	cation channel activity	GO_BiologicalProcess-EBI-UniProt-GOA-ACAP-ARAP_13.05.2021_00h00	1.11746e-06	2.40331e-06	1.51811e-16	8.67493e-16	[6, 7, 8, 9]	Group34	34.5455	19	[Atp5a1, Atp5b, Atp5c1, Atp5d, Atp5e, Atp5h, Atp5j2, Atp5k, Atp5o, Atp5pb, Atp6v1a, Ctss, Htt, Itgav, Mink1, Mmp9, Nipsnap2, P2rx4, Sri]
GO:0006754	ATP biosynthetic process	GO_BiologicalProcess-EBI-UniProt-GOA-ACAP-ARAP_13.05.2021_00h00	4.93079e-08	1.29022e-07	1.51811e-16	8.67493e-16	[3, 8, 9, 10, 11]	Group34	56.5217	13	[Atp5a1, Atp5b, Atp5c1, Atp5d, Atp5e, Atp5h, Atp5j2, Atp5k, Atp5o, Atp5pb, Atp6v1a, Ndufc2, Sphk2]
GO:0046933	proton-transporting ATP synthase activity, rotational mechanism	GO_BiologicalProcess-EBI-UniProt-GOA-ACAP-ARAP_13.05.2021_00h00	1.00984e-11	3.77487e-11	1.51811e-16	8.67493e-16	[5, 8, 9, 10, 11, 12, 13]	Group34	100	11	[Atp5a1, Atp5b, Atp5c1, Atp5d, Atp5e, Atp5h, Atp5j2, Atp5k, Atp5o, Atp5pb, Atp6v1a]
GO:0034762	regulation of transmembrane transport	GO_BiologicalProcess-EBI-UniProt-GOA-ACAP-ARAP_13.05.2021_00h00	0.0012518	0.00178666	0.00135771	0.00226285	[3, 4, 5]	Group35	21.8391	19	[Acsl1, Atp1b3, Car2, Ctss, Cyba, Cybb, Htt, Itgb3, Mink1, Mmp9, Ndufa4, Nipsnap2, Phb2, Sco1, Slc25a4, Sphk2, Sri, Tcirg1, Vdac1]
GO:0034764	positive regulation of transmembrane transport	GO_BiologicalProcess-EBI-UniProt-GOA-ACAP-ARAP_13.05.2021_00h00	0.0276737	0.0293565	0.00135771	0.00226285	[3, 4, 5, 6]	Group35	21.6216	8	[Acsl1, Atp1b3, Car2, Ctss, Htt, Ndufa4, Nipsnap2, Sri]
GO:0043269	regulation of ion transport	GO_BiologicalProcess-EBI-UniProt-GOA-ACAP-ARAP_13.05.2021_00h00	0.00134749	0.00188889	0.00135771	0.00226285	[4, 5]	Group35	21.2766	20	[Atp1b3, Car2, Ccr1, Ctss, Cyba, Cybb, Htt, Itgb3, Mink1, Mmp9, Ndufa4, Nipsnap2, P2rx4, Phb2, Sco1, Slc25a4, Sphk2, Sri, Tcirg1, Vdac1]
GO:0043270	positive regulation of ion transport	GO_BiologicalProcess-EBI-UniProt-GOA-ACAP-ARAP_13.05.2021_00h00	0.0257352	0.0276742	0.00135771	0.00226285	[3, 4, 5, 6]	Group35	20.9302	9	[Atp1b3, Ccr1, Ctss, Htt, Ndufa4, Nipsnap2, P2rx4, Sphk2, Sri]
GO:0022898	regulation of transmembrane transporter activity	GO_BiologicalProcess-EBI-UniProt-GOA-ACAP-ARAP_13.05.2021_00h00	0.00091699	0.00133303	0.00135771	0.00226285	[4, 5, 6]	Group35	27.907	12	[Atp1b3, Ctss, Htt, Mink1, Mmp9, Ndufa4, Nipsnap2, Phb2, Sco1, Slc25a4, Sphk2, Sri]
GO:0034765	regulation of ion transmembrane transport	GO_BiologicalProcess-EBI-UniProt-GOA-ACAP-ARAP_13.05.2021_00h00	0.000501667	0.000757325	0.00135771	0.00226285	[4, 5, 6]	Group35	24.6377	17	[Atp1b3, Ctss, Cyba, Cybb, Htt, Itgb3, Mink1, Mmp9, Ndufa4, Nipsnap2, Phb2, Sco1, Slc25a4, Sphk2, Sri, Tcirg1, Vdac1]
GO:0034767	positive regulation of ion transmembrane transport	GO_BiologicalProcess-EBI-UniProt-GOA-ACAP-ARAP_13.05.2021_00h00	0.0301991	0.0316084	0.00135771	0.00226285	[4, 5, 6, 7]	Group35	24	6	[Atp1b3, Ctss, Htt, Ndufa4, Nipsnap2, Sri]
GO:0010959	regulation of metal ion transport	GO_BiologicalProcess-EBI-UniProt-GOA-ACAP-ARAP_13.05.2021_00h00	0.00947741	0.0111876	0.00135771	0.00226285	[5, 6, 7]	Group35	23.2558	10	[Atp1b3, Ccr1, Cyba, Htt, Itgb3, Nipsnap2, P2rx4, Sphk2, Sri, Vdac1]
GO:0051928	positive regulation of calcium ion transport	GO_BiologicalProcess-EBI-UniProt-GOA-ACAP-ARAP_13.05.2021_00h00	0.00747739	0.00903038	0.00135771	0.00226285	[4, 5, 6, 7, 8, 9]	Group35	31.5789	6	[Ccr1, Htt, Nipsnap2, P2rx4, Sphk2, Sri]
GO:0022836	gated channel activity	GO_BiologicalProcess-EBI-UniProt-GOA-ACAP-ARAP_13.05.2021_00h00	0.0052991	0.00660285	0.00135771	0.00226285	[6, 8]	Group35	26.4706	9	[Clcn7, Cybb, Htt, Itgav, Mink1, Nipsnap2, P2rx4, Sri, Vdac1]
GO:0010155	regulation of proton transport	GO_BiologicalProcess-EBI-UniProt-GOA-ACAP-ARAP_13.05.2021_00h00	1.85402e-05	3.38467e-05	0.00135771	0.00226285	[6, 7, 8, 9]	Group35	75	6	[Ndufa4, Phb2, Sco1, Slc25a4, Sphk2, Tcirg1]
GO:2001257	regulation of cation channel activity	GO_BiologicalProcess-EBI-UniProt-GOA-ACAP-ARAP_13.05.2021_00h00	0.0301991	0.0316084	0.00135771	0.00226285	[6, 7, 8, 9, 10]	Group35	24	6	[Ctss, Htt, Mink1, Mmp9, Nipsnap2, Sri]
GO:0033178	proton-transporting two-sector ATPase complex, catalytic domain	GO_CellularComponent-EBI-UniProt-GOA-ACAP-ARAP_13.05.2021_00h00	1.24821e-11	4.55742e-11	2.19343e-17	1.46229e-16	[3, 4, 5]	Group36	92.3077	12	[Atp5a1, Atp5b, Atp5c1, Atp5d, Atp5e, Atp5o, Atp6v1a, Atp6v1b2, Atp6v1c1, Atp6v1e1, Atp6v1g1, Atp6v1h]
GO:1990542	mitochondrial transmembrane transport	GO_BiologicalProcess-EBI-UniProt-GOA-ACAP-ARAP_13.05.2021_00h00	1.26694e-11	4.52067e-11	2.19343e-17	1.46229e-16	[3, 5]	Group36	59.375	19	[Aifm1, Atp5a1, Atp5b, Atp5c1, Atp5d, Atp5e, Atp5h, Atp5j2, Atp5k, Atp5o, Atp5pb, Letm1, Mpc2, Opa1, Slc25a3, Slc25a4, Slc25a5, Timm44, Vdac1]
GO:0045261	proton-transporting ATP synthase complex, catalytic core F(1)	GO_CellularComponent-EBI-UniProt-GOA-ACAP-ARAP_13.05.2021_00h00	7.75456e-07	1.71474e-06	2.19343e-17	1.46229e-16	[3, 4, 5, 6]	Group36	100	6	[Atp5a1, Atp5b, Atp5c1, Atp5d, Atp5e, Atp5o]
GO:0090407	organophosphate biosynthetic process	GO_BiologicalProcess-EBI-UniProt-GOA-ACAP-ARAP_13.05.2021_00h00	1.04335e-05	1.97356e-05	2.19343e-17	1.46229e-16	[4, 5]	Group36	23.0216	32	[Acat1, Acsl1, Ak2, Atp5a1, Atp5b, Atp5c1, Atp5d, Atp5e, Atp5h, Atp5j2, Atp5k, Atp5o, Atp5pb, Atp6v1a, Ckb, Ckmt1, Dlat, Dld, Hexb, Impa2, Lpcat1, Mpc2, Ndufc2, Nfs1, Pdha1, Pdhb, Pdhx, Pi4k2a, Pi4ka, Pik3r1, Sphk2, Src]
GO:0015267	channel activity	GO_BiologicalProcess-EBI-UniProt-GOA-ACAP-ARAP_13.05.2021_00h00	1.07678e-06	2.34797e-06	2.19343e-17	1.46229e-16	[5, 7]	Group36	31.4286	22	[Atp5a1, Atp5b, Atp5c1, Atp5d, Atp5e, Atp5h, Atp5j2, Atp5k, Atp5o, Atp5pb, Atp6v1a, Clcn7, Ctss, Cybb, Htt, Itgav, Mink1, Mmp9, Nipsnap2, P2rx4, Sri, Vdac1]
GO:0005753	mitochondrial proton-transporting ATP synthase complex	GO_CellularComponent-EBI-UniProt-GOA-ACAP-ARAP_13.05.2021_00h00	1.05266e-12	4.46668e-12	2.19343e-17	1.46229e-16	[4, 5, 6, 7, 8, 9, 10]	Group36	100	12	[Atp5a1, Atp5b, Atp5c1, Atp5d, Atp5e, Atp5h, Atp5j2, Atp5k, Atp5md, Atp5mpl, Atp5o, Atp5pb]
GO:0006637	acyl-CoA metabolic process	GO_BiologicalProcess-EBI-UniProt-GOA-ACAP-ARAP_13.05.2021_00h00	2.78054e-08	7.52664e-08	2.19343e-17	1.46229e-16	[4, 5, 6, 7, 8, 9, 10]	Group36	48.4848	16	[Acaa2, Acat1, Acot2, Acot9, Acsl1, Cs, Dlat, Dld, Dlst, Mpc2, Ogdh, Oxct1, Pdha1, Pdhb, Pdhx, Suclg2]
GO:0009144	purine nucleoside triphosphate metabolic process	GO_BiologicalProcess-EBI-UniProt-GOA-ACAP-ARAP_13.05.2021_00h00	2.04792e-06	4.34491e-06	2.19343e-17	1.46229e-16	[6, 7, 8]	Group36	39.4737	15	[Ak2, Atp5a1, Atp5b, Atp5c1, Atp5d, Atp5e, Atp5h, Atp5j2, Atp5k, Atp5o, Atp5pb, Atp6v1a, Ndufc2, Opa1, Sphk2]
GO:0005261	cation channel activity	GO_BiologicalProcess-EBI-UniProt-GOA-ACAP-ARAP_13.05.2021_00h00	1.11746e-06	2.40331e-06	2.19343e-17	1.46229e-16	[6, 7, 8, 9]	Group36	34.5455	19	[Atp5a1, Atp5b, Atp5c1, Atp5d, Atp5e, Atp5h, Atp5j2, Atp5k, Atp5o, Atp5pb, Atp6v1a, Ctss, Htt, Itgav, Mink1, Mmp9, Nipsnap2, P2rx4, Sri]
GO:0009150	purine ribonucleotide metabolic process	GO_BiologicalProcess-EBI-UniProt-GOA-ACAP-ARAP_13.05.2021_00h00	1.50595e-07	3.63745e-07	2.19343e-17	1.46229e-16	[6, 7, 8, 9]	Group36	27.9279	31	[Acaa2, Acat1, Acot2, Acot9, Acsl1, Ak2, Atp5a1, Atp5b, Atp5c1, Atp5d, Atp5e, Atp5h, Atp5j2, Atp5k, Atp5o, Atp5pb, Atp6v1a, Cs, Dlat, Dld, Dlst, Mpc2, Ndufc2, Ogdh, Opa1, Oxct1, Pdha1, Pdhb, Pdhx, Sphk2, Suclg2]
GO:0015078	proton transmembrane transporter activity	GO_BiologicalProcess-EBI-UniProt-GOA-ACAP-ARAP_13.05.2021_00h00	3.94837e-27	5.6354e-26	2.19343e-17	1.46229e-16	[6, 7, 8, 9]	Group36	88.5714	31	[Atp5a1, Atp5b, Atp5c1, Atp5d, Atp5e, Atp5h, Atp5j2, Atp5k, Atp5o, Atp5pb, Atp6v0c, Atp6v0d2, Atp6v1a, Atp6v1c1, Atp6v1d, Atp6v1e1, Atp6v1g1, Atp6v1h, Cox4i1, Cox5a, Cox5b, Cox6c, Letm1, Ndufa4, Phb2, Sco1, Slc25a4, Slc25a5, Slc9b2, Sphk2, Tcirg1]
GO:0071616	acyl-CoA biosynthetic process	GO_BiologicalProcess-EBI-UniProt-GOA-ACAP-ARAP_13.05.2021_00h00	3.06233e-06	6.24397e-06	2.19343e-17	1.46229e-16	[5, 6, 7, 8, 9, 10, 11]	Group36	66.6667	8	[Acat1, Acsl1, Dlat, Dld, Mpc2, Pdha1, Pdhb, Pdhx]
GO:0006754	ATP biosynthetic process	GO_BiologicalProcess-EBI-UniProt-GOA-ACAP-ARAP_13.05.2021_00h00	4.93079e-08	1.29022e-07	2.19343e-17	1.46229e-16	[3, 8, 9, 10, 11]	Group36	56.5217	13	[Atp5a1, Atp5b, Atp5c1, Atp5d, Atp5e, Atp5h, Atp5j2, Atp5k, Atp5o, Atp5pb, Atp6v1a, Ndufc2, Sphk2]
GO:0009152	purine ribonucleotide biosynthetic process	GO_BiologicalProcess-EBI-UniProt-GOA-ACAP-ARAP_13.05.2021_00h00	1.54698e-08	4.33707e-08	2.19343e-17	1.46229e-16	[7, 8, 9, 10]	Group36	38.5965	22	[Acat1, Acsl1, Ak2, Atp5a1, Atp5b, Atp5c1, Atp5d, Atp5e, Atp5h, Atp5j2, Atp5k, Atp5o, Atp5pb, Atp6v1a, Dlat, Dld, Mpc2, Ndufc2, Pdha1, Pdhb, Pdhx, Sphk2]
GO:0046933	proton-transporting ATP synthase activity, rotational mechanism	GO_BiologicalProcess-EBI-UniProt-GOA-ACAP-ARAP_13.05.2021_00h00	1.00984e-11	3.77487e-11	2.19343e-17	1.46229e-16	[5, 8, 9, 10, 11, 12, 13]	Group36	100	11	[Atp5a1, Atp5b, Atp5c1, Atp5d, Atp5e, Atp5h, Atp5j2, Atp5k, Atp5o, Atp5pb, Atp6v1a]
GO:0034762	regulation of transmembrane transport	GO_BiologicalProcess-EBI-UniProt-GOA-ACAP-ARAP_13.05.2021_00h00	0.0012518	0.00178666	6.09772e-09	2.21735e-08	[3, 4, 5]	Group37	21.8391	19	[Acsl1, Atp1b3, Car2, Ctss, Cyba, Cybb, Htt, Itgb3, Mink1, Mmp9, Ndufa4, Nipsnap2, Phb2, Sco1, Slc25a4, Sphk2, Sri, Tcirg1, Vdac1]
GO:0055082	cellular chemical homeostasis	GO_BiologicalProcess-EBI-UniProt-GOA-ACAP-ARAP_13.05.2021_00h00	1.29666e-08	3.70138e-08	6.09772e-09	2.21735e-08	[3, 5]	Group37	27.1429	38	[Aco1, Atp1b3, Atp5b, Atp6v0c, Atp6v0d2, Atp6v1a, Atp6v1g1, Car2, Ccdc115, Ccr1, Ckb, Cyba, Ftl1, Gna13, Got1, Hexb, Htt, Immt, Itgav, Itgb3, Letm1, Map4k4, Mpc2, Opa1, Oxct1, Oxr1, P2rx4, Pdhx, Pik3r1, Prkaca, Sco1, Slc4a2, Slc9b2, Sod1, Sri, Tcirg1, Tfrc, Xpr1]
GO:0043269	regulation of ion transport	GO_BiologicalProcess-EBI-UniProt-GOA-ACAP-ARAP_13.05.2021_00h00	0.00134749	0.00188889	6.09772e-09	2.21735e-08	[4, 5]	Group37	21.2766	20	[Atp1b3, Car2, Ccr1, Ctss, Cyba, Cybb, Htt, Itgb3, Mink1, Mmp9, Ndufa4, Nipsnap2, P2rx4, Phb2, Sco1, Slc25a4, Sphk2, Sri, Tcirg1, Vdac1]
GO:0043270	positive regulation of ion transport	GO_BiologicalProcess-EBI-UniProt-GOA-ACAP-ARAP_13.05.2021_00h00	0.0257352	0.0276742	6.09772e-09	2.21735e-08	[3, 4, 5, 6]	Group37	20.9302	9	[Atp1b3, Ccr1, Ctss, Htt, Ndufa4, Nipsnap2, P2rx4, Sphk2, Sri]
GO:0006873	cellular ion homeostasis	GO_BiologicalProcess-EBI-UniProt-GOA-ACAP-ARAP_13.05.2021_00h00	1.08046e-07	2.73599e-07	6.09772e-09	2.21735e-08	[4, 6]	Group37	28.8462	30	[Aco1, Atp1b3, Atp5b, Atp6v0c, Atp6v0d2, Atp6v1a, Atp6v1g1, Car2, Ccdc115, Ccr1, Ckb, Cyba, Ftl1, Gna13, Got1, Hexb, Htt, Immt, Itgav, Itgb3, Letm1, Oxr1, P2rx4, Sco1, Slc4a2, Sod1, Sri, Tcirg1, Tfrc, Xpr1]
GO:0034765	regulation of ion transmembrane transport	GO_BiologicalProcess-EBI-UniProt-GOA-ACAP-ARAP_13.05.2021_00h00	0.000501667	0.000757325	6.09772e-09	2.21735e-08	[4, 5, 6]	Group37	24.6377	17	[Atp1b3, Ctss, Cyba, Cybb, Htt, Itgb3, Mink1, Mmp9, Ndufa4, Nipsnap2, Phb2, Sco1, Slc25a4, Sphk2, Sri, Tcirg1, Vdac1]
GO:0050801	ion homeostasis	GO_BiologicalProcess-EBI-UniProt-GOA-ACAP-ARAP_13.05.2021_00h00	1.37626e-07	3.37614e-07	6.09772e-09	2.21735e-08	[5]	Group37	27.0492	33	[Aco1, Atp1b3, Atp5b, Atp6v0c, Atp6v0d2, Atp6v1a, Atp6v1g1, Car2, Ccdc115, Ccr1, Ckb, Cyba, Ftl1, Gna13, Got1, Hexb, Htt, Immt, Itgav, Itgb3, Letm1, Oxr1, P2rx4, Sco1, Slc12a7, Slc4a2, Sod1, Sod2, Src, Sri, Tcirg1, Tfrc, Xpr1]
GO:0010959	regulation of metal ion transport	GO_BiologicalProcess-EBI-UniProt-GOA-ACAP-ARAP_13.05.2021_00h00	0.00947741	0.0111876	6.09772e-09	2.21735e-08	[5, 6, 7]	Group37	23.2558	10	[Atp1b3, Ccr1, Cyba, Htt, Itgb3, Nipsnap2, P2rx4, Sphk2, Sri, Vdac1]
GO:0030003	cellular cation homeostasis	GO_BiologicalProcess-EBI-UniProt-GOA-ACAP-ARAP_13.05.2021_00h00	5.77397e-07	1.31379e-06	6.09772e-09	2.21735e-08	[5, 7]	Group37	28	28	[Aco1, Atp1b3, Atp5b, Atp6v0c, Atp6v0d2, Atp6v1a, Atp6v1g1, Car2, Ccdc115, Ccr1, Cyba, Ftl1, Gna13, Got1, Hexb, Htt, Immt, Itgav, Itgb3, Letm1, Oxr1, P2rx4, Sco1, Slc4a2, Sod1, Sri, Tcirg1, Tfrc]
GO:0055080	cation homeostasis	GO_BiologicalProcess-EBI-UniProt-GOA-ACAP-ARAP_13.05.2021_00h00	4.28581e-07	1.00429e-06	6.09772e-09	2.21735e-08	[6]	Group37	27.2727	30	[Aco1, Atp1b3, Atp5b, Atp6v0c, Atp6v0d2, Atp6v1a, Atp6v1g1, Car2, Ccdc115, Ccr1, Cyba, Ftl1, Gna13, Got1, Hexb, Htt, Immt, Itgav, Itgb3, Letm1, Oxr1, P2rx4, Sco1, Slc12a7, Slc4a2, Sod1, Sod2, Sri, Tcirg1, Tfrc]
GO:0051208	sequestering of calcium ion	GO_BiologicalProcess-EBI-UniProt-GOA-ACAP-ARAP_13.05.2021_00h00	0.016174	0.0182685	6.09772e-09	2.21735e-08	[3, 4, 8, 10]	Group37	27.2727	6	[Cyba, Htt, Itgav, Itgb3, Letm1, Sri]
GO:0051928	positive regulation of calcium ion transport	GO_BiologicalProcess-EBI-UniProt-GOA-ACAP-ARAP_13.05.2021_00h00	0.00747739	0.00903038	6.09772e-09	2.21735e-08	[4, 5, 6, 7, 8, 9]	Group37	31.5789	6	[Ccr1, Htt, Nipsnap2, P2rx4, Sphk2, Sri]
GO:0006875	cellular metal ion homeostasis	GO_BiologicalProcess-EBI-UniProt-GOA-ACAP-ARAP_13.05.2021_00h00	7.12816e-06	1.3989e-05	6.09772e-09	2.21735e-08	[6, 8]	Group37	27.7108	23	[Aco1, Atp1b3, Atp6v1a, Atp6v1g1, Ccdc115, Ccr1, Cyba, Ftl1, Gna13, Got1, Hexb, Htt, Immt, Itgav, Itgb3, Letm1, Oxr1, P2rx4, Sco1, Sod1, Sri, Tcirg1, Tfrc]
GO:0022836	gated channel activity	GO_BiologicalProcess-EBI-UniProt-GOA-ACAP-ARAP_13.05.2021_00h00	0.0052991	0.00660285	6.09772e-09	2.21735e-08	[6, 8]	Group37	26.4706	9	[Clcn7, Cybb, Htt, Itgav, Mink1, Nipsnap2, P2rx4, Sri, Vdac1]
GO:0055065	metal ion homeostasis	GO_BiologicalProcess-EBI-UniProt-GOA-ACAP-ARAP_13.05.2021_00h00	5.29305e-06	1.05191e-05	6.09772e-09	2.21735e-08	[7]	Group37	26.8817	25	[Aco1, Atp1b3, Atp6v1a, Atp6v1g1, Ccdc115, Ccr1, Cyba, Ftl1, Gna13, Got1, Hexb, Htt, Immt, Itgav, Itgb3, Letm1, Oxr1, P2rx4, Sco1, Slc12a7, Sod1, Sod2, Sri, Tcirg1, Tfrc]
GO:0070588	calcium ion transmembrane transport	GO_BiologicalProcess-EBI-UniProt-GOA-ACAP-ARAP_13.05.2021_00h00	0.0270615	0.0289024	6.09772e-09	2.21735e-08	[6, 8]	Group37	20	10	[Cyba, Htt, Itgav, Itgb3, Letm1, Nipsnap2, Opa1, P2rx4, Sri, Vdac1]
GO:0006874	cellular calcium ion homeostasis	GO_BiologicalProcess-EBI-UniProt-GOA-ACAP-ARAP_13.05.2021_00h00	0.00437336	0.00553724	6.09772e-09	2.21735e-08	[7, 9]	Group37	22.807	13	[Ccr1, Cyba, Gna13, Got1, Hexb, Htt, Immt, Itgav, Itgb3, Letm1, P2rx4, Sri, Tcirg1]
GO:0055076	transition metal ion homeostasis	GO_BiologicalProcess-EBI-UniProt-GOA-ACAP-ARAP_13.05.2021_00h00	0.000121658	0.00020538	6.09772e-09	2.21735e-08	[8]	Group37	38.4615	10	[Aco1, Atp6v1a, Atp6v1g1, Ccdc115, Ftl1, Htt, Sco1, Sod1, Sod2, Tfrc]
GO:0060401	cytosolic calcium ion transport	GO_BiologicalProcess-EBI-UniProt-GOA-ACAP-ARAP_13.05.2021_00h00	0.00265595	0.00353377	6.09772e-09	2.21735e-08	[8]	Group37	29.0323	9	[Cyba, Htt, Itgav, Itgb3, Letm1, Opa1, P2rx4, Sri, Vdac1]
GO:0060402	calcium ion transport into cytosol	GO_BiologicalProcess-EBI-UniProt-GOA-ACAP-ARAP_13.05.2021_00h00	0.00691673	0.00841803	6.09772e-09	2.21735e-08	[4, 9, 10, 12]	Group37	29.1667	7	[Cyba, Htt, Itgav, Itgb3, Letm1, P2rx4, Sri]
GO:0051209	release of sequestered calcium ion into cytosol	GO_BiologicalProcess-EBI-UniProt-GOA-ACAP-ARAP_13.05.2021_00h00	0.012743	0.0146033	6.09772e-09	2.21735e-08	[4, 5, 6, 7, 8, 10, 11, 12, 13, 14]	Group37	28.5714	6	[Cyba, Htt, Itgav, Itgb3, Letm1, Sri]
GO:0051480	regulation of cytosolic calcium ion concentration	GO_BiologicalProcess-EBI-UniProt-GOA-ACAP-ARAP_13.05.2021_00h00	0.00549038	0.00678732	6.09772e-09	2.21735e-08	[8, 10]	Group37	25	10	[Ccr1, Cyba, Gna13, Got1, Htt, Itgav, Itgb3, Letm1, P2rx4, Sri]
KEGG:00190	Oxidative phosphorylation	KEGG_13.05.2021	1.35453e-36	7.08872e-35	3.5706e-16	1.7853e-15	[-1]	Group38	79.661	47	[Atp5a1, Atp5b, Atp5c1, Atp5d, Atp5e, Atp5h, Atp5j2, Atp5k, Atp5o, Atp5pb, Atp6v0c, Atp6v0d2, Atp6v1a, Atp6v1b2, Atp6v1c1, Atp6v1d, Atp6v1e1, Atp6v1g1, Atp6v1h, Cox4i1, Cox5a, Cox5b, Cox6c, Cyc1, Ndufa10, Ndufa12, Ndufa13, Ndufa2, Ndufa4, Ndufa7, Ndufa9, Ndufb10, Ndufb11, Ndufb5, Ndufc2, Ndufs1, Ndufs3, Ndufs7, Ndufv1, Sdha, Sdhb, Sdhc, Tcirg1, Uqcrb, Uqcrc1, Uqcrc2, Uqcrfs1]
KEGG:04145	Phagosome	KEGG_13.05.2021	0.000718584	0.00107445	3.5706e-16	1.7853e-15	[-1]	Group38	23.9437	17	[Atp6v0c, Atp6v0d2, Atp6v1a, Atp6v1b2, Atp6v1c1, Atp6v1d, Atp6v1e1, Atp6v1g1, Atp6v1h, Ctss, Cyba, Cybb, Itgav, Itgb3, Tcirg1, Tfrc, Tubb6]
KEGG:04150	mTOR signaling pathway	KEGG_13.05.2021	0.00766912	0.00919124	3.5706e-16	1.7853e-15	[-1]	Group38	26.6667	8	[Atp6v1a, Atp6v1b2, Atp6v1c1, Atp6v1d, Atp6v1e1, Atp6v1g1, Atp6v1h, Pik3r1]
KEGG:04721	Synaptic vesicle cycle	KEGG_13.05.2021	3.43413e-05	6.19721e-05	3.5706e-16	1.7853e-15	[-1]	Group38	43.4783	10	[Atp6v0c, Atp6v0d2, Atp6v1a, Atp6v1b2, Atp6v1c1, Atp6v1d, Atp6v1e1, Atp6v1g1, Atp6v1h, Tcirg1]
KEGG:04966	Collecting duct acid secretion	KEGG_13.05.2021	6.5673e-10	2.14806e-09	3.5706e-16	1.7853e-15	[-1]	Group38	84.6154	11	[Atp6v0c, Atp6v0d2, Atp6v1a, Atp6v1b2, Atp6v1c1, Atp6v1d, Atp6v1e1, Atp6v1g1, Car2, Slc12a7, Tcirg1]
KEGG:05165	Human papillomavirus infection	KEGG_13.05.2021	0.00177942	0.00242929	3.5706e-16	1.7853e-15	[-1]	Group38	23.4375	15	[Atp6v0c, Atp6v0d2, Atp6v1a, Atp6v1b2, Atp6v1c1, Atp6v1d, Atp6v1e1, Atp6v1g1, Atp6v1h, Fn1, Itgav, Itgb3, Pik3r1, Prkaca, Tcirg1]
KEGG:05323	Rheumatoid arthritis	KEGG_13.05.2021	1.12447e-08	3.2693e-08	3.5706e-16	1.7853e-15	[-1]	Group38	66.6667	12	[Acp5, Atp6v0c, Atp6v0d2, Atp6v1a, Atp6v1b2, Atp6v1c1, Atp6v1d, Atp6v1e1, Atp6v1g1, Atp6v1h, Ctsk, Tcirg1]
GO:0022857	transmembrane transporter activity	GO_BiologicalProcess-EBI-UniProt-GOA-ACAP-ARAP_13.05.2021_00h00	1.5329e-16	8.91352e-16	3.5706e-16	1.7853e-15	[3, 5]	Group38	34.4156	53	[Atp1b3, Atp5a1, Atp5b, Atp5c1, Atp5d, Atp5e, Atp5h, Atp5j2, Atp5k, Atp5o, Atp5pb, Atp6v0c, Atp6v0d2, Atp6v1a, Atp6v1c1, Atp6v1d, Atp6v1e1, Atp6v1g1, Atp6v1h, Clcn7, Cox4i1, Cox5a, Cox5b, Cox6c, Ctss, Cybb, Htt, Itgav, Letm1, Mink1, Mmp9, Mpc2, Ndufa4, Nipsnap2, P2rx4, Phb2, Sco1, Slc12a7, Slc1a5, Slc25a11, Slc25a3, Slc25a4, Slc25a5, Slc35f6, Slc37a2, Slc4a2, Slc9b2, Sphk2, Sri, Tcirg1, Tfrc, Vda…
GO:0033178	proton-transporting two-sector ATPase complex, catalytic domain	GO_CellularComponent-EBI-UniProt-GOA-ACAP-ARAP_13.05.2021_00h00	1.24821e-11	4.55742e-11	3.5706e-16	1.7853e-15	[3, 4, 5]	Group38	92.3077	12	[Atp5a1, Atp5b, Atp5c1, Atp5d, Atp5e, Atp5o, Atp6v1a, Atp6v1b2, Atp6v1c1, Atp6v1e1, Atp6v1g1, Atp6v1h]
GO:0034220	ion transmembrane transport	GO_BiologicalProcess-EBI-UniProt-GOA-ACAP-ARAP_13.05.2021_00h00	2.56983e-18	1.92125e-17	3.5706e-16	1.7853e-15	[3, 5]	Group38	35.1852	57	[Atp1b3, Atp5a1, Atp5b, Atp5c1, Atp5d, Atp5e, Atp5h, Atp5j2, Atp5k, Atp5o, Atp5pb, Atp6v0c, Atp6v0d2, Atp6v1a, Atp6v1b2, Atp6v1c1, Atp6v1d, Atp6v1e1, Atp6v1g1, Atp6v1h, Clcn7, Cox4i1, Cox5a, Cox5b, Cox6c, Ctss, Cyba, Cybb, Htt, Itgav, Itgb3, Letm1, Mink1, Mmp9, Mpc2, Ndufa4, Ndufs7, Nipsnap2, Opa1, P2rx4, Phb2, Sco1, Slc12a7, Slc1a5, Slc25a11, Slc25a3, Slc25a4, Slc25a5, Slc37a2, Slc4a2, Slc9b2, S…
GO:0033176	proton-transporting V-type ATPase complex	GO_CellularComponent-EBI-UniProt-GOA-ACAP-ARAP_13.05.2021_00h00	9.57995e-09	2.83783e-08	3.5706e-16	1.7853e-15	[4, 5]	Group38	73.3333	11	[Atp6v0c, Atp6v0d2, Atp6v1a, Atp6v1b2, Atp6v1c1, Atp6v1d, Atp6v1e1, Atp6v1g1, Atp6v1h, Ccdc115, Tcirg1]
GO:0005774	vacuolar membrane	GO_CellularComponent-EBI-UniProt-GOA-ACAP-ARAP_13.05.2021_00h00	0.00338195	0.00442471	3.5706e-16	1.7853e-15	[4, 5, 6]	Group38	22.0588	15	[Atp6v0c, Atp6v0d2, Atp6v1a, Atp6v1b2, Atp6v1c1, Atp6v1e1, Atp6v1g1, Atp6v1h, Ccdc115, Clcn7, Hgsnat, Slc35f6, Sphk2, Tcirg1, Xpr1]
GO:0006812	cation transport	GO_BiologicalProcess-EBI-UniProt-GOA-ACAP-ARAP_13.05.2021_00h00	2.18052e-14	1.10433e-13	3.5706e-16	1.7853e-15	[5]	Group38	31.5152	52	[Atp1b3, Atp5a1, Atp5b, Atp5c1, Atp5d, Atp5e, Atp5h, Atp5j2, Atp5k, Atp5o, Atp5pb, Atp6v0c, Atp6v0d2, Atp6v1a, Atp6v1b2, Atp6v1c1, Atp6v1d, Atp6v1e1, Atp6v1g1, Atp6v1h, Ccr1, Cox4i1, Cox5a, Cox5b, Cox6c, Ctss, Cyba, Ftl1, Htt, Itgav, Itgb3, Letm1, Mink1, Mmp9, Myo1b, Ndufa4, Ndufs7, Nipsnap2, Opa1, P2rx4, Phb2, Sco1, Slc12a7, Slc1a5, Slc25a4, Slc25a5, Slc9b2, Sphk2, Sri, Tcirg1, Tfrc, Vdac1]
GO:0015075	ion transmembrane transporter activity	GO_BiologicalProcess-EBI-UniProt-GOA-ACAP-ARAP_13.05.2021_00h00	1.27028e-18	1.04966e-17	3.5706e-16	1.7853e-15	[4, 6]	Group38	38.9313	51	[Atp1b3, Atp5a1, Atp5b, Atp5c1, Atp5d, Atp5e, Atp5h, Atp5j2, Atp5k, Atp5o, Atp5pb, Atp6v0c, Atp6v0d2, Atp6v1a, Atp6v1c1, Atp6v1d, Atp6v1e1, Atp6v1g1, Atp6v1h, Clcn7, Cox4i1, Cox5a, Cox5b, Cox6c, Ctss, Cybb, Htt, Itgav, Letm1, Mink1, Mmp9, Mpc2, Ndufa4, Nipsnap2, P2rx4, Phb2, Sco1, Slc12a7, Slc1a5, Slc25a11, Slc25a4, Slc25a5, Slc37a2, Slc4a2, Slc9b2, Sphk2, Sri, Tcirg1, Tfrc, Vdac1, Xpr1]
GO:0015318	inorganic molecular entity transmembrane transporter activity	GO_BiologicalProcess-EBI-UniProt-GOA-ACAP-ARAP_13.05.2021_00h00	1.56501e-20	1.63804e-19	3.5706e-16	1.7853e-15	[4, 6]	Group38	43.75	49	[Atp1b3, Atp5a1, Atp5b, Atp5c1, Atp5d, Atp5e, Atp5h, Atp5j2, Atp5k, Atp5o, Atp5pb, Atp6v0c, Atp6v0d2, Atp6v1a, Atp6v1c1, Atp6v1d, Atp6v1e1, Atp6v1g1, Atp6v1h, Clcn7, Cox4i1, Cox5a, Cox5b, Cox6c, Ctss, Htt, Itgav, Letm1, Mink1, Mmp9, Ndufa4, Nipsnap2, P2rx4, Phb2, Sco1, Slc12a7, Slc25a11, Slc25a3, Slc25a4, Slc25a5, Slc37a2, Slc4a2, Slc9b2, Sphk2, Sri, Tcirg1, Tfrc, Vdac1, Xpr1]
GO:0022804	active transmembrane transporter activity	GO_BiologicalProcess-EBI-UniProt-GOA-ACAP-ARAP_13.05.2021_00h00	2.79339e-10	9.33113e-10	3.5706e-16	1.7853e-15	[4, 6]	Group38	44.2308	23	[Atp1b3, Atp5b, Atp5e, Atp6v0c, Atp6v0d2, Atp6v1a, Atp6v1c1, Atp6v1d, Atp6v1e1, Atp6v1g1, Atp6v1h, Clcn7, Letm1, Slc12a7, Slc1a5, Slc25a11, Slc25a3, Slc25a4, Slc25a5, Slc37a2, Slc4a2, Slc9b2, Tcirg1]
GO:0098655	cation transmembrane transport	GO_BiologicalProcess-EBI-UniProt-GOA-ACAP-ARAP_13.05.2021_00h00	1.05009e-17	7.49382e-17	3.5706e-16	1.7853e-15	[4, 6]	Group38	38.5827	49	[Atp1b3, Atp5a1, Atp5b, Atp5c1, Atp5d, Atp5e, Atp5h, Atp5j2, Atp5k, Atp5o, Atp5pb, Atp6v0c, Atp6v0d2, Atp6v1a, Atp6v1b2, Atp6v1c1, Atp6v1d, Atp6v1e1, Atp6v1g1, Atp6v1h, Cox4i1, Cox5a, Cox5b, Cox6c, Ctss, Cyba, Htt, Itgav, Itgb3, Letm1, Mink1, Mmp9, Ndufa4, Ndufs7, Nipsnap2, Opa1, P2rx4, Phb2, Sco1, Slc12a7, Slc1a5, Slc25a4, Slc25a5, Slc9b2, Sphk2, Sri, Tcirg1, Tfrc, Vdac1]
GO:0098660	inorganic ion transmembrane transport	GO_BiologicalProcess-EBI-UniProt-GOA-ACAP-ARAP_13.05.2021_00h00	2.84136e-20	2.78809e-19	3.5706e-16	1.7853e-15	[4, 6]	Group38	41.8033	51	[Atp1b3, Atp5a1, Atp5b, Atp5c1, Atp5d, Atp5e, Atp5h, Atp5j2, Atp5k, Atp5o, Atp5pb, Atp6v0c, Atp6v0d2, Atp6v1a, Atp6v1b2, Atp6v1c1, Atp6v1d, Atp6v1e1, Atp6v1g1, Atp6v1h, Clcn7, Cox4i1, Cox5a, Cox5b, Cox6c, Cyba, Htt, Itgav, Itgb3, Letm1, Ndufa4, Ndufs7, Nipsnap2, Opa1, P2rx4, Phb2, Sco1, Slc12a7, Slc25a11, Slc25a3, Slc25a4, Slc25a5, Slc37a2, Slc4a2, Slc9b2, Sphk2, Sri, Tcirg1, Tfrc, Vdac1, Xpr1]
GO:0008324	cation transmembrane transporter activity	GO_BiologicalProcess-EBI-UniProt-GOA-ACAP-ARAP_13.05.2021_00h00	1.63616e-17	1.11686e-16	3.5706e-16	1.7853e-15	[5, 7]	Group38	42.5743	43	[Atp1b3, Atp5a1, Atp5b, Atp5c1, Atp5d, Atp5e, Atp5h, Atp5j2, Atp5k, Atp5o, Atp5pb, Atp6v0c, Atp6v0d2, Atp6v1a, Atp6v1c1, Atp6v1d, Atp6v1e1, Atp6v1g1, Atp6v1h, Cox4i1, Cox5a, Cox5b, Cox6c, Ctss, Htt, Itgav, Letm1, Mink1, Mmp9, Ndufa4, Nipsnap2, P2rx4, Phb2, Sco1, Slc12a7, Slc1a5, Slc25a4, Slc25a5, Slc9b2, Sphk2, Sri, Tcirg1, Tfrc]
GO:0015267	channel activity	GO_BiologicalProcess-EBI-UniProt-GOA-ACAP-ARAP_13.05.2021_00h00	1.07678e-06	2.34797e-06	3.5706e-16	1.7853e-15	[5, 7]	Group38	31.4286	22	[Atp5a1, Atp5b, Atp5c1, Atp5d, Atp5e, Atp5h, Atp5j2, Atp5k, Atp5o, Atp5pb, Atp6v1a, Clcn7, Ctss, Cybb, Htt, Itgav, Mink1, Mmp9, Nipsnap2, P2rx4, Sri, Vdac1]
GO:0015291	secondary active transmembrane transporter activity	GO_BiologicalProcess-EBI-UniProt-GOA-ACAP-ARAP_13.05.2021_00h00	3.68344e-07	8.76212e-07	3.5706e-16	1.7853e-15	[5, 7]	Group38	57.8947	11	[Clcn7, Letm1, Slc12a7, Slc1a5, Slc25a11, Slc25a3, Slc25a4, Slc25a5, Slc37a2, Slc4a2, Slc9b2]
GO:0022853	active ion transmembrane transporter activity	GO_BiologicalProcess-EBI-UniProt-GOA-ACAP-ARAP_13.05.2021_00h00	4.65301e-12	1.87313e-11	3.5706e-16	1.7853e-15	[5, 7]	Group38	58.8235	20	[Atp1b3, Atp5b, Atp5e, Atp6v0c, Atp6v0d2, Atp6v1a, Atp6v1c1, Atp6v1d, Atp6v1e1, Atp6v1g1, Atp6v1h, Clcn7, Letm1, Slc12a7, Slc25a4, Slc25a5, Slc37a2, Slc4a2, Slc9b2, Tcirg1]
GO:0098662	inorganic cation transmembrane transport	GO_BiologicalProcess-EBI-UniProt-GOA-ACAP-ARAP_13.05.2021_00h00	9.49354e-17	5.73264e-16	3.5706e-16	1.7853e-15	[5, 7]	Group38	39.4737	45	[Atp1b3, Atp5a1, Atp5b, Atp5c1, Atp5d, Atp5e, Atp5h, Atp5j2, Atp5k, Atp5o, Atp5pb, Atp6v0c, Atp6v0d2, Atp6v1a, Atp6v1b2, Atp6v1c1, Atp6v1d, Atp6v1e1, Atp6v1g1, Atp6v1h, Cox4i1, Cox5a, Cox5b, Cox6c, Cyba, Htt, Itgav, Itgb3, Letm1, Ndufa4, Ndufs7, Nipsnap2, Opa1, P2rx4, Phb2, Sco1, Slc12a7, Slc25a4, Slc25a5, Slc9b2, Sphk2, Sri, Tcirg1, Tfrc, Vdac1]
GO:0000221	vacuolar proton-transporting V-type ATPase, V1 domain	GO_CellularComponent-EBI-UniProt-GOA-ACAP-ARAP_13.05.2021_00h00	7.75456e-07	1.71474e-06	3.5706e-16	1.7853e-15	[5, 6, 7, 8]	Group38	100	6	[Atp6v1a, Atp6v1b2, Atp6v1c1, Atp6v1e1, Atp6v1g1, Atp6v1h]
GO:0042626	ATPase-coupled transmembrane transporter activity	GO_BiologicalProcess-EBI-UniProt-GOA-ACAP-ARAP_13.05.2021_00h00	3.64552e-06	7.33778e-06	3.5706e-16	1.7853e-15	[6, 8]	Group38	40	14	[Atp1b3, Atp5b, Atp5e, Atp6v0c, Atp6v0d2, Atp6v1a, Atp6v1c1, Atp6v1d, Atp6v1e1, Atp6v1g1, Atp6v1h, Clcn7, Slc4a2, Tcirg1]
GO:1902600	proton transmembrane transport	GO_BiologicalProcess-EBI-UniProt-GOA-ACAP-ARAP_13.05.2021_00h00	7.58465e-25	9.15993e-24	3.5706e-16	1.7853e-15	[6, 8]	Group38	76.7442	33	[Atp5a1, Atp5b, Atp5c1, Atp5d, Atp5e, Atp5h, Atp5j2, Atp5k, Atp5o, Atp5pb, Atp6v0c, Atp6v0d2, Atp6v1a, Atp6v1b2, Atp6v1c1, Atp6v1d, Atp6v1e1, Atp6v1g1, Atp6v1h, Cox4i1, Cox5a, Cox5b, Cox6c, Letm1, Ndufa4, Ndufs7, Phb2, Sco1, Slc25a4, Slc25a5, Slc9b2, Sphk2, Tcirg1]
GO:0005261	cation channel activity	GO_BiologicalProcess-EBI-UniProt-GOA-ACAP-ARAP_13.05.2021_00h00	1.11746e-06	2.40331e-06	3.5706e-16	1.7853e-15	[6, 7, 8, 9]	Group38	34.5455	19	[Atp5a1, Atp5b, Atp5c1, Atp5d, Atp5e, Atp5h, Atp5j2, Atp5k, Atp5o, Atp5pb, Atp6v1a, Ctss, Htt, Itgav, Mink1, Mmp9, Nipsnap2, P2rx4, Sri]
GO:0015078	proton transmembrane transporter activity	GO_BiologicalProcess-EBI-UniProt-GOA-ACAP-ARAP_13.05.2021_00h00	3.94837e-27	5.6354e-26	3.5706e-16	1.7853e-15	[6, 7, 8, 9]	Group38	88.5714	31	[Atp5a1, Atp5b, Atp5c1, Atp5d, Atp5e, Atp5h, Atp5j2, Atp5k, Atp5o, Atp5pb, Atp6v0c, Atp6v0d2, Atp6v1a, Atp6v1c1, Atp6v1d, Atp6v1e1, Atp6v1g1, Atp6v1h, Cox4i1, Cox5a, Cox5b, Cox6c, Letm1, Ndufa4, Phb2, Sco1, Slc25a4, Slc25a5, Slc9b2, Sphk2, Tcirg1]
GO:0019829	ATPase-coupled cation transmembrane transporter activity	GO_BiologicalProcess-EBI-UniProt-GOA-ACAP-ARAP_13.05.2021_00h00	1.34968e-07	3.36349e-07	3.5706e-16	1.7853e-15	[6, 7, 8, 9]	Group38	57.1429	12	[Atp1b3, Atp5b, Atp5e, Atp6v0c, Atp6v0d2, Atp6v1a, Atp6v1c1, Atp6v1d, Atp6v1e1, Atp6v1g1, Atp6v1h, Tcirg1]
GO:0009678	pyrophosphate hydrolysis-driven proton transmembrane transporter activity	GO_BiologicalProcess-EBI-UniProt-GOA-ACAP-ARAP_13.05.2021_00h00	2.79818e-09	8.96559e-09	3.5706e-16	1.7853e-15	[6, 7, 8, 9, 10]	Group38	78.5714	11	[Atp5b, Atp5e, Atp6v0c, Atp6v0d2, Atp6v1a, Atp6v1c1, Atp6v1d, Atp6v1e1, Atp6v1g1, Atp6v1h, Tcirg1]
GO:0006754	ATP biosynthetic process	GO_BiologicalProcess-EBI-UniProt-GOA-ACAP-ARAP_13.05.2021_00h00	4.93079e-08	1.29022e-07	3.5706e-16	1.7853e-15	[3, 8, 9, 10, 11]	Group38	56.5217	13	[Atp5a1, Atp5b, Atp5c1, Atp5d, Atp5e, Atp5h, Atp5j2, Atp5k, Atp5o, Atp5pb, Atp6v1a, Ndufc2, Sphk2]
KEGG:00190	Oxidative phosphorylation	KEGG_13.05.2021	1.35453e-36	7.08872e-35	4.37902e-30	8.75804e-29	[-1]	Group39	79.661	47	[Atp5a1, Atp5b, Atp5c1, Atp5d, Atp5e, Atp5h, Atp5j2, Atp5k, Atp5o, Atp5pb, Atp6v0c, Atp6v0d2, Atp6v1a, Atp6v1b2, Atp6v1c1, Atp6v1d, Atp6v1e1, Atp6v1g1, Atp6v1h, Cox4i1, Cox5a, Cox5b, Cox6c, Cyc1, Ndufa10, Ndufa12, Ndufa13, Ndufa2, Ndufa4, Ndufa7, Ndufa9, Ndufb10, Ndufb11, Ndufb5, Ndufc2, Ndufs1, Ndufs3, Ndufs7, Ndufv1, Sdha, Sdhb, Sdhc, Tcirg1, Uqcrb, Uqcrc1, Uqcrc2, Uqcrfs1]
KEGG:04714	Thermogenesis	KEGG_13.05.2021	9.94791e-24	1.11559e-22	4.37902e-30	8.75804e-29	[-1]	Group39	60.6061	40	[Acsl1, Atp5a1, Atp5b, Atp5c1, Atp5d, Atp5e, Atp5h, Atp5j2, Atp5k, Atp5o, Atp5pb, Cox4i1, Cox5a, Cox5b, Cox6c, Cpt2, Cyc1, Ndufa10, Ndufa12, Ndufa13, Ndufa2, Ndufa4, Ndufa7, Ndufa9, Ndufb10, Ndufb11, Ndufb5, Ndufc2, Ndufs1, Ndufs3, Ndufs7, Ndufv1, Prkaca, Sdha, Sdhb, Sdhc, Uqcrb, Uqcrc1, Uqcrc2, Uqcrfs1]
KEGG:04723	Retrograde endocannabinoid signaling	KEGG_13.05.2021	2.89226e-08	7.69636e-08	4.37902e-30	8.75804e-29	[-1]	Group39	45.9459	17	[Gnb4, Ndufa10, Ndufa12, Ndufa13, Ndufa2, Ndufa4, Ndufa7, Ndufa9, Ndufb10, Ndufb11, Ndufb5, Ndufc2, Ndufs1, Ndufs3, Ndufs7, Ndufv1, Prkaca]
KEGG:04932	Non-alcoholic fatty liver disease	KEGG_13.05.2021	6.08629e-17	3.98145e-16	4.37902e-30	8.75804e-29	[-1]	Group39	60.8696	28	[Cox4i1, Cox5a, Cox5b, Cox6c, Cyc1, Ndufa10, Ndufa12, Ndufa13, Ndufa2, Ndufa4, Ndufa7, Ndufa9, Ndufb10, Ndufb11, Ndufb5, Ndufc2, Ndufs1, Ndufs3, Ndufs7, Ndufv1, Pik3r1, Sdha, Sdhb, Sdhc, Uqcrb, Uqcrc1, Uqcrc2, Uqcrfs1]
KEGG:05010	Alzheimer disease	KEGG_13.05.2021	8.43915e-13	3.68041e-12	4.37902e-30	8.75804e-29	[-1]	Group39	33.6	42	[Atp5a1, Atp5b, Atp5c1, Atp5d, Atp5e, Atp5h, Atp5o, Atp5pb, Cox4i1, Cox5a, Cox5b, Cox6c, Cybb, Cyc1, Hsd17b10, Ndufa10, Ndufa12, Ndufa13, Ndufa2, Ndufa4, Ndufa7, Ndufa9, Ndufb10, Ndufb11, Ndufb5, Ndufc2, Ndufs1, Ndufs3, Ndufs7, Ndufv1, Pik3r1, Sdha, Sdhb, Sdhc, Slc25a4, Slc25a5, Tubb6, Uqcrb, Uqcrc1, Uqcrc2, Uqcrfs1, Vdac1]
KEGG:05012	Parkinson disease	KEGG_13.05.2021	1.67661e-15	9.40101e-15	4.37902e-30	8.75804e-29	[-1]	Group39	38.3929	43	[Atp5a1, Atp5b, Atp5c1, Atp5d, Atp5e, Atp5h, Atp5o, Atp5pb, Cox4i1, Cox5a, Cox5b, Cox6c, Cyc1, Htra2, Maoa, Ndufa10, Ndufa12, Ndufa13, Ndufa2, Ndufa4, Ndufa7, Ndufa9, Ndufb10, Ndufb11, Ndufb5, Ndufc2, Ndufs1, Ndufs3, Ndufs7, Ndufv1, Prkaca, Sdha, Sdhb, Sdhc, Slc25a4, Slc25a5, Tubb6, Uchl1, Uqcrb, Uqcrc1, Uqcrc2, Uqcrfs1, Vdac1]
KEGG:05014	Amyotrophic lateral sclerosis	KEGG_13.05.2021	4.50957e-09	1.38824e-08	4.37902e-30	8.75804e-29	[-1]	Group39	27.6596	39	[Atp5a1, Atp5b, Atp5c1, Atp5d, Atp5e, Atp5h, Atp5o, Atp5pb, Cox4i1, Cox5a, Cox5b, Cox6c, Cyc1, Ndufa10, Ndufa12, Ndufa13, Ndufa2, Ndufa4, Ndufa7, Ndufa9, Ndufb10, Ndufb11, Ndufb5, Ndufc2, Ndufs1, Ndufs3, Ndufs7, Ndufv1, Ranbp2, Sdha, Sdhb, Sdhc, Sod1, Tubb6, Uqcrb, Uqcrc1, Uqcrc2, Uqcrfs1, Vdac1]
KEGG:05016	Huntington disease	KEGG_13.05.2021	4.25727e-14	2.08872e-13	4.37902e-30	8.75804e-29	[-1]	Group39	36.2069	42	[Atp5a1, Atp5b, Atp5c1, Atp5d, Atp5e, Atp5h, Atp5o, Atp5pb, Cox4i1, Cox5a, Cox5b, Cox6c, Cyc1, Htt, Ndufa10, Ndufa12, Ndufa13, Ndufa2, Ndufa4, Ndufa7, Ndufa9, Ndufb10, Ndufb11, Ndufb5, Ndufc2, Ndufs1, Ndufs3, Ndufs7, Ndufv1, Sdha, Sdhb, Sdhc, Slc25a4, Slc25a5, Sod1, Sod2, Tubb6, Uqcrb, Uqcrc1, Uqcrc2, Uqcrfs1, Vdac1]
KEGG:05020	Prion disease	KEGG_13.05.2021	8.11909e-15	4.24899e-14	4.37902e-30	8.75804e-29	[-1]	Group39	36.3636	44	[Atp5a1, Atp5b, Atp5c1, Atp5d, Atp5e, Atp5h, Atp5o, Atp5pb, Cox4i1, Cox5a, Cox5b, Cox6c, Cyba, Cybb, Cyc1, Ndufa10, Ndufa12, Ndufa13, Ndufa2, Ndufa4, Ndufa7, Ndufa9, Ndufb10, Ndufb11, Ndufb5, Ndufc2, Ndufs1, Ndufs3, Ndufs7, Ndufv1, Pik3r1, Prkaca, Sdha, Sdhb, Sdhc, Slc25a4, Slc25a5, Sod1, Tubb6, Uqcrb, Uqcrc1, Uqcrc2, Uqcrfs1, Vdac1]
KEGG:05022	Pathways of neurodegeneration	KEGG_13.05.2021	2.45416e-11	8.56228e-11	4.37902e-30	8.75804e-29	[-1]	Group39	29.4118	45	[Atp5a1, Atp5b, Atp5c1, Atp5d, Atp5e, Atp5h, Atp5o, Atp5pb, Cox4i1, Cox5a, Cox5b, Cox6c, Cybb, Cyc1, Hsd17b10, Htra2, Htt, Ndufa10, Ndufa12, Ndufa13, Ndufa2, Ndufa4, Ndufa7, Ndufa9, Ndufb10, Ndufb11, Ndufb5, Ndufc2, Ndufs1, Ndufs3, Ndufs7, Ndufv1, Sdha, Sdhb, Sdhc, Slc25a4, Slc25a5, Sod1, Tubb6, Uchl1, Uqcrb, Uqcrc1, Uqcrc2, Uqcrfs1, Vdac1]
KEGG:05415	Diabetic cardiomyopathy	KEGG_13.05.2021	7.91421e-26	1.03544e-24	4.37902e-30	8.75804e-29	[-1]	Group39	57.5	46	[Atp5a1, Atp5b, Atp5c1, Atp5d, Atp5e, Atp5h, Atp5o, Atp5pb, Cox4i1, Cox5a, Cox5b, Cox6c, Cpt2, Cyba, Cybb, Cyc1, Mmp9, Mpc2, Ndufa10, Ndufa12, Ndufa13, Ndufa2, Ndufa4, Ndufa7, Ndufa9, Ndufb10, Ndufb11, Ndufb5, Ndufc2, Ndufs1, Ndufs3, Ndufs7, Ndufv1, Pdha1, Pdhb, Pik3r1, Sdha, Sdhb, Sdhc, Slc25a4, Slc25a5, Uqcrb, Uqcrc1, Uqcrc2, Uqcrfs1, Vdac1]
GO:0098798	mitochondrial protein-containing complex	GO_CellularComponent-EBI-UniProt-GOA-ACAP-ARAP_13.05.2021_00h00	8.88161e-32	1.74302e-30	4.37902e-30	8.75804e-29	[2, 4, 5, 6]	Group39	63.75	51	[Atp5a1, Atp5b, Atp5c1, Atp5d, Atp5e, Atp5h, Atp5j2, Atp5k, Atp5md, Atp5mpl, Atp5o, Atp5pb, Cox4i1, Cox5a, Cyc1, Dlat, Etfdh, Hadhb, Hsd17b10, Immt, Mrpl46, Ndufa10, Ndufa12, Ndufa13, Ndufa2, Ndufa4, Ndufa7, Ndufa9, Ndufb10, Ndufb11, Ndufb5, Ndufc2, Ndufs1, Ndufs3, Ndufs7, Ndufv1, Pdhb, Phb, Phb2, Samm50, Sdha, Sdhb, Sdhc, Slc25a4, Slc25a5, Suclg2, Uqcrb, Uqcrc1, Uqcrc2, Uqcrfs1, Vdac1]
GO:0019866	organelle inner membrane	GO_CellularComponent-EBI-UniProt-GOA-ACAP-ARAP_13.05.2021_00h00	1.12098e-35	4.39984e-34	4.37902e-30	8.75804e-29	[4, 5]	Group39	47.7987	76	[Acaa2, Acadvl, Acat1, Aifm1, Ak2, Atad3a, Atp5a1, Atp5b, Atp5c1, Atp5d, Atp5e, Atp5h, Atp5j2, Atp5k, Atp5md, Atp5mpl, Atp5o, Atp5pb, Bdh1, Ckmt1, Cox4i1, Cox5a, Cox5b, Cox6c, Cpt2, Crat, Cyc1, Eci1, Etfdh, Hadhb, Hsd17b10, Immt, Ldhb, Letm1, Lrpprc, Mdh2, Mgst1, Mpc2, Ndufa10, Ndufa12, Ndufa13, Ndufa2, Ndufa4, Ndufa7, Ndufa9, Ndufb10, Ndufb11, Ndufb5, Ndufc2, Ndufs1, Ndufs3, Ndufs7, Ndufv1, Opa1…
GO:0005740	mitochondrial envelope	GO_CellularComponent-EBI-UniProt-GOA-ACAP-ARAP_13.05.2021_00h00	7.69535e-35	2.01362e-33	4.37902e-30	8.75804e-29	[4, 5, 6]	Group39	41.5459	86	[Acaa2, Acads, Acadvl, Acat1, Acsl1, Aifm1, Ak2, Ass1, Atad3a, Atp5a1, Atp5b, Atp5c1, Atp5d, Atp5e, Atp5h, Atp5j2, Atp5k, Atp5md, Atp5mpl, Atp5o, Atp5pb, Bdh1, Cisd1, Cisd2, Ckmt1, Cox4i1, Cox5a, Cox5b, Cox6c, Cpt2, Crat, Cyc1, Eci1, Etfdh, H2-Ke6, Hadhb, Hsd17b10, Htra2, Immt, Ldhb, Letm1, Maoa, Mdh2, Mgst1, Mpc2, Ndufa10, Ndufa12, Ndufa13, Ndufa2, Ndufa4, Ndufa7, Ndufa9, Ndufb10, Ndufb11, Ndufb…
GO:0006119	oxidative phosphorylation	GO_BiologicalProcess-EBI-UniProt-GOA-ACAP-ARAP_13.05.2021_00h00	8.68623e-20	8.02199e-19	4.37902e-30	8.75804e-29	[3, 7]	Group39	69.0476	29	[Atp5a1, Atp5b, Atp5c1, Atp5d, Atp5e, Atp5h, Atp5j2, Atp5k, Atp5o, Atp5pb, Cox4i1, Cox5a, Cox5b, Cox6c, Cyc1, Dld, Ndufa10, Ndufa12, Ndufa7, Ndufc2, Ndufs1, Ndufs3, Ndufs7, Ndufv1, Nipsnap2, Sdha, Sdhc, Uqcrb, Uqcrc1]
GO:0007005	mitochondrion organization	GO_BiologicalProcess-EBI-UniProt-GOA-ACAP-ARAP_13.05.2021_00h00	2.33878e-13	1.04911e-12	4.37902e-30	8.75804e-29	[5]	Group39	34.7107	42	[Acaa2, Aifm1, Atad3a, Atp5d, Cisd2, Cttn, Dnaja3, Hsd17b10, Htra2, Htt, Immt, Letm1, Mmp9, Ndufa10, Ndufa12, Ndufa13, Ndufa2, Ndufa9, Ndufb10, Ndufb11, Ndufb5, Ndufc2, Ndufs1, Ndufs3, Ndufs7, Nipsnap2, Opa1, Phb, Phb2, Prdx3, Rab32, Samm50, Sco1, Slc25a4, Slc25a5, Slc35f6, Sod2, Tfrc, Timm44, Uqcrc1, Uqcrfs1, Vdac1]
GO:0009055	electron transfer activity	GO_BiologicalProcess-EBI-UniProt-GOA-ACAP-ARAP_13.05.2021_00h00	7.61352e-17	4.78129e-16	4.37902e-30	8.75804e-29	[5]	Group39	65	26	[Aifm1, Cox4i1, Cox5a, Cox5b, Cox6c, Cyba, Cybb, Cyc1, Etfdh, Ndufa10, Ndufa13, Ndufa2, Ndufa4, Ndufa7, Ndufc2, Ndufs1, Ndufs3, Ndufs7, Ndufv1, Phb2, Sco1, Sdha, Sdhb, Sdhc, Sphk2, Uqcrfs1]
GO:0045333	cellular respiration	GO_BiologicalProcess-EBI-UniProt-GOA-ACAP-ARAP_13.05.2021_00h00	7.54133e-32	1.69141e-30	4.37902e-30	8.75804e-29	[5]	Group39	62.6506	52	[Aco1, Aco2, Aifm1, Atp5a1, Atp5b, Atp5c1, Atp5d, Atp5e, Atp5h, Atp5j2, Atp5k, Atp5o, Atp5pb, Cisd1, Cox4i1, Cox5a, Cox5b, Cox6c, Cs, Cyc1, Dlat, Dld, Dlst, Etfdh, Fh1, Idh3a, Idh3b, Idh3g, Mdh1, Mdh2, Ndufa10, Ndufa12, Ndufa7, Ndufc2, Ndufs1, Ndufs3, Ndufs7, Ndufv1, Nipsnap2, Ogdh, Pdha1, Pdhb, Prkaca, Sdha, Sdhb, Sdhc, Slc37a2, Sod2, Suclg2, Uqcrb, Uqcrc1, Uqcrfs1]
GO:0022904	respiratory electron transport chain	GO_BiologicalProcess-EBI-UniProt-GOA-ACAP-ARAP_13.05.2021_00h00	4.72772e-14	2.18309e-13	4.37902e-30	8.75804e-29	[5, 6]	Group39	60.5263	23	[Aifm1, Cox4i1, Cox5a, Cox5b, Cyc1, Dld, Etfdh, Ndufa10, Ndufa12, Ndufa7, Ndufc2, Ndufs1, Ndufs3, Ndufs7, Ndufv1, Sdha, Sdhb, Sdhc, Slc37a2, Sod2, Uqcrb, Uqcrc1, Uqcrfs1]
GO:0031966	mitochondrial membrane	GO_CellularComponent-EBI-UniProt-GOA-ACAP-ARAP_13.05.2021_00h00	5.45234e-35	1.71204e-33	4.37902e-30	8.75804e-29	[4, 5, 6, 7]	Group39	42.6396	84	[Acaa2, Acads, Acadvl, Acat1, Acsl1, Aifm1, Ak2, Ass1, Atad3a, Atp5a1, Atp5b, Atp5c1, Atp5d, Atp5e, Atp5h, Atp5j2, Atp5k, Atp5md, Atp5mpl, Atp5o, Atp5pb, Bdh1, Cisd1, Cisd2, Ckmt1, Cox4i1, Cox5a, Cox5b, Cox6c, Cpt2, Crat, Cyc1, Eci1, Etfdh, Hadhb, Hsd17b10, Htra2, Immt, Ldhb, Letm1, Maoa, Mdh2, Mgst1, Mpc2, Ndufa10, Ndufa12, Ndufa13, Ndufa2, Ndufa4, Ndufa7, Ndufa9, Ndufb10, Ndufb11, Ndufb5, Ndufc…
GO:0050136	NADH dehydrogenase (quinone) activity	GO_MolecularFunction-EBI-UniProt-GOA-ACAP-ARAP_13.05.2021_00h00	6.7508e-08	1.7375e-07	4.37902e-30	8.75804e-29	[5, 6]	Group39	71.4286	10	[Ndufa10, Ndufa13, Ndufa2, Ndufa7, Ndufc2, Ndufs1, Ndufs3, Ndufs7, Ndufv1, Nqo1]
GO:0009060	aerobic respiration	GO_BiologicalProcess-EBI-UniProt-GOA-ACAP-ARAP_13.05.2021_00h00	5.7547e-30	1.00388e-28	4.37902e-30	8.75804e-29	[6]	Group39	68.1818	45	[Aco1, Aco2, Atp5a1, Atp5b, Atp5c1, Atp5d, Atp5e, Atp5h, Atp5j2, Atp5k, Atp5o, Atp5pb, Cox4i1, Cox5a, Cox5b, Cox6c, Cs, Cyc1, Dlat, Dld, Dlst, Fh1, Idh3a, Idh3b, Idh3g, Mdh1, Mdh2, Ndufa10, Ndufa12, Ndufa7, Ndufc2, Ndufs1, Ndufs3, Ndufs7, Ndufv1, Nipsnap2, Ogdh, Pdha1, Pdhb, Sdha, Sdhb, Sdhc, Suclg2, Uqcrb, Uqcrc1]
GO:0098800	inner mitochondrial membrane protein complex	GO_CellularComponent-EBI-UniProt-GOA-ACAP-ARAP_13.05.2021_00h00	5.9596e-29	9.35657e-28	4.37902e-30	8.75804e-29	[3, 4, 5, 6, 7, 8, 9]	Group39	74.0741	40	[Atp5a1, Atp5b, Atp5c1, Atp5d, Atp5e, Atp5h, Atp5j2, Atp5k, Atp5md, Atp5mpl, Atp5o, Atp5pb, Cox4i1, Cox5a, Cyc1, Immt, Ndufa10, Ndufa12, Ndufa13, Ndufa2, Ndufa4, Ndufa7, Ndufa9, Ndufb10, Ndufb11, Ndufb5, Ndufc2, Ndufs1, Ndufs3, Ndufs7, Ndufv1, Phb, Phb2, Sdha, Sdhb, Sdhc, Uqcrb, Uqcrc1, Uqcrc2, Uqcrfs1]
GO:0005746	mitochondrial respirasome	GO_CellularComponent-EBI-UniProt-GOA-ACAP-ARAP_13.05.2021_00h00	8.19797e-19	7.15045e-18	4.37902e-30	8.75804e-29	[3, 4, 6, 7, 8, 9]	Group39	75.7576	25	[Cox4i1, Cox5a, Cyc1, Ndufa10, Ndufa12, Ndufa13, Ndufa2, Ndufa4, Ndufa7, Ndufa9, Ndufb10, Ndufb11, Ndufb5, Ndufc2, Ndufs1, Ndufs3, Ndufs7, Ndufv1, Sdha, Sdhb, Sdhc, Uqcrb, Uqcrc1, Uqcrc2, Uqcrfs1]
GO:0019646	aerobic electron transport chain	GO_BiologicalProcess-EBI-UniProt-GOA-ACAP-ARAP_13.05.2021_00h00	5.0575e-12	1.98507e-11	4.37902e-30	8.75804e-29	[4, 6, 7, 8]	Group39	72.7273	16	[Cox4i1, Cox5a, Cox5b, Cyc1, Dld, Ndufa10, Ndufa7, Ndufc2, Ndufs1, Ndufs3, Ndufs7, Ndufv1, Sdha, Sdhc, Uqcrb, Uqcrc1]
GO:0005743	mitochondrial inner membrane	GO_CellularComponent-EBI-UniProt-GOA-ACAP-ARAP_13.05.2021_00h00	1.75768e-37	1.37978e-35	4.37902e-30	8.75804e-29	[5, 6, 7, 8]	Group39	51.3889	74	[Acaa2, Acadvl, Acat1, Aifm1, Ak2, Atad3a, Atp5a1, Atp5b, Atp5c1, Atp5d, Atp5e, Atp5h, Atp5j2, Atp5k, Atp5md, Atp5mpl, Atp5o, Atp5pb, Bdh1, Ckmt1, Cox4i1, Cox5a, Cox5b, Cox6c, Cpt2, Crat, Cyc1, Eci1, Etfdh, Hadhb, Hsd17b10, Immt, Ldhb, Letm1, Mdh2, Mgst1, Mpc2, Ndufa10, Ndufa12, Ndufa13, Ndufa2, Ndufa4, Ndufa7, Ndufa9, Ndufb10, Ndufb11, Ndufb5, Ndufc2, Ndufs1, Ndufs3, Ndufs7, Ndufv1, Opa1, Phb, P…
GO:0033108	mitochondrial respiratory chain complex assembly	GO_BiologicalProcess-EBI-UniProt-GOA-ACAP-ARAP_13.05.2021_00h00	2.17667e-12	8.99309e-12	4.37902e-30	8.75804e-29	[6, 7]	Group39	70.8333	17	[Aifm1, Ndufa10, Ndufa12, Ndufa13, Ndufa2, Ndufa9, Ndufb10, Ndufb11, Ndufb5, Ndufc2, Ndufs1, Ndufs3, Ndufs7, Samm50, Sco1, Uqcrc1, Uqcrfs1]
GO:0005747	mitochondrial respiratory chain complex I	GO_CellularComponent-EBI-UniProt-GOA-ACAP-ARAP_13.05.2021_00h00	1.02739e-10	3.50651e-10	4.37902e-30	8.75804e-29	[4, 5, 6, 7, 8, 9, 10]	Group39	68.1818	15	[Ndufa10, Ndufa12, Ndufa13, Ndufa2, Ndufa4, Ndufa7, Ndufa9, Ndufb10, Ndufb11, Ndufb5, Ndufc2, Ndufs1, Ndufs3, Ndufs7, Ndufv1]
GO:1902600	proton transmembrane transport	GO_BiologicalProcess-EBI-UniProt-GOA-ACAP-ARAP_13.05.2021_00h00	7.58465e-25	9.15993e-24	4.37902e-30	8.75804e-29	[6, 8]	Group39	76.7442	33	[Atp5a1, Atp5b, Atp5c1, Atp5d, Atp5e, Atp5h, Atp5j2, Atp5k, Atp5o, Atp5pb, Atp6v0c, Atp6v0d2, Atp6v1a, Atp6v1b2, Atp6v1c1, Atp6v1d, Atp6v1e1, Atp6v1g1, Atp6v1h, Cox4i1, Cox5a, Cox5b, Cox6c, Letm1, Ndufa4, Ndufs7, Phb2, Sco1, Slc25a4, Slc25a5, Slc9b2, Sphk2, Tcirg1]
GO:0042775	mitochondrial ATP synthesis coupled electron transport	GO_BiologicalProcess-EBI-UniProt-GOA-ACAP-ARAP_13.05.2021_00h00	6.1843e-12	2.36813e-11	4.37902e-30	8.75804e-29	[5, 7, 8, 9]	Group39	68	17	[Cox4i1, Cox5a, Cox5b, Cyc1, Dld, Ndufa10, Ndufa12, Ndufa7, Ndufc2, Ndufs1, Ndufs3, Ndufs7, Ndufv1, Sdha, Sdhc, Uqcrb, Uqcrc1]
GO:0006120	mitochondrial electron transport, NADH to ubiquinone	GO_BiologicalProcess-EBI-UniProt-GOA-ACAP-ARAP_13.05.2021_00h00	7.3067e-06	1.41624e-05	4.37902e-30	8.75804e-29	[5, 6, 7, 8, 9, 10]	Group39	61.5385	8	[Dld, Ndufa10, Ndufa7, Ndufc2, Ndufs1, Ndufs3, Ndufs7, Ndufv1]
GO:0015078	proton transmembrane transporter activity	GO_BiologicalProcess-EBI-UniProt-GOA-ACAP-ARAP_13.05.2021_00h00	3.94837e-27	5.6354e-26	4.37902e-30	8.75804e-29	[6, 7, 8, 9]	Group39	88.5714	31	[Atp5a1, Atp5b, Atp5c1, Atp5d, Atp5e, Atp5h, Atp5j2, Atp5k, Atp5o, Atp5pb, Atp6v0c, Atp6v0d2, Atp6v1a, Atp6v1c1, Atp6v1d, Atp6v1e1, Atp6v1g1, Atp6v1h, Cox4i1, Cox5a, Cox5b, Cox6c, Letm1, Ndufa4, Phb2, Sco1, Slc25a4, Slc25a5, Slc9b2, Sphk2, Tcirg1]
GO:0032981	mitochondrial respiratory chain complex I assembly	GO_BiologicalProcess-EBI-UniProt-GOA-ACAP-ARAP_13.05.2021_00h00	4.41926e-09	1.38765e-08	4.37902e-30	8.75804e-29	[7, 8]	Group39	65	13	[Aifm1, Ndufa10, Ndufa12, Ndufa13, Ndufa2, Ndufa9, Ndufb10, Ndufb11, Ndufb5, Ndufc2, Ndufs1, Ndufs3, Ndufs7]

## Sheet: ClueGO Results_DOWNregulated
GOID	GOTerm	Ontology Source	Term PValue	Term PValue Corrected with Benjamini-Hochberg	Group PValue	Group PValue Corrected with Benjamini-Hochberg	GOLevels	GOGroups	% Associated Genes	Nr. Genes	Associated Genes Found
KEGG:00230	Purine metabolism	KEGG_13.05.2021	0.0241723	0.0271023	0.0241723	0.0282993	[-1]	Group00	22.2222	8	[Adk, Hprt, Impdh1, Nt5c2, Nudt5, Pkm, Rrm1, Rrm2]
KEGG:04072	Phospholipase D signaling pathway	KEGG_13.05.2021	0.0437694	0.0449852	0.0437694	0.0437694	[-1]	Group01	22.2222	6	[Arf6, Cyth4, Fcer1g, Kras, Pla2g4a, Ptk2b]
KEGG:04152	AMPK signaling pathway	KEGG_13.05.2021	0.0129915	0.0167681	0.0129915	0.018341	[-1]	Group02	28.5714	6	[Cd36, Fasn, Pck2, Pfkl, Pfkp, Ppp2r5d]
KEGG:04218	Cellular senescence	KEGG_13.05.2021	0.0172421	0.020803	0.0172421	0.0217795	[-1]	Group03	23.5294	8	[Capn1, Capn2, Cdk1, Kras, Mapkapk2, Ppp1cc, Rbbp4, Sqstm1]
GO:0051056	regulation of small GTPase mediated signal transduction	GO_BiologicalProcess-EBI-UniProt-GOA-ACAP-ARAP_13.05.2021_00h00	0.0166691	0.0203327	0.0166691	0.0216248	[5, 6, 7]	Group04	22.5	9	[Arf6, Arhgap17, Arhgap25, Cyth4, Dock2, Itgb1, Kras, Nrp1, Rasa1]
KEGG:04360	Axon guidance	KEGG_13.05.2021	0.0410599	0.0425949	0.0410599	0.0419336	[-1]	Group05	21.2121	7	[Dpysl2, Gnai3, Itgb1, Kras, Myl12a, Nrp1, Rasa1]
KEGG:04610	Complement and coagulation cascades	KEGG_13.05.2021	0.00012144	0.000962849	0.00012144	0.000832734	[-1]	Group06	60	6	[C1qa, C1qb, C1qc, C5ar1, F13a1, Plau]
KEGG:04625	C-type lectin receptor signaling pathway	KEGG_13.05.2021	0.0205795	0.0240455	0.0205795	0.0253286	[-1]	Group07	26.087	6	[Fcer1g, Kras, Lsp1, Mapkapk2, Pycard, Stat1]
KEGG:04910	Insulin signaling pathway	KEGG_13.05.2021	0.0410599	0.0425949	0.0410599	0.0419336	[-1]	Group08	21.2121	7	[Fasn, Flot2, Hk3, Inppl1, Kras, Pck2, Ppp1cc]
KEGG:05133	Pertussis	KEGG_13.05.2021	0.00156703	0.00457739	0.00156703	0.0047011	[-1]	Group09	36.8421	7	[C1qa, C1qb, C1qc, Cd14, Gnai3, Itgb1, Pycard]
KEGG:05230	Central carbon metabolism in cancer	KEGG_13.05.2021	0.00707392	0.0107562	0.00707392	0.0117086	[-1]	Group10	29.1667	7	[Hk3, Kras, Ldha, Pfkl, Pfkp, Pkm, Slc16a3]
GO:0006639	acylglycerol metabolic process	GO_BiologicalProcess-EBI-UniProt-GOA-ACAP-ARAP_13.05.2021_00h00	0.00762849	0.0112902	0.00762849	0.0118119	[5, 6]	Group11	31.5789	6	[Acsl4, Apobec1, Cd36, Lpl, Pck2, Pla2g4a]
GO:0051091	positive regulation of DNA-binding transcription factor activity	GO_BiologicalProcess-EBI-UniProt-GOA-ACAP-ARAP_13.05.2021_00h00	0.0227691	0.0257895	0.0227691	0.0273229	[4, 7, 8, 9, 10, 11, 12, 13, 14]	Group12	21.4286	9	[Adam8, Cd36, Flot2, Hmga2, Kras, Lrrfip1, Pycard, Ripk3, Stat3]
GO:0007204	positive regulation of cytosolic calcium ion concentration	GO_BiologicalProcess-EBI-UniProt-GOA-ACAP-ARAP_13.05.2021_00h00	0.0282877	0.0307836	0.0282877	0.0315769	[9, 11]	Group13	21.6216	8	[Asph, C5ar1, Cd36, Coro1a, Diaph1, Ero1l, Lrp1, Ptk2b]
GO:0008203	cholesterol metabolic process	GO_BiologicalProcess-EBI-UniProt-GOA-ACAP-ARAP_13.05.2021_00h00	0.0368866	0.0386265	0.0368866	0.0384903	[5, 6]	Group14	23.0769	6	[Dhcr24, Fdps, Lbr, Lrp1, Lss, Por]
GO:0009968	negative regulation of signal transduction	GO_BiologicalProcess-EBI-UniProt-GOA-ACAP-ARAP_13.05.2021_00h00	8.78243e-05	0.000812375	8.78243e-05	0.00105389	[3, 4, 5, 6]	Group15	20.2312	35	[Arg1, Arhgap25, Arrb2, Capn1, Ctnnd1, Dab2, Dok2, Glrx, Gnai3, Hmga2, Hmox1, Inppl1, Ipo9, Isg15, Itga6, Itgb1, Lpxn, Lrp1, Mmp12, Myadm, Nrp1, Oas3, Plek, Pycard, Rasa1, Rassf2, Rnf213, Slc9a3r1, Snx5, Stap1, Stat1, Strap, Tpt1, Tsg101, Ythdf2]
GO:0010951	negative regulation of endopeptidase activity	GO_BiologicalProcess-EBI-UniProt-GOA-ACAP-ARAP_13.05.2021_00h00	0.0303305	0.032372	0.0303305	0.0323525	[7, 8, 9, 10]	Group16	20.4545	9	[Arrb2, Bin1, Cops2, Dhcr24, Lxn, Por, Rexo2, Ube2z, Uchl5]
GO:0016323	basolateral plasma membrane	GO_CellularComponent-EBI-UniProt-GOA-ACAP-ARAP_13.05.2021_00h00	0.00565353	0.00922856	0.00565353	0.0104373	[4, 5, 6]	Group17	25	10	[Arrb2, C5ar1, Flot2, Itga6, Lrp1, Numb, Slc16a3, Slc6a6, Slc7a8, Stx4a]
GO:0022612	gland morphogenesis	GO_BiologicalProcess-EBI-UniProt-GOA-ACAP-ARAP_13.05.2021_00h00	0.00412307	0.00762768	0.00412307	0.00899579	[4, 5, 6, 7]	Group18	31.8182	7	[Arg1, Capn1, Ctnnd1, Mki67, Nrp1, Plau, Slc9a3r1]
GO:0030178	negative regulation of Wnt signaling pathway	GO_BiologicalProcess-EBI-UniProt-GOA-ACAP-ARAP_13.05.2021_00h00	0.00408613	0.00768746	0.00408613	0.00933972	[4, 5, 6, 7, 8, 9]	Group19	35.2941	6	[Ctnnd1, Dab2, Hmga2, Lrp1, Rnf213, Slc9a3r1]
GO:0060541	respiratory system development	GO_BiologicalProcess-EBI-UniProt-GOA-ACAP-ARAP_13.05.2021_00h00	0.0298778	0.0321984	0.0298778	0.0325939	[4, 5]	Group20	22.5806	7	[Arg1, Bag6, Hmga2, Kras, Man2a1, Mmp12, Smchd1]
GO:0038127	ERBB signaling pathway	GO_BiologicalProcess-EBI-UniProt-GOA-ACAP-ARAP_13.05.2021_00h00	0.025321	0.0281063	0.025321	0.0289383	[6, 7, 8]	Group21	25	6	[Hip1, Ptk2b, Rassf2, Rtn4, Snx5, Tsg101]
GO:0042542	response to hydrogen peroxide	GO_BiologicalProcess-EBI-UniProt-GOA-ACAP-ARAP_13.05.2021_00h00	0.00798191	0.0115064	0.00798191	0.01161	[4, 5]	Group22	22.9167	11	[Arg1, Capn1, Capn2, Glrx, Hk3, Hmox1, Ldha, Lig1, Pcna, Ptk2b, Ripk3]
GO:0048008	platelet-derived growth factor receptor signaling pathway	GO_BiologicalProcess-EBI-UniProt-GOA-ACAP-ARAP_13.05.2021_00h00	0.00286497	0.00649003	0.00286497	0.00723781	[6, 7, 8]	Group23	37.5	6	[Glrx, Hip1, Inppl1, Lrp1, Nrp1, Slc9a3r1]
GO:0050730	regulation of peptidyl-tyrosine phosphorylation	GO_BiologicalProcess-EBI-UniProt-GOA-ACAP-ARAP_13.05.2021_00h00	0.00565353	0.00922856	0.00565353	0.0104373	[7, 8, 9, 10]	Group24	25	10	[Arrb2, Cd36, Ctnnd1, Itgb1, Lilrb4a, Nrp1, Ptk2b, Rasa1, Stap1, Tsg101]
GO:0050731	positive regulation of peptidyl-tyrosine phosphorylation	GO_BiologicalProcess-EBI-UniProt-GOA-ACAP-ARAP_13.05.2021_00h00	0.00628556	0.00982672	0.00565353	0.0104373	[7, 8, 9, 10, 11]	Group24	27.5862	8	[Arrb2, Cd36, Ctnnd1, Itgb1, Nrp1, Ptk2b, Rasa1, Stap1]
GO:0007423	sensory organ development	GO_BiologicalProcess-EBI-UniProt-GOA-ACAP-ARAP_13.05.2021_00h00	0.003242	0.00705612	0.00157429	0.00444506	[4, 5, 6]	Group25	23.6364	13	[Actl6a, C1qb, Man2a1, Mapkapk2, Mcm2, Nes, Nrp1, Pds5a, Rab18, Rrm1, Slc9a3r1, Smchd1, Stat3]
GO:0150063	visual system development	GO_BiologicalProcess-EBI-UniProt-GOA-ACAP-ARAP_13.05.2021_00h00	0.0067077	0.010341	0.00157429	0.00444506	[5, 6]	Group25	25.7143	9	[Actl6a, C1qa, Man2a1, Nes, Nrp1, Pds5a, Rab18, Rrm1, Stat3]
GO:0007167	enzyme linked receptor protein signaling pathway	GO_BiologicalProcess-EBI-UniProt-GOA-ACAP-ARAP_13.05.2021_00h00	0.000577251	0.00266979	0.000577251	0.00197915	[4, 5, 6]	Group26	20.4724	26	[Arrb2, Dab2, Dok2, Glrx, Hip1, Inppl1, Itgb1, Lgals9, Lpxn, Lrp1, Mapkapk2, Nrp1, Parp1, Ppp2r5d, Ptk2b, Ptpra, Rassf2, Rtn4, Sirt2, Slc9a3r1, Snx5, Stap1, Stat3, Strap, Tsg101, Zyx]
GO:0007169	transmembrane receptor protein tyrosine kinase signaling pathway	GO_BiologicalProcess-EBI-UniProt-GOA-ACAP-ARAP_13.05.2021_00h00	0.00374349	0.00742012	0.000577251	0.00197915	[5, 6, 7]	Group26	20.4545	18	[Dok2, Glrx, Hip1, Inppl1, Lrp1, Mapkapk2, Nrp1, Ppp2r5d, Ptk2b, Ptpra, Rassf2, Rtn4, Sirt2, Slc9a3r1, Snx5, Stap1, Stat3, Tsg101]
GO:0031345	negative regulation of cell projection organization	GO_BiologicalProcess-EBI-UniProt-GOA-ACAP-ARAP_13.05.2021_00h00	0.00464199	0.00817874	0.00464199	0.00928398	[4, 5, 6]	Group27	25.641	10	[Arf6, Dab2, Inppl1, Itgb1, Lgals1, Lrp1, Nrp1, Rtn4, Stap1, Ywhah]
GO:0010977	negative regulation of neuron projection development	GO_BiologicalProcess-EBI-UniProt-GOA-ACAP-ARAP_13.05.2021_00h00	0.0141097	0.0180021	0.00464199	0.00928398	[5, 6, 7, 8, 9, 10, 11, 12]	Group27	25.9259	7	[Arf6, Dab2, Inppl1, Lgals1, Lrp1, Nrp1, Rtn4]
GO:0030100	regulation of endocytosis	GO_BiologicalProcess-EBI-UniProt-GOA-ACAP-ARAP_13.05.2021_00h00	0.00584126	0.00939682	0.00584126	0.0103845	[4, 5, 6]	Group28	21.5385	14	[Arrb2, Bin1, Cd14, Cd36, Ckap5, Dab2, Hip1, Itgb1, Lrp1, Numb, Rab4b, Sirt2, Stap1, Tsg101]
GO:0045807	positive regulation of endocytosis	GO_BiologicalProcess-EBI-UniProt-GOA-ACAP-ARAP_13.05.2021_00h00	0.0032175	0.00714286	0.00584126	0.0103845	[3, 4, 5, 6, 7]	Group28	25.5814	11	[Arrb2, Bin1, Cd14, Cd36, Ckap5, Dab2, Hip1, Itgb1, Lrp1, Stap1, Tsg101]
GO:0048732	gland development	GO_BiologicalProcess-EBI-UniProt-GOA-ACAP-ARAP_13.05.2021_00h00	0.000472918	0.00238609	0.000472918	0.00189167	[4, 5, 6]	Group29	22.5806	21	[Aacs, Arf6, Arg1, Asns, Capn1, Cops2, Ctnnd1, Fasn, Hmga2, Hmox1, Kras, Man2a1, Mki67, Nrp1, Pck2, Pcna, Pkm, Plau, Ripk3, Rtn4, Slc9a3r1]
GO:0001889	liver development	GO_BiologicalProcess-EBI-UniProt-GOA-ACAP-ARAP_13.05.2021_00h00	0.00467377	0.00810607	0.000472918	0.00189167	[5, 6, 7]	Group29	23.5294	12	[Aacs, Arf6, Arg1, Asns, Hmox1, Kras, Man2a1, Mki67, Pck2, Pcna, Pkm, Plau]
GO:0050678	regulation of epithelial cell proliferation	GO_BiologicalProcess-EBI-UniProt-GOA-ACAP-ARAP_13.05.2021_00h00	0.00014705	0.00102016	0.00014705	0.000784268	[4, 5]	Group30	31.7073	13	[Arg1, C5ar1, Dab2, Hmga2, Hmox1, Mmp12, Plau, Rexo2, Rtn4, Stat1, Stat3, Strap, Uhrf1]
GO:0050679	positive regulation of epithelial cell proliferation	GO_BiologicalProcess-EBI-UniProt-GOA-ACAP-ARAP_13.05.2021_00h00	0.00707392	0.0107562	0.00014705	0.000784268	[4, 5, 6]	Group30	29.1667	7	[Arg1, C5ar1, Hmga2, Hmox1, Mmp12, Rtn4, Stat3]
GO:0070372	regulation of ERK1 and ERK2 cascade	GO_BiologicalProcess-EBI-UniProt-GOA-ACAP-ARAP_13.05.2021_00h00	0.0147812	0.0184349	0.0147812	0.0202713	[6, 7, 8]	Group31	21.1538	11	[Arrb2, C5ar1, Ccl9, Cd36, Dab2, Ipo9, Lrp1, Nrp1, Ptk2b, Pycard, Slc9a3r1]
GO:0070374	positive regulation of ERK1 and ERK2 cascade	GO_BiologicalProcess-EBI-UniProt-GOA-ACAP-ARAP_13.05.2021_00h00	0.0172421	0.020803	0.0147812	0.0202713	[6, 7, 8, 9]	Group31	23.5294	8	[Arrb2, C5ar1, Ccl9, Cd36, Lrp1, Nrp1, Ptk2b, Pycard]
GO:0002237	response to molecule of bacterial origin	GO_BiologicalProcess-EBI-UniProt-GOA-ACAP-ARAP_13.05.2021_00h00	0.00715557	0.0107334	0.00715557	0.0114489	[4, 6]	Group32	20.5479	15	[Arg1, C5ar1, Capn2, Cd14, Cd180, Cd36, Lgals9, Lilrb4a, Mapkapk2, Mrc1, Pck2, Pycard, Sirt2, Stap1, Stat1]
GO:0071219	cellular response to molecule of bacterial origin	GO_BiologicalProcess-EBI-UniProt-GOA-ACAP-ARAP_13.05.2021_00h00	0.00262513	0.00633456	0.00715557	0.0114489	[4, 5, 7]	Group32	26.1905	11	[Arg1, Capn2, Cd14, Cd180, Cd36, Lilrb4a, Mrc1, Pycard, Sirt2, Stap1, Stat1]
GO:0071560	cellular response to transforming growth factor beta stimulus	GO_BiologicalProcess-EBI-UniProt-GOA-ACAP-ARAP_13.05.2021_00h00	0.00437626	0.00796335	0.00437626	0.00913305	[4, 6]	Group33	27.2727	9	[Arg1, Arrb2, Dab2, Dnmt1, Itgb1, Lpxn, Parp1, Strap, Zyx]
GO:0007179	transforming growth factor beta receptor signaling pathway	GO_BiologicalProcess-EBI-UniProt-GOA-ACAP-ARAP_13.05.2021_00h00	0.0172991	0.0206473	0.00437626	0.00913305	[5, 6, 7, 8]	Group33	25	7	[Arrb2, Dab2, Itgb1, Lpxn, Parp1, Strap, Zyx]
GO:0051047	positive regulation of secretion	GO_BiologicalProcess-EBI-UniProt-GOA-ACAP-ARAP_13.05.2021_00h00	0.00440048	0.00787828	0.0048303	0.00927418	[3, 4, 5, 6]	Group34	21.0526	16	[Aacs, Acsl4, Arf6, Dab2, Dpysl2, Exoc2, Fcer1g, Glrx, Lamp1, Lrp1, Pck2, Pla2g4a, Rtn4, Snx5, Stx4a, Tsg101]
GO:0046883	regulation of hormone secretion	GO_BiologicalProcess-EBI-UniProt-GOA-ACAP-ARAP_13.05.2021_00h00	0.0263574	0.028967	0.0048303	0.00927418	[3, 4, 5, 6, 7, 8]	Group34	20.9302	9	[Aacs, Acsl4, Dab2, Glrx, Hmga2, Lrp1, Pck2, Pfkl, Stx4a]
GO:0046887	positive regulation of hormone secretion	GO_BiologicalProcess-EBI-UniProt-GOA-ACAP-ARAP_13.05.2021_00h00	0.0209692	0.0242456	0.0048303	0.00927418	[3, 4, 5, 6, 7, 8, 9]	Group34	24.1379	7	[Aacs, Acsl4, Dab2, Glrx, Lrp1, Pck2, Stx4a]
GO:0050714	positive regulation of protein secretion	GO_BiologicalProcess-EBI-UniProt-GOA-ACAP-ARAP_13.05.2021_00h00	0.0475595	0.0484321	0.0048303	0.00927418	[4, 5, 6, 7, 8]	Group34	20.5882	7	[Aacs, Acsl4, Arf6, Glrx, Lrp1, Pck2, Stx4a]
GO:0098687	chromosomal region	GO_CellularComponent-EBI-UniProt-GOA-ACAP-ARAP_13.05.2021_00h00	0.000467539	0.00247128	0.00156259	0.0050003	[2, 6]	Group35	27.451	14	[Bub3, Cbx3, Ckap5, Dnmt1, Fen1, Hat1, Mki67, Nudcd2, Ppp1cc, Rangap1, Rassf2, Smc4, Smchd1, Top2a]
GO:0000775	chromosome, centromeric region	GO_CellularComponent-EBI-UniProt-GOA-ACAP-ARAP_13.05.2021_00h00	0.00212432	0.00561429	0.00156259	0.0050003	[3, 7]	Group35	26.8293	11	[Bub3, Cbx3, Ckap5, Dnmt1, Mki67, Nudcd2, Ppp1cc, Rangap1, Rassf2, Smc4, Top2a]
GO:0000793	condensed chromosome	GO_CellularComponent-EBI-UniProt-GOA-ACAP-ARAP_13.05.2021_00h00	0.0211674	0.0242225	0.00156259	0.0050003	[6]	Group35	20.8333	10	[Bub3, Cbx3, Ckap5, Mki67, Nudcd2, Ppp1cc, Rangap1, Rassf2, Smc2, Top2a]
GO:0000779	condensed chromosome, centromeric region	GO_CellularComponent-EBI-UniProt-GOA-ACAP-ARAP_13.05.2021_00h00	0.0172991	0.0206473	0.00156259	0.0050003	[4, 7, 8]	Group35	25	7	[Bub3, Cbx3, Ckap5, Nudcd2, Ppp1cc, Rangap1, Rassf2]
GO:0097060	synaptic membrane	GO_CellularComponent-EBI-UniProt-GOA-ACAP-ARAP_13.05.2021_00h00	0.00763871	0.0111565	0.00763871	0.0114581	[4, 5]	Group36	22.2222	12	[Arrb2, Flot2, Gphn, Hip1, Itgb1, Kpna2, Nrp1, Ptpra, Rtn4, Slc16a3, Slc6a6, Stx4a]
GO:0045211	postsynaptic membrane	GO_CellularComponent-EBI-UniProt-GOA-ACAP-ARAP_13.05.2021_00h00	0.00347852	0.00715029	0.00763871	0.0114581	[3, 5, 6]	Group36	28.125	9	[Arrb2, Gphn, Hip1, Itgb1, Kpna2, Nrp1, Rtn4, Slc16a3, Slc6a6]
GO:0099240	intrinsic component of synaptic membrane	GO_CellularComponent-EBI-UniProt-GOA-ACAP-ARAP_13.05.2021_00h00	3.17025e-05	0.000586496	0.00763871	0.0114581	[4, 5, 6]	Group36	53.3333	8	[Flot2, Gphn, Itgb1, Nrp1, Ptpra, Rtn4, Slc16a3, Slc6a6]
GO:0099699	integral component of synaptic membrane	GO_CellularComponent-EBI-UniProt-GOA-ACAP-ARAP_13.05.2021_00h00	0.000780822	0.00298867	0.00763871	0.0114581	[5, 6, 7]	Group36	46.1538	6	[Itgb1, Nrp1, Ptpra, Rtn4, Slc16a3, Slc6a6]
GO:0071103	DNA conformation change	GO_BiologicalProcess-EBI-UniProt-GOA-ACAP-ARAP_13.05.2021_00h00	4.02053e-05	0.000557848	4.02053e-05	0.000643285	[6]	Group37	27.9412	19	[Acin1, Apobec1, Cdk1, Dnmt1, Hat1, Hmga2, Ipo4, Mcm2, Mcm3, Mcm4, Mcm5, Mcm6, Mcm7, Nap1l1, Rbbp4, Smc2, Smc4, Smchd1, Top2a]
GO:0031497	chromatin assembly	GO_BiologicalProcess-EBI-UniProt-GOA-ACAP-ARAP_13.05.2021_00h00	0.0118656	0.0158685	4.02053e-05	0.000643285	[5, 6, 8]	Group37	23.6842	9	[Apobec1, Dnmt1, Hat1, Hmga2, Ipo4, Mcm2, Nap1l1, Rbbp4, Smchd1]
GO:0006323	DNA packaging	GO_BiologicalProcess-EBI-UniProt-GOA-ACAP-ARAP_13.05.2021_00h00	8.08124e-05	0.00081547	4.02053e-05	0.000643285	[7]	Group37	31.8182	14	[Acin1, Apobec1, Cdk1, Dnmt1, Hat1, Hmga2, Ipo4, Mcm2, Nap1l1, Rbbp4, Smc2, Smc4, Smchd1, Top2a]
GO:0030261	chromosome condensation	GO_BiologicalProcess-EBI-UniProt-GOA-ACAP-ARAP_13.05.2021_00h00	0.000780822	0.00298867	4.02053e-05	0.000643285	[8]	Group37	46.1538	6	[Acin1, Cdk1, Hmga2, Smc2, Smc4, Top2a]
GO:0045785	positive regulation of cell adhesion	GO_BiologicalProcess-EBI-UniProt-GOA-ACAP-ARAP_13.05.2021_00h00	0.00187959	0.00508863	9.71868e-05	0.000932993	[3, 4, 5]	Group38	21.6867	18	[Adam8, Adk, Apbb1ip, Capn1, Cd36, Coro1a, Dab2, Flot2, Hsd17b12, Itga6, Itgb1, Lgals1, Lgals9, Myadm, Nrp1, Ptk2b, Pycard, Stx4a]
GO:0010810	regulation of cell-substrate adhesion	GO_BiologicalProcess-EBI-UniProt-GOA-ACAP-ARAP_13.05.2021_00h00	0.000614046	0.00272637	9.71868e-05	0.000932993	[4, 5]	Group38	25.8621	15	[Cd36, Dab2, Hsd17b12, Itga6, Itgb1, Lgals1, Lrp1, Mmp12, Myadm, Nrp1, Peak1, Plau, Ptk2b, Ptpra, Rasa1]
GO:0010811	positive regulation of cell-substrate adhesion	GO_BiologicalProcess-EBI-UniProt-GOA-ACAP-ARAP_13.05.2021_00h00	0.0241723	0.0271023	9.71868e-05	0.000932993	[4, 5, 6]	Group38	22.2222	8	[Cd36, Dab2, Hsd17b12, Itga6, Itgb1, Myadm, Nrp1, Ptk2b]
GO:0001952	regulation of cell-matrix adhesion	GO_BiologicalProcess-EBI-UniProt-GOA-ACAP-ARAP_13.05.2021_00h00	0.00437626	0.00796335	9.71868e-05	0.000932993	[5, 6]	Group38	27.2727	9	[Cd36, Lrp1, Mmp12, Nrp1, Peak1, Plau, Ptk2b, Ptpra, Rasa1]
GO:0042063	gliogenesis	GO_BiologicalProcess-EBI-UniProt-GOA-ACAP-ARAP_13.05.2021_00h00	0.00351938	0.00710275	0.00351938	0.00844651	[5, 6, 7]	Group39	22.0588	15	[Bin1, C1qa, C5ar1, Ckap5, Hmga2, Kras, Lrp1, Phgdh, Ppp1cc, Ptk2b, Ptpra, Rtn4, Sirt2, Stap1, Stat3]
GO:0010001	glial cell differentiation	GO_BiologicalProcess-EBI-UniProt-GOA-ACAP-ARAP_13.05.2021_00h00	0.00223261	0.00563226	0.00351938	0.00844651	[4, 6, 7, 8]	Group39	25.5319	12	[Bin1, C1qa, C5ar1, Ckap5, Hmga2, Kras, Lrp1, Phgdh, Ptpra, Rtn4, Sirt2, Stat3]
GO:0021782	glial cell development	GO_BiologicalProcess-EBI-UniProt-GOA-ACAP-ARAP_13.05.2021_00h00	0.00412307	0.00762768	0.00351938	0.00844651	[4, 5, 7, 8, 9]	Group39	31.8182	7	[C1qa, C5ar1, Ckap5, Kras, Lrp1, Phgdh, Sirt2]
GO:0048708	astrocyte differentiation	GO_BiologicalProcess-EBI-UniProt-GOA-ACAP-ARAP_13.05.2021_00h00	0.000457543	0.00253937	0.00351938	0.00844651	[5, 6, 7, 8, 9]	Group39	43.75	7	[Bin1, C1qa, C5ar1, Hmga2, Kras, Lrp1, Stat3]
GO:0050900	leukocyte migration	GO_BiologicalProcess-EBI-UniProt-GOA-ACAP-ARAP_13.05.2021_00h00	0.0062549	0.00991849	0.0062549	0.0107227	[2, 4, 5]	Group40	20.8333	15	[Adam8, C5ar1, Capn1, Ccl9, Coro1a, Fcer1g, Itga6, Itgb1, Lgals9, Ptk2b, Pycard, Ripk3, Stap1, Stk10, Wnk1]
GO:0071674	mononuclear cell migration	GO_BiologicalProcess-EBI-UniProt-GOA-ACAP-ARAP_13.05.2021_00h00	0.00818366	0.011646	0.0062549	0.0107227	[3, 5, 6]	Group40	25	9	[Adam8, C5ar1, Ccl9, Lgals9, Ptk2b, Pycard, Ripk3, Stk10, Wnk1]
GO:0002685	regulation of leukocyte migration	GO_BiologicalProcess-EBI-UniProt-GOA-ACAP-ARAP_13.05.2021_00h00	0.0211674	0.0242225	0.0062549	0.0107227	[3, 4, 5, 6, 7]	Group40	20.8333	10	[Adam8, C5ar1, Capn1, Lgals9, Ptk2b, Pycard, Ripk3, Stap1, Stk10, Wnk1]
GO:0071675	regulation of mononuclear cell migration	GO_BiologicalProcess-EBI-UniProt-GOA-ACAP-ARAP_13.05.2021_00h00	0.00496387	0.00847676	0.0062549	0.0107227	[4, 5, 6, 7, 8]	Group40	28.5714	8	[Adam8, C5ar1, Lgals9, Ptk2b, Pycard, Ripk3, Stk10, Wnk1]
GO:0002833	positive regulation of response to biotic stimulus	GO_BiologicalProcess-EBI-UniProt-GOA-ACAP-ARAP_13.05.2021_00h00	0.0241723	0.0271023	0.000329109	0.00157972	[3, 4, 5]	Group41	22.2222	8	[Adam8, Arg1, Cd180, Ifi205, Lamp1, Lgals9, Mmp12, Pycard]
GO:0031349	positive regulation of defense response	GO_BiologicalProcess-EBI-UniProt-GOA-ACAP-ARAP_13.05.2021_00h00	0.00392276	0.00750736	0.000329109	0.00157972	[3, 4, 5, 6]	Group41	24	12	[Adam8, Alox5ap, Arg1, Fcer1g, Ifi205, Lamp1, Lgals9, Lpl, Mmp12, Pla2g4a, Pycard, Stap1]
GO:0045088	regulation of innate immune response	GO_BiologicalProcess-EBI-UniProt-GOA-ACAP-ARAP_13.05.2021_00h00	0.00223261	0.00563226	0.000329109	0.00157972	[4, 5, 6, 7]	Group41	25.5319	12	[Adam8, Arg1, Arrb2, Ifi205, Isg15, Lamp1, Lgals9, Mmp12, Oas3, Pycard, Tap1, Ythdf2]
GO:0051251	positive regulation of lymphocyte activation	GO_BiologicalProcess-EBI-UniProt-GOA-ACAP-ARAP_13.05.2021_00h00	0.032867	0.0347451	0.000329109	0.00157972	[4, 5, 6, 7]	Group41	21.0526	8	[Adam8, Adk, Coro1a, Flot2, Lamp1, Lgals1, Lgals9, Pycard]
GO:0045089	positive regulation of innate immune response	GO_BiologicalProcess-EBI-UniProt-GOA-ACAP-ARAP_13.05.2021_00h00	0.0437694	0.0449852	0.000329109	0.00157972	[4, 5, 6, 7, 8]	Group41	22.2222	6	[Adam8, Ifi205, Lamp1, Lgals9, Mmp12, Pycard]
GO:0001525	angiogenesis	GO_BiologicalProcess-EBI-UniProt-GOA-ACAP-ARAP_13.05.2021_00h00	0.00331242	0.00693733	0.00162213	0.00432567	[3, 4, 5, 6, 7, 8, 9]	Group42	21.6216	16	[Adam8, C5ar1, Cd36, Erap1, Hmga2, Hmox1, Itgb1, Nrp1, Pkm, Plau, Ptk2b, Rnf213, Rtn4, Stab1, Stat1, Stat3]
GO:0048514	blood vessel morphogenesis	GO_BiologicalProcess-EBI-UniProt-GOA-ACAP-ARAP_13.05.2021_00h00	0.00162213	0.00461682	0.00162213	0.00432567	[4, 5, 6, 7, 8]	Group42	21.9512	18	[Adam8, C5ar1, Cd36, Erap1, Hmga2, Hmox1, Itgb1, Lrp1, Nrp1, Pkm, Plau, Ptk2b, Rasa1, Rnf213, Rtn4, Stab1, Stat1, Stat3]
GO:0002040	sprouting angiogenesis	GO_BiologicalProcess-EBI-UniProt-GOA-ACAP-ARAP_13.05.2021_00h00	0.000715288	0.00294063	0.00162213	0.00432567	[4, 5, 6, 7, 8, 9, 10]	Group42	41.1765	7	[Hmox1, Itgb1, Nrp1, Pkm, Ptk2b, Rnf213, Rtn4]
GO:0045765	regulation of angiogenesis	GO_BiologicalProcess-EBI-UniProt-GOA-ACAP-ARAP_13.05.2021_00h00	0.000200993	0.00131236	0.00162213	0.00432567	[4, 5, 6, 7, 8, 9, 10]	Group42	32.4324	12	[C5ar1, Cd36, Erap1, Hmga2, Hmox1, Itgb1, Nrp1, Pkm, Ptk2b, Stab1, Stat1, Stat3]
GO:0045766	positive regulation of angiogenesis	GO_BiologicalProcess-EBI-UniProt-GOA-ACAP-ARAP_13.05.2021_00h00	0.000660556	0.00282007	0.00162213	0.00432567	[4, 5, 6, 7, 8, 9, 10, 11]	Group42	34.6154	9	[C5ar1, Erap1, Hmga2, Hmox1, Itgb1, Nrp1, Pkm, Ptk2b, Stat3]
GO:0002694	regulation of leukocyte activation	GO_BiologicalProcess-EBI-UniProt-GOA-ACAP-ARAP_13.05.2021_00h00	0.000736725	0.00292059	0.000552566	0.00204024	[3, 4, 5]	Group43	23.3766	18	[Adam8, Adk, Arg1, Clic1, Coro1a, Fcer1g, Flot2, Hmox1, Lamp1, Lgals1, Lgals9, Lilrb4a, Pla2g4a, Pycard, Ripk3, Stap1, Stx4a, Tnfaip8l2]
GO:0002703	regulation of leukocyte mediated immunity	GO_BiologicalProcess-EBI-UniProt-GOA-ACAP-ARAP_13.05.2021_00h00	0.012774	0.0166813	0.000552566	0.00204024	[4, 5]	Group43	21.5686	11	[Arg1, Arrb2, Clic1, Fcer1g, Hmox1, Lamp1, Lgals9, Ripk3, Stap1, Stx4a, Tap1]
GO:0002819	regulation of adaptive immune response	GO_BiologicalProcess-EBI-UniProt-GOA-ACAP-ARAP_13.05.2021_00h00	0.0209692	0.0242456	0.000552566	0.00204024	[4, 5]	Group43	24.1379	7	[Arg1, Clic1, Fcer1g, Lgals9, Pla2g4a, Pycard, Ripk3]
GO:0001910	regulation of leukocyte mediated cytotoxicity	GO_BiologicalProcess-EBI-UniProt-GOA-ACAP-ARAP_13.05.2021_00h00	0.00544958	0.00902841	0.000552566	0.00204024	[4, 5, 6]	Group43	30.4348	7	[Arg1, Arrb2, Lamp1, Lgals9, Ripk3, Stap1, Tap1]
GO:0002706	regulation of lymphocyte mediated immunity	GO_BiologicalProcess-EBI-UniProt-GOA-ACAP-ARAP_13.05.2021_00h00	0.0118771	0.0156947	0.000552566	0.00204024	[5, 6]	Group43	25	8	[Arg1, Arrb2, Clic1, Fcer1g, Lamp1, Lgals9, Ripk3, Tap1]
GO:0045088	regulation of innate immune response	GO_BiologicalProcess-EBI-UniProt-GOA-ACAP-ARAP_13.05.2021_00h00	0.00223261	0.00563226	0.000552566	0.00204024	[4, 5, 6, 7]	Group43	25.5319	12	[Adam8, Arg1, Arrb2, Ifi205, Isg15, Lamp1, Lgals9, Mmp12, Oas3, Pycard, Tap1, Ythdf2]
GO:0042129	regulation of T cell proliferation	GO_BiologicalProcess-EBI-UniProt-GOA-ACAP-ARAP_13.05.2021_00h00	0.0141097	0.0180021	0.000552566	0.00204024	[6, 7, 8]	Group43	25.9259	7	[Adk, Arg1, Clic1, Coro1a, Lgals9, Pycard, Ripk3]
GO:0006820	anion transport	GO_BiologicalProcess-EBI-UniProt-GOA-ACAP-ARAP_13.05.2021_00h00	0.00384306	0.00748386	0.0162534	0.0216712	[5]	Group44	23.2143	13	[Acsl4, Arg1, Cd36, Clic1, Dpysl2, Itgb1, Pla2g4a, Slc16a3, Slc43a2, Slc6a6, Slc7a8, Slc9a3r1, Wnk1]
GO:0015849	organic acid transport	GO_BiologicalProcess-EBI-UniProt-GOA-ACAP-ARAP_13.05.2021_00h00	0.00135465	0.00429617	0.0162534	0.0216712	[5]	Group44	28.2051	11	[Acsl4, Arg1, Cd36, Dpysl2, Itgb1, Pla2g4a, Slc16a3, Slc43a2, Slc6a6, Slc7a8, Slc9a3r1]
GO:0098656	anion transmembrane transport	GO_BiologicalProcess-EBI-UniProt-GOA-ACAP-ARAP_13.05.2021_00h00	0.0263574	0.028967	0.0162534	0.0216712	[4, 6]	Group44	20.9302	9	[Cd36, Clic1, Itgb1, Slc16a3, Slc43a2, Slc6a6, Slc7a8, Slc9a3r1, Wnk1]
GO:0006865	amino acid transport	GO_BiologicalProcess-EBI-UniProt-GOA-ACAP-ARAP_13.05.2021_00h00	0.000457543	0.00253937	0.0162534	0.0216712	[5, 6]	Group44	43.75	7	[Arg1, Dpysl2, Itgb1, Slc43a2, Slc6a6, Slc7a8, Slc9a3r1]
GO:1905039	carboxylic acid transmembrane transport	GO_BiologicalProcess-EBI-UniProt-GOA-ACAP-ARAP_13.05.2021_00h00	0.00903371	0.0126929	0.0162534	0.0216712	[4, 6, 7]	Group44	28	7	[Cd36, Itgb1, Slc16a3, Slc43a2, Slc6a6, Slc7a8, Slc9a3r1]
GO:0046942	carboxylic acid transport	GO_BiologicalProcess-EBI-UniProt-GOA-ACAP-ARAP_13.05.2021_00h00	0.000101083	0.000863093	0.0162534	0.0216712	[6, 7]	Group44	36.6667	11	[Acsl4, Arg1, Cd36, Dpysl2, Itgb1, Pla2g4a, Slc16a3, Slc43a2, Slc6a6, Slc7a8, Slc9a3r1]
GO:0015718	monocarboxylic acid transport	GO_BiologicalProcess-EBI-UniProt-GOA-ACAP-ARAP_13.05.2021_00h00	0.000246677	0.00152117	0.0162534	0.0216712	[7, 8]	Group44	54.5455	6	[Acsl4, Cd36, Pla2g4a, Slc16a3, Slc6a6, Slc9a3r1]
GO:0071824	protein-DNA complex subunit organization	GO_BiologicalProcess-EBI-UniProt-GOA-ACAP-ARAP_13.05.2021_00h00	0.00938932	0.0130277	0.00042109	0.00183748	[5]	Group45	22.449	11	[Anp32e, Hat1, Ipo4, Mcm2, Mcm3, Mcm4, Mcm5, Mcm6, Mcm7, Nap1l1, Rbbp4]
GO:0071103	DNA conformation change	GO_BiologicalProcess-EBI-UniProt-GOA-ACAP-ARAP_13.05.2021_00h00	4.02053e-05	0.000557848	0.00042109	0.00183748	[6]	Group45	27.9412	19	[Acin1, Apobec1, Cdk1, Dnmt1, Hat1, Hmga2, Ipo4, Mcm2, Mcm3, Mcm4, Mcm5, Mcm6, Mcm7, Nap1l1, Rbbp4, Smc2, Smc4, Smchd1, Top2a]
GO:0031497	chromatin assembly	GO_BiologicalProcess-EBI-UniProt-GOA-ACAP-ARAP_13.05.2021_00h00	0.0118656	0.0158685	0.00042109	0.00183748	[5, 6, 8]	Group45	23.6842	9	[Apobec1, Dnmt1, Hat1, Hmga2, Ipo4, Mcm2, Nap1l1, Rbbp4, Smchd1]
GO:0000228	nuclear chromosome	GO_CellularComponent-EBI-UniProt-GOA-ACAP-ARAP_13.05.2021_00h00	4.49269e-05	0.000554099	0.00042109	0.00183748	[6, 7]	Group45	33.3333	14	[Actl6a, Anp32e, Hmga2, Mcm2, Mcm3, Mcm4, Mcm5, Mcm6, Mcm7, Pcna, Smc2, Smchd1, Top2a, Uchl5]
GO:0006302	double-strand break repair	GO_BiologicalProcess-EBI-UniProt-GOA-ACAP-ARAP_13.05.2021_00h00	0.00088823	0.00318044	0.00042109	0.00183748	[6, 7, 8]	Group45	31.25	10	[Hmga2, Lig1, Mcm2, Mcm3, Mcm4, Mcm5, Mcm6, Mcm7, Parp1, Smchd1]
GO:0006323	DNA packaging	GO_BiologicalProcess-EBI-UniProt-GOA-ACAP-ARAP_13.05.2021_00h00	8.08124e-05	0.00081547	0.00042109	0.00183748	[7]	Group45	31.8182	14	[Acin1, Apobec1, Cdk1, Dnmt1, Hat1, Hmga2, Ipo4, Mcm2, Nap1l1, Rbbp4, Smc2, Smc4, Smchd1, Top2a]
GO:0032508	DNA duplex unwinding	GO_BiologicalProcess-EBI-UniProt-GOA-ACAP-ARAP_13.05.2021_00h00	0.00412307	0.00762768	0.00042109	0.00183748	[8]	Group45	31.8182	7	[Mcm2, Mcm3, Mcm4, Mcm5, Mcm6, Mcm7, Top2a]
GO:0001816	cytokine production	GO_BiologicalProcess-EBI-UniProt-GOA-ACAP-ARAP_13.05.2021_00h00	0.000894393	0.00310243	0.00014402	0.000864123	[2, 5]	Group46	20.5128	24	[Adam8, Arg1, Arrb2, C5ar1, Capn2, Cd14, Cd36, Clic1, Fcer1g, Hmox1, Ifi205, Isg15, Lgals9, Lpl, Lrp1, Mapkapk2, Mmp12, Oas3, Parp1, Pld4, Pycard, Ripk3, Stat1, Stat3]
GO:0002221	pattern recognition receptor signaling pathway	GO_BiologicalProcess-EBI-UniProt-GOA-ACAP-ARAP_13.05.2021_00h00	0.00243555	0.00600769	0.00014402	0.000864123	[3, 4, 5]	Group46	27.7778	10	[Arf6, Arrb2, Cd14, Cd180, Cd36, Lgals9, Mapkapk2, Oas3, Pik3ap1, Rtn4]
GO:0001817	regulation of cytokine production	GO_BiologicalProcess-EBI-UniProt-GOA-ACAP-ARAP_13.05.2021_00h00	0.000894393	0.00310243	0.00014402	0.000864123	[3, 4, 5, 6]	Group46	20.5128	24	[Adam8, Arg1, Arrb2, C5ar1, Capn2, Cd14, Cd36, Clic1, Fcer1g, Hmox1, Ifi205, Isg15, Lgals9, Lpl, Lrp1, Mapkapk2, Mmp12, Oas3, Parp1, Pld4, Pycard, Ripk3, Stat1, Stat3]
GO:0032612	interleukin-1 production	GO_BiologicalProcess-EBI-UniProt-GOA-ACAP-ARAP_13.05.2021_00h00	0.00221675	0.00572232	0.00014402	0.000864123	[3, 6]	Group46	35	7	[Arrb2, Cd36, Ifi205, Lgals9, Lpl, Pycard, Stat3]
GO:0032635	interleukin-6 production	GO_BiologicalProcess-EBI-UniProt-GOA-ACAP-ARAP_13.05.2021_00h00	0.00273258	0.0063191	0.00014402	0.000864123	[3, 6]	Group46	29.0323	9	[Arrb2, Capn2, Cd36, Fcer1g, Lgals9, Lpl, Mapkapk2, Pycard, Stat3]
GO:0071706	tumor necrosis factor superfamily cytokine production	GO_BiologicalProcess-EBI-UniProt-GOA-ACAP-ARAP_13.05.2021_00h00	0.000830702	0.0030736	0.00014402	0.000864123	[3, 6]	Group46	29.7297	11	[Adam8, Arrb2, Cd14, Cd36, Fcer1g, Lgals9, Lpl, Mapkapk2, Oas3, Pycard, Stat3]
GO:0001819	positive regulation of cytokine production	GO_BiologicalProcess-EBI-UniProt-GOA-ACAP-ARAP_13.05.2021_00h00	0.00504558	0.00848575	0.00014402	0.000864123	[3, 4, 5, 6, 7]	Group46	20.7792	16	[Adam8, C5ar1, Cd14, Cd36, Fcer1g, Ifi205, Isg15, Lgals9, Lpl, Lrp1, Mapkapk2, Mmp12, Oas3, Pycard, Stat1, Stat3]
GO:0032652	regulation of interleukin-1 production	GO_BiologicalProcess-EBI-UniProt-GOA-ACAP-ARAP_13.05.2021_00h00	0.00221675	0.00572232	0.00014402	0.000864123	[4, 5, 6, 7]	Group46	35	7	[Arrb2, Cd36, Ifi205, Lgals9, Lpl, Pycard, Stat3]
GO:0032675	regulation of interleukin-6 production	GO_BiologicalProcess-EBI-UniProt-GOA-ACAP-ARAP_13.05.2021_00h00	0.00273258	0.0063191	0.00014402	0.000864123	[4, 5, 6, 7]	Group46	29.0323	9	[Arrb2, Capn2, Cd36, Fcer1g, Lgals9, Lpl, Mapkapk2, Pycard, Stat3]
GO:1903555	regulation of tumor necrosis factor superfamily cytokine production	GO_BiologicalProcess-EBI-UniProt-GOA-ACAP-ARAP_13.05.2021_00h00	0.000830702	0.0030736	0.00014402	0.000864123	[4, 5, 6, 7]	Group46	29.7297	11	[Adam8, Arrb2, Cd14, Cd36, Fcer1g, Lgals9, Lpl, Mapkapk2, Oas3, Pycard, Stat3]
GO:0032755	positive regulation of interleukin-6 production	GO_BiologicalProcess-EBI-UniProt-GOA-ACAP-ARAP_13.05.2021_00h00	0.0100563	0.0136128	0.00014402	0.000864123	[4, 5, 6, 7, 8]	Group46	30	6	[Cd36, Fcer1g, Lgals9, Lpl, Pycard, Stat3]
GO:0002832	negative regulation of response to biotic stimulus	GO_BiologicalProcess-EBI-UniProt-GOA-ACAP-ARAP_13.05.2021_00h00	0.000660556	0.00282007	1.83454e-05	0.000440291	[3, 4, 5]	Group47	34.6154	9	[Arg1, Arrb2, Isg15, Lgals9, Mmp12, Oas3, Sirt2, Tap1, Ythdf2]
GO:0002833	positive regulation of response to biotic stimulus	GO_BiologicalProcess-EBI-UniProt-GOA-ACAP-ARAP_13.05.2021_00h00	0.0241723	0.0271023	1.83454e-05	0.000440291	[3, 4, 5]	Group47	22.2222	8	[Adam8, Arg1, Cd180, Ifi205, Lamp1, Lgals9, Mmp12, Pycard]
GO:0032102	negative regulation of response to external stimulus	GO_BiologicalProcess-EBI-UniProt-GOA-ACAP-ARAP_13.05.2021_00h00	0.003242	0.00705612	1.83454e-05	0.000440291	[3, 4, 5]	Group47	23.6364	13	[Arg1, Arrb2, Isg15, Lgals9, Mmp12, Nrp1, Oas3, Plau, Sirt2, Stap1, Tap1, Tnfaip8l2, Ythdf2]
GO:0032103	positive regulation of response to external stimulus	GO_BiologicalProcess-EBI-UniProt-GOA-ACAP-ARAP_13.05.2021_00h00	0.000511891	0.00247043	1.83454e-05	0.000440291	[3, 4, 5]	Group47	23.4568	19	[Adam8, Alox5ap, Arg1, C5ar1, Cd180, Fcer1g, Ifi205, Lamp1, Lgals9, Lpl, Lrp1, Mmp12, Nrp1, Pla2g4a, Ptk2b, Pycard, Stap1, Stx4a, Wnk1]
GO:0050777	negative regulation of immune response	GO_BiologicalProcess-EBI-UniProt-GOA-ACAP-ARAP_13.05.2021_00h00	0.0017042	0.00472916	1.83454e-05	0.000440291	[3, 4, 5]	Group47	27.5	11	[Arg1, Arrb2, Hmox1, Isg15, Lgals9, Lilrb4a, Mmp12, Oas3, Sirt2, Tap1, Ythdf2]
GO:0050867	positive regulation of cell activation	GO_BiologicalProcess-EBI-UniProt-GOA-ACAP-ARAP_13.05.2021_00h00	0.00126916	0.00414342	1.83454e-05	0.000440291	[3, 4, 5]	Group47	26	13	[Adam8, Adk, Coro1a, Fcer1g, Flot2, Lamp1, Lgals1, Lgals9, Pla2g4a, Plek, Pycard, Stap1, Stx4a]
GO:0002819	regulation of adaptive immune response	GO_BiologicalProcess-EBI-UniProt-GOA-ACAP-ARAP_13.05.2021_00h00	0.0209692	0.0242456	1.83454e-05	0.000440291	[4, 5]	Group47	24.1379	7	[Arg1, Clic1, Fcer1g, Lgals9, Pla2g4a, Pycard, Ripk3]
GO:0031347	regulation of defense response	GO_BiologicalProcess-EBI-UniProt-GOA-ACAP-ARAP_13.05.2021_00h00	0.000923959	0.00310786	1.83454e-05	0.000440291	[4, 5]	Group47	21.1538	22	[Adam8, Alox5ap, Arg1, Arrb2, Fcer1g, Ifi205, Isg15, Lamp1, Lgals9, Lpl, Mmp12, Oas3, Pik3ap1, Pla2g4a, Pycard, Sirt2, Stap1, Stat1, Tap1, Tnfaip8l2, Ythdf2, Zyx]
GO:0031348	negative regulation of defense response	GO_BiologicalProcess-EBI-UniProt-GOA-ACAP-ARAP_13.05.2021_00h00	0.00464199	0.00817874	1.83454e-05	0.000440291	[3, 4, 5, 6]	Group47	25.641	10	[Arg1, Arrb2, Isg15, Lgals9, Mmp12, Oas3, Sirt2, Tap1, Tnfaip8l2, Ythdf2]
GO:0031349	positive regulation of defense response	GO_BiologicalProcess-EBI-UniProt-GOA-ACAP-ARAP_13.05.2021_00h00	0.00392276	0.00750736	1.83454e-05	0.000440291	[3, 4, 5, 6]	Group47	24	12	[Adam8, Alox5ap, Arg1, Fcer1g, Ifi205, Lamp1, Lgals9, Lpl, Mmp12, Pla2g4a, Pycard, Stap1]
GO:0001910	regulation of leukocyte mediated cytotoxicity	GO_BiologicalProcess-EBI-UniProt-GOA-ACAP-ARAP_13.05.2021_00h00	0.00544958	0.00902841	1.83454e-05	0.000440291	[4, 5, 6]	Group47	30.4348	7	[Arg1, Arrb2, Lamp1, Lgals9, Ripk3, Stap1, Tap1]
GO:0050727	regulation of inflammatory response	GO_BiologicalProcess-EBI-UniProt-GOA-ACAP-ARAP_13.05.2021_00h00	0.0195004	0.0230271	1.83454e-05	0.000440291	[4, 5, 6]	Group47	20.3704	11	[Adam8, Alox5ap, Fcer1g, Lgals9, Lpl, Pik3ap1, Pla2g4a, Pycard, Stap1, Tnfaip8l2, Zyx]
GO:0001959	regulation of cytokine-mediated signaling pathway	GO_BiologicalProcess-EBI-UniProt-GOA-ACAP-ARAP_13.05.2021_00h00	0.00707392	0.0107562	1.83454e-05	0.000440291	[4, 5, 6, 7]	Group47	29.1667	7	[Arg1, Isg15, Mmp12, Oas3, Pycard, Stap1, Ythdf2]
GO:0045088	regulation of innate immune response	GO_BiologicalProcess-EBI-UniProt-GOA-ACAP-ARAP_13.05.2021_00h00	0.00223261	0.00563226	1.83454e-05	0.000440291	[4, 5, 6, 7]	Group47	25.5319	12	[Adam8, Arg1, Arrb2, Ifi205, Isg15, Lamp1, Lgals9, Mmp12, Oas3, Pycard, Tap1, Ythdf2]
GO:0050729	positive regulation of inflammatory response	GO_BiologicalProcess-EBI-UniProt-GOA-ACAP-ARAP_13.05.2021_00h00	0.0368866	0.0386265	1.83454e-05	0.000440291	[4, 5, 6, 7]	Group47	23.0769	6	[Adam8, Alox5ap, Fcer1g, Lpl, Pla2g4a, Stap1]
GO:0045089	positive regulation of innate immune response	GO_BiologicalProcess-EBI-UniProt-GOA-ACAP-ARAP_13.05.2021_00h00	0.0437694	0.0449852	1.83454e-05	0.000440291	[4, 5, 6, 7, 8]	Group47	22.2222	6	[Adam8, Ifi205, Lamp1, Lgals9, Mmp12, Pycard]
KEGG:03030	DNA replication	KEGG_13.05.2021	4.39611e-08	4.87968e-06	0.000118842	0.000950737	[-1]	Group48	81.8182	9	[Fen1, Lig1, Mcm2, Mcm3, Mcm4, Mcm5, Mcm6, Mcm7, Pcna]
KEGG:04110	Cell cycle	KEGG_13.05.2021	3.56e-05	0.000564514	0.000118842	0.000950737	[-1]	Group48	43.4783	10	[Bub3, Cdk1, Mcm2, Mcm3, Mcm4, Mcm5, Mcm6, Mcm7, Pcna, Ywhah]
GO:0005694	chromosome	GO_CellularComponent-EBI-UniProt-GOA-ACAP-ARAP_13.05.2021_00h00	4.50288e-05	0.000499819	0.000118842	0.000950737	[5]	Group48	20	39	[Actl6a, Anp32e, Bub3, Capn2, Cbx3, Ckap5, Dnmt1, Fen1, Hat1, Hmga2, Ipo4, Mcm2, Mcm3, Mcm4, Mcm5, Mcm6, Mcm7, Mki67, Nap1l1, Nudcd2, Parp1, Pcna, Pds5a, Ppp1cc, Rangap1, Rassf2, Rbbp4, Rbbp7, Rpf2, Setd3, Sirt2, Smc2, Smc4, Smchd1, Stat1, Stat3, Top2a, Uchl5, Uhrf1]
GO:0071824	protein-DNA complex subunit organization	GO_BiologicalProcess-EBI-UniProt-GOA-ACAP-ARAP_13.05.2021_00h00	0.00938932	0.0130277	0.000118842	0.000950737	[5]	Group48	22.449	11	[Anp32e, Hat1, Ipo4, Mcm2, Mcm3, Mcm4, Mcm5, Mcm6, Mcm7, Nap1l1, Rbbp4]
GO:0006260	DNA replication	GO_BiologicalProcess-EBI-UniProt-GOA-ACAP-ARAP_13.05.2021_00h00	1.28692e-07	7.14239e-06	0.000118842	0.000950737	[5, 6]	Group48	42.5	17	[Cdk1, Fen1, Gtpbp4, Inppl1, Lig1, Mcm2, Mcm3, Mcm4, Mcm5, Mcm6, Mcm7, Pcna, Pds5a, Rbbp4, Rbbp7, Rrm1, Rrm2]
GO:0006281	DNA repair	GO_BiologicalProcess-EBI-UniProt-GOA-ACAP-ARAP_13.05.2021_00h00	0.00013752	0.00101765	0.000118842	0.000950737	[5, 6, 7]	Group48	26.4706	18	[Actl6a, Fen1, Hmga2, Lig1, Mcm2, Mcm3, Mcm4, Mcm5, Mcm6, Mcm7, Parp1, Pcna, Pds5a, Smc2, Smc4, Smchd1, Uchl5, Uhrf1]
GO:0006310	DNA recombination	GO_BiologicalProcess-EBI-UniProt-GOA-ACAP-ARAP_13.05.2021_00h00	0.00148057	0.00456508	0.000118842	0.000950737	[5, 6, 7]	Group48	26.6667	12	[Actl6a, Lig1, Mcm2, Mcm3, Mcm4, Mcm5, Mcm6, Mcm7, Parp1, Smchd1, Top2a, Uchl5]
GO:0071103	DNA conformation change	GO_BiologicalProcess-EBI-UniProt-GOA-ACAP-ARAP_13.05.2021_00h00	4.02053e-05	0.000557848	0.000118842	0.000950737	[6]	Group48	27.9412	19	[Acin1, Apobec1, Cdk1, Dnmt1, Hat1, Hmga2, Ipo4, Mcm2, Mcm3, Mcm4, Mcm5, Mcm6, Mcm7, Nap1l1, Rbbp4, Smc2, Smc4, Smchd1, Top2a]
GO:1990837	sequence-specific double-stranded DNA binding	GO_MolecularFunction-EBI-UniProt-GOA-ACAP-ARAP_13.05.2021_00h00	0.00328147	0.00700468	0.000118842	0.000950737	[6]	Group48	20.6897	18	[Cbx3, Hmga2, Ifi205, Lgals9, Lrrfip1, Mcm2, Mcm3, Mcm4, Mcm5, Mcm6, Mcm7, Mmp12, Parp1, Rbbp4, Rexo2, Stat1, Stat3, Uhrf1]
GO:0000228	nuclear chromosome	GO_CellularComponent-EBI-UniProt-GOA-ACAP-ARAP_13.05.2021_00h00	4.49269e-05	0.000554099	0.000118842	0.000950737	[6, 7]	Group48	33.3333	14	[Actl6a, Anp32e, Hmga2, Mcm2, Mcm3, Mcm4, Mcm5, Mcm6, Mcm7, Pcna, Smc2, Smchd1, Top2a, Uchl5]
GO:0006270	DNA replication initiation	GO_BiologicalProcess-EBI-UniProt-GOA-ACAP-ARAP_13.05.2021_00h00	7.94682e-07	2.20524e-05	0.000118842	0.000950737	[5, 6, 7, 8]	Group48	100	6	[Mcm2, Mcm3, Mcm4, Mcm5, Mcm6, Mcm7]
GO:0033260	nuclear DNA replication	GO_BiologicalProcess-EBI-UniProt-GOA-ACAP-ARAP_13.05.2021_00h00	3.41257e-07	1.26265e-05	0.000118842	0.000950737	[4, 5, 8, 9]	Group48	80	8	[Lig1, Mcm2, Mcm3, Mcm4, Mcm5, Mcm6, Mcm7, Pcna]
GO:0006267	pre-replicative complex assembly involved in nuclear cell cycle DNA replication	GO_BiologicalProcess-EBI-UniProt-GOA-ACAP-ARAP_13.05.2021_00h00	7.94682e-07	2.20524e-05	0.000118842	0.000950737	[4, 5, 6, 9, 10]	Group48	100	6	[Mcm2, Mcm3, Mcm4, Mcm5, Mcm6, Mcm7]
GO:0003688	DNA replication origin binding	GO_MolecularFunction-EBI-UniProt-GOA-ACAP-ARAP_13.05.2021_00h00	5.13899e-06	0.000114086	0.000118842	0.000950737	[7]	Group48	85.7143	6	[Mcm2, Mcm3, Mcm4, Mcm5, Mcm6, Mcm7]
GO:0006302	double-strand break repair	GO_BiologicalProcess-EBI-UniProt-GOA-ACAP-ARAP_13.05.2021_00h00	0.00088823	0.00318044	0.000118842	0.000950737	[6, 7, 8]	Group48	31.25	10	[Hmga2, Lig1, Mcm2, Mcm3, Mcm4, Mcm5, Mcm6, Mcm7, Parp1, Smchd1]
GO:0071162	CMG complex	GO_CellularComponent-EBI-UniProt-GOA-ACAP-ARAP_13.05.2021_00h00	7.94682e-07	2.20524e-05	0.000118842	0.000950737	[4, 7, 8, 9]	Group48	100	6	[Mcm2, Mcm3, Mcm4, Mcm5, Mcm6, Mcm7]
GO:0000724	double-strand break repair via homologous recombination	GO_BiologicalProcess-EBI-UniProt-GOA-ACAP-ARAP_13.05.2021_00h00	0.000263411	0.00153888	0.000118842	0.000950737	[7, 8, 9]	Group48	42.1053	8	[Mcm2, Mcm3, Mcm4, Mcm5, Mcm6, Mcm7, Parp1, Smchd1]
GO:0032508	DNA duplex unwinding	GO_BiologicalProcess-EBI-UniProt-GOA-ACAP-ARAP_13.05.2021_00h00	0.00412307	0.00762768	0.000118842	0.000950737	[8]	Group48	31.8182	7	[Mcm2, Mcm3, Mcm4, Mcm5, Mcm6, Mcm7, Top2a]
GO:0000727	double-strand break repair via break-induced replication	GO_BiologicalProcess-EBI-UniProt-GOA-ACAP-ARAP_13.05.2021_00h00	7.94682e-07	2.20524e-05	0.000118842	0.000950737	[8, 9, 10]	Group48	100	6	[Mcm2, Mcm3, Mcm4, Mcm5, Mcm6, Mcm7]
GO:0002694	regulation of leukocyte activation	GO_BiologicalProcess-EBI-UniProt-GOA-ACAP-ARAP_13.05.2021_00h00	0.000736725	0.00292059	1.61663e-06	7.75983e-05	[3, 4, 5]	Group49	23.3766	18	[Adam8, Adk, Arg1, Clic1, Coro1a, Fcer1g, Flot2, Hmox1, Lamp1, Lgals1, Lgals9, Lilrb4a, Pla2g4a, Pycard, Ripk3, Stap1, Stx4a, Tnfaip8l2]
GO:0007162	negative regulation of cell adhesion	GO_BiologicalProcess-EBI-UniProt-GOA-ACAP-ARAP_13.05.2021_00h00	0.00155031	0.00465093	1.61663e-06	7.75983e-05	[3, 4, 5]	Group49	25.4902	13	[Adam8, Arg1, Gtpbp4, Lgals1, Lgals9, Lpxn, Lrp1, Mmp12, Myadm, Rasa1, Tnfaip8l2, Wnk1, Ythdf2]
GO:0045785	positive regulation of cell adhesion	GO_BiologicalProcess-EBI-UniProt-GOA-ACAP-ARAP_13.05.2021_00h00	0.00187959	0.00508863	1.61663e-06	7.75983e-05	[3, 4, 5]	Group49	21.6867	18	[Adam8, Adk, Apbb1ip, Capn1, Cd36, Coro1a, Dab2, Flot2, Hsd17b12, Itga6, Itgb1, Lgals1, Lgals9, Myadm, Nrp1, Ptk2b, Pycard, Stx4a]
GO:0050867	positive regulation of cell activation	GO_BiologicalProcess-EBI-UniProt-GOA-ACAP-ARAP_13.05.2021_00h00	0.00126916	0.00414342	1.61663e-06	7.75983e-05	[3, 4, 5]	Group49	26	13	[Adam8, Adk, Coro1a, Fcer1g, Flot2, Lamp1, Lgals1, Lgals9, Pla2g4a, Plek, Pycard, Stap1, Stx4a]
GO:0002703	regulation of leukocyte mediated immunity	GO_BiologicalProcess-EBI-UniProt-GOA-ACAP-ARAP_13.05.2021_00h00	0.012774	0.0166813	1.61663e-06	7.75983e-05	[4, 5]	Group49	21.5686	11	[Arg1, Arrb2, Clic1, Fcer1g, Hmox1, Lamp1, Lgals9, Ripk3, Stap1, Stx4a, Tap1]
GO:0002819	regulation of adaptive immune response	GO_BiologicalProcess-EBI-UniProt-GOA-ACAP-ARAP_13.05.2021_00h00	0.0209692	0.0242456	1.61663e-06	7.75983e-05	[4, 5]	Group49	24.1379	7	[Arg1, Clic1, Fcer1g, Lgals9, Pla2g4a, Pycard, Ripk3]
GO:0022407	regulation of cell-cell adhesion	GO_BiologicalProcess-EBI-UniProt-GOA-ACAP-ARAP_13.05.2021_00h00	0.00351938	0.00710275	1.61663e-06	7.75983e-05	[4, 5]	Group49	22.0588	15	[Adam8, Adk, Arg1, Capn1, Coro1a, Flot2, Gtpbp4, Itga6, Lgals1, Lgals9, Myadm, Pycard, Tnfaip8l2, Wnk1, Ythdf2]
GO:0031349	positive regulation of defense response	GO_BiologicalProcess-EBI-UniProt-GOA-ACAP-ARAP_13.05.2021_00h00	0.00392276	0.00750736	1.61663e-06	7.75983e-05	[3, 4, 5, 6]	Group49	24	12	[Adam8, Alox5ap, Arg1, Fcer1g, Ifi205, Lamp1, Lgals9, Lpl, Mmp12, Pla2g4a, Pycard, Stap1]
GO:0042110	T cell activation	GO_BiologicalProcess-EBI-UniProt-GOA-ACAP-ARAP_13.05.2021_00h00	0.0026825	0.00633527	1.61663e-06	7.75983e-05	[4, 5]	Group49	21.519	17	[Adam8, Adk, Apbb1ip, Arg1, Clic1, Coro1a, Dock2, Fcer1g, Flot2, Lgals1, Lgals9, Lilrb4a, Pycard, Ripk3, Stat3, Tnfaip8l2, Wdfy4]
GO:0046651	lymphocyte proliferation	GO_BiologicalProcess-EBI-UniProt-GOA-ACAP-ARAP_13.05.2021_00h00	0.00763871	0.0111565	1.61663e-06	7.75983e-05	[4, 5]	Group49	22.2222	12	[Adk, Arg1, Cd180, Clic1, Coro1a, Dock2, Hprt, Impdh1, Lgals9, Lilrb4a, Pycard, Ripk3]
GO:0010811	positive regulation of cell-substrate adhesion	GO_BiologicalProcess-EBI-UniProt-GOA-ACAP-ARAP_13.05.2021_00h00	0.0241723	0.0271023	1.61663e-06	7.75983e-05	[4, 5, 6]	Group49	22.2222	8	[Cd36, Dab2, Hsd17b12, Itga6, Itgb1, Myadm, Nrp1, Ptk2b]
GO:0022408	negative regulation of cell-cell adhesion	GO_BiologicalProcess-EBI-UniProt-GOA-ACAP-ARAP_13.05.2021_00h00	0.0097139	0.0133116	1.61663e-06	7.75983e-05	[4, 5, 6]	Group49	25.8065	8	[Adam8, Arg1, Gtpbp4, Lgals9, Myadm, Tnfaip8l2, Wnk1, Ythdf2]
GO:0022409	positive regulation of cell-cell adhesion	GO_BiologicalProcess-EBI-UniProt-GOA-ACAP-ARAP_13.05.2021_00h00	0.0141161	0.0178055	1.61663e-06	7.75983e-05	[4, 5, 6]	Group49	23.0769	9	[Adam8, Adk, Capn1, Coro1a, Flot2, Itga6, Lgals1, Lgals9, Pycard]
GO:0051249	regulation of lymphocyte activation	GO_BiologicalProcess-EBI-UniProt-GOA-ACAP-ARAP_13.05.2021_00h00	0.0156661	0.0193215	1.61663e-06	7.75983e-05	[4, 5, 6]	Group49	20.339	12	[Adam8, Adk, Arg1, Clic1, Coro1a, Flot2, Lamp1, Lgals1, Lgals9, Pycard, Ripk3, Tnfaip8l2]
GO:0002706	regulation of lymphocyte mediated immunity	GO_BiologicalProcess-EBI-UniProt-GOA-ACAP-ARAP_13.05.2021_00h00	0.0118771	0.0156947	1.61663e-06	7.75983e-05	[5, 6]	Group49	25	8	[Arg1, Arrb2, Clic1, Fcer1g, Lamp1, Lgals9, Ripk3, Tap1]
GO:0042098	T cell proliferation	GO_BiologicalProcess-EBI-UniProt-GOA-ACAP-ARAP_13.05.2021_00h00	0.0166691	0.0203327	1.61663e-06	7.75983e-05	[5, 6]	Group49	22.5	9	[Adk, Arg1, Clic1, Coro1a, Dock2, Lgals9, Lilrb4a, Pycard, Ripk3]
GO:0051251	positive regulation of lymphocyte activation	GO_BiologicalProcess-EBI-UniProt-GOA-ACAP-ARAP_13.05.2021_00h00	0.032867	0.0347451	1.61663e-06	7.75983e-05	[4, 5, 6, 7]	Group49	21.0526	8	[Adam8, Adk, Coro1a, Flot2, Lamp1, Lgals1, Lgals9, Pycard]
GO:1903037	regulation of leukocyte cell-cell adhesion	GO_BiologicalProcess-EBI-UniProt-GOA-ACAP-ARAP_13.05.2021_00h00	0.00938932	0.0130277	1.61663e-06	7.75983e-05	[5, 6]	Group49	22.449	11	[Adam8, Adk, Arg1, Capn1, Coro1a, Flot2, Lgals1, Lgals9, Pycard, Tnfaip8l2, Wnk1]
GO:0045089	positive regulation of innate immune response	GO_BiologicalProcess-EBI-UniProt-GOA-ACAP-ARAP_13.05.2021_00h00	0.0437694	0.0449852	1.61663e-06	7.75983e-05	[4, 5, 6, 7, 8]	Group49	22.2222	6	[Adam8, Ifi205, Lamp1, Lgals9, Mmp12, Pycard]
GO:0042129	regulation of T cell proliferation	GO_BiologicalProcess-EBI-UniProt-GOA-ACAP-ARAP_13.05.2021_00h00	0.0141097	0.0180021	1.61663e-06	7.75983e-05	[6, 7, 8]	Group49	25.9259	7	[Adk, Arg1, Clic1, Coro1a, Lgals9, Pycard, Ripk3]

## Sheet: ClueGO Results_SexDEPs_preOCs
ID	Term	Ontology Source	Term PValue	Term PValue Corrected with Benjamini-Hochberg	Group PValue	Group PValue Corrected with Benjamini-Hochberg	GOLevels	GOGroups	% Associated Genes	Nr. Genes	Associated Genes Found
GO:0005758	mitochondrial intermembrane space	GO_CellularComponent-EBI-UniProt-GOA-ACAP-ARAP_25.05.2022_00h00	0.0154077	0.0186326	0.0154077	0.0182091	[5, 6, 7]	Group00	27.2727	6	[Ak2, Capn2, Cat, Gatm, Glrx, Sod1]
GO:0045765	regulation of angiogenesis	GO_BiologicalProcess-EBI-UniProt-GOA-ACAP-ARAP_25.05.2022_00h00	0.00901617	0.0142073	0.00901617	0.0146513	[4, 5, 6, 7, 8, 9, 10]	Group01	24.3243	9	[Cd36, Cybb, Glul, Itgax, Pgk1, Pkm, Rnh1, Sars, Stab1]
KEGG:03320	PPAR signaling pathway	KEGG_25.05.2022	0.00937702	0.0143413	0.00937702	0.0135446	[-1]	Group02	30	6	[Cd36, Cpt1a, Fabp4, Fabp5, Me1, Pck2]
GO:0046822	regulation of nucleocytoplasmic transport	GO_BiologicalProcess-EBI-UniProt-GOA-ACAP-ARAP_25.05.2022_00h00	0.0152487	0.0188794	0.0152487	0.0198233	[5, 6, 7]	Group03	22.5	9	[Anp32b, Cd36, Cpsf6, Pik3r1, Prkaca, Prkcd, Tardbp, Tpr, Ywhae]
KEGG:00480	Glutathione metabolism	KEGG_25.05.2022	0.0346452	0.0367663	0.0346452	0.0346452	[-1]	Group04	23.0769	6	[Gclm, Gsr, Gstm1, Idh1, Pgd, Rrm2]
KEGG:04933	AGE-RAGE signaling pathway in diabetic complications	KEGG_25.05.2022	0.0154077	0.0186326	0.0179046	0.0193966	[-1]	Group05	27.2727	6	[Casp3, Cdk4, Cybb, Fn1, Pik3r1, Prkcd]
KEGG:05146	Amoebiasis	KEGG_25.05.2022	0.0237253	0.0257024	0.0179046	0.0193966	[-1]	Group05	25	6	[Actn1, Casp3, Fn1, Pik3r1, Prdx1, Prkaca]
GO:0061013	regulation of mRNA catabolic process	GO_BiologicalProcess-EBI-UniProt-GOA-ACAP-ARAP_25.05.2022_00h00	0.0179046	0.0211599	0.0179046	0.0193966	[5, 6, 7, 8, 9]	Group06	21.9512	9	[Hnrnpab, Hnrnpu, Myef2, Npm1, Rbm8a, Tardbp, Thrap3, Vim, Ybx1]
GO:0043488	regulation of mRNA stability	GO_BiologicalProcess-EBI-UniProt-GOA-ACAP-ARAP_25.05.2022_00h00	0.0444604	0.0453322	0.0179046	0.0193966	[4, 6, 7, 8, 9, 10]	Group06	20.5882	7	[Hnrnpu, Myef2, Npm1, Tardbp, Thrap3, Vim, Ybx1]
GO:0046394	carboxylic acid biosynthetic process	GO_BiologicalProcess-EBI-UniProt-GOA-ACAP-ARAP_25.05.2022_00h00	0.00499886	0.0092836	0.00499886	0.0092836	[5, 6]	Group07	20.5128	16	[Akr1a1, Asl, Erlin1, Fabp5, Gatm, Glul, Gstm1, Hsd17b10, Mthfd1l, Oat, Phgdh, Pkm, Plod3, Psat1, Slc25a12, Tbxas1]
GO:1901607	alpha-amino acid biosynthetic process	GO_BiologicalProcess-EBI-UniProt-GOA-ACAP-ARAP_25.05.2022_00h00	0.0233966	0.0258856	0.00499886	0.0092836	[5, 6, 7, 8]	Group07	23.3333	7	[Asl, Glul, Oat, Phgdh, Plod3, Psat1, Slc25a12]
KEGG:04146	Peroxisome	KEGG_25.05.2022	0.0411589	0.0428053	0.00399308	0.00865167	[-1]	Group08	22.2222	6	[Cat, Idh1, Prdx1, Prdx5, Sod1, Xdh]
GO:1990748	cellular detoxification	GO_BiologicalProcess-EBI-UniProt-GOA-ACAP-ARAP_25.05.2022_00h00	0.000429313	0.00318918	0.00399308	0.00865167	[2, 5]	Group08	31.4286	11	[Adh5, Akr1a1, Aldh2, Cat, Cd36, Glrx, Gsr, Prdx1, Prdx5, Sod1, Srxn1]
GO:0098869	cellular oxidant detoxification	GO_BiologicalProcess-EBI-UniProt-GOA-ACAP-ARAP_25.05.2022_00h00	0.00575283	0.00997157	0.00399308	0.00865167	[3, 6]	Group08	27.5862	8	[Cat, Cd36, Glrx, Gsr, Prdx1, Prdx5, Sod1, Srxn1]
KEGG:00230	Purine metabolism	KEGG_25.05.2022	0.00172335	0.00527142	0.000133257	0.000433087	[-1]	Group09	28.5714	10	[Ak2, Ampd3, Impdh1, Impdh2, Nt5c2, Nudt9, Pgm1, Prps1l1, Rrm2, Xdh]
GO:0046434	organophosphate catabolic process	GO_BiologicalProcess-EBI-UniProt-GOA-ACAP-ARAP_25.05.2022_00h00	0.000943426	0.0037737	0.000133257	0.000433087	[4, 5]	Group09	28.9474	11	[Acat1, Ampd3, Idh1, Inpp1, Ncf2, Nt5c2, Nudt9, Prdx5, Prkcd, Samhd1, Xdh]
GO:0009161	ribonucleoside monophosphate metabolic process	GO_BiologicalProcess-EBI-UniProt-GOA-ACAP-ARAP_25.05.2022_00h00	0.0130754	0.0169981	0.000133257	0.000433087	[6, 7, 8]	Group09	25.9259	7	[Ak2, Ampd3, Impdh1, Impdh2, Nt5c2, Prps1l1, Xdh]
GO:0009166	nucleotide catabolic process	GO_BiologicalProcess-EBI-UniProt-GOA-ACAP-ARAP_25.05.2022_00h00	0.00379663	0.00789699	0.000133257	0.000433087	[6, 7, 8]	Group09	31.8182	7	[Acat1, Ampd3, Ncf2, Nt5c2, Nudt9, Samhd1, Xdh]
KEGG:00010	Glycolysis / Gluconeogenesis	KEGG_25.05.2022	0.00314813	0.0071175	2.99185e-06	1.29647e-05	[-1]	Group10	28.125	9	[Adh5, Akr1a1, Aldh2, Hk3, Pck2, Pfkl, Pgk1, Pgm1, Pkm]
KEGG:00620	Pyruvate metabolism	KEGG_25.05.2022	6.95472e-06	0.000361645	2.99185e-06	1.29647e-05	[-1]	Group10	45.8333	11	[Acat1, Adh5, Akr1a1, Aldh2, Fh1, Mdh1, Mdh2, Me1, Pck2, Pcx, Pkm]
KEGG:05230	Central carbon metabolism in cancer	KEGG_25.05.2022	0.0237253	0.0257024	2.99185e-06	1.29647e-05	[-1]	Group10	25	6	[Hk3, Idh1, Pfkl, Pik3r1, Pkm, Slc16a3]
GO:0006006	glucose metabolic process	GO_BiologicalProcess-EBI-UniProt-GOA-ACAP-ARAP_25.05.2022_00h00	0.00113117	0.00392139	2.99185e-06	1.29647e-05	[5, 6]	Group10	25	14	[Cd36, Cpt1a, Fabp5, Hk3, Mdh1, Mdh2, Pck2, Pcx, Pfkl, Pgk1, Pgm1, Pik3r1, Pkm, Slc25a12]
GO:0009185	ribonucleoside diphosphate metabolic process	GO_BiologicalProcess-EBI-UniProt-GOA-ACAP-ARAP_25.05.2022_00h00	0.0109132	0.0153375	2.99185e-06	1.29647e-05	[6, 7, 8]	Group10	25	8	[Ak2, Ampd3, Hk3, Nudt9, Pfkl, Pgk1, Pkm, Rrm2]
GO:0046031	ADP metabolic process	GO_BiologicalProcess-EBI-UniProt-GOA-ACAP-ARAP_25.05.2022_00h00	0.0105201	0.0151956	2.99185e-06	1.29647e-05	[7, 8, 9, 10]	Group10	26.9231	7	[Ak2, Ampd3, Hk3, Nudt9, Pfkl, Pgk1, Pkm]
GO:0034284	response to monosaccharide	GO_BiologicalProcess-EBI-UniProt-GOA-ACAP-ARAP_25.05.2022_00h00	0.0088193	0.0143314	0.00285481	0.00742251	[5]	Group11	23.2558	10	[Aacs, Casp3, Cat, Gclm, Glul, Mpc2, Ncf2, Pck2, Pfkl, Prkaca]
GO:0042886	amide transport	GO_BiologicalProcess-EBI-UniProt-GOA-ACAP-ARAP_25.05.2022_00h00	0.013336	0.016914	0.00285481	0.00742251	[5]	Group11	21.1538	11	[Aacs, Abcb1b, Car2, Cpt1a, Glrx, Glul, Mpc2, Pck2, Pfkl, Tardbp, Tcirg1]
GO:0090087	regulation of peptide transport	GO_BiologicalProcess-EBI-UniProt-GOA-ACAP-ARAP_25.05.2022_00h00	0.00273552	0.00646576	0.00285481	0.00742251	[4, 5, 6, 7]	Group11	27.027	10	[Aacs, Car2, Cpt1a, Glrx, Glul, Mpc2, Pck2, Pfkl, Tardbp, Tcirg1]
GO:0009749	response to glucose	GO_BiologicalProcess-EBI-UniProt-GOA-ACAP-ARAP_25.05.2022_00h00	0.0152487	0.0188794	0.00285481	0.00742251	[7]	Group11	22.5	9	[Aacs, Casp3, Gclm, Glul, Mpc2, Ncf2, Pck2, Pfkl, Prkaca]
GO:0030073	insulin secretion	GO_BiologicalProcess-EBI-UniProt-GOA-ACAP-ARAP_25.05.2022_00h00	0.00609522	0.0102242	0.00285481	0.00742251	[5, 6, 7, 8, 9]	Group11	25.7143	9	[Aacs, Cpt1a, Glrx, Glul, Mpc2, Pck2, Pfkl, Tardbp, Tcirg1]
GO:0050796	regulation of insulin secretion	GO_BiologicalProcess-EBI-UniProt-GOA-ACAP-ARAP_25.05.2022_00h00	0.00146163	0.0047503	0.00285481	0.00742251	[5, 6, 7, 8, 9, 10]	Group11	31.0345	9	[Aacs, Cpt1a, Glrx, Glul, Mpc2, Pck2, Pfkl, Tardbp, Tcirg1]
KEGG:00010	Glycolysis / Gluconeogenesis	KEGG_25.05.2022	0.00314813	0.0071175	2.88713e-06	1.87664e-05	[-1]	Group12	28.125	9	[Adh5, Akr1a1, Aldh2, Hk3, Pck2, Pfkl, Pgk1, Pgm1, Pkm]
KEGG:00020	Citrate cycle (TCA cycle)	KEGG_25.05.2022	0.00270538	0.00669904	2.88713e-06	1.87664e-05	[-1]	Group12	30.7692	8	[Cs, Fh1, Idh1, Mdh1, Mdh2, Pck2, Pcx, Sdhb]
KEGG:00620	Pyruvate metabolism	KEGG_25.05.2022	6.95472e-06	0.000361645	2.88713e-06	1.87664e-05	[-1]	Group12	45.8333	11	[Acat1, Adh5, Akr1a1, Aldh2, Fh1, Mdh1, Mdh2, Me1, Pck2, Pcx, Pkm]
KEGG:00630	Glyoxylate and dicarboxylate metabolism	KEGG_25.05.2022	0.00265844	0.00691195	2.88713e-06	1.87664e-05	[-1]	Group12	37.5	6	[Acat1, Cat, Cs, Glul, Mdh1, Mdh2]
GO:0006099	tricarboxylic acid cycle	GO_BiologicalProcess-EBI-UniProt-GOA-ACAP-ARAP_25.05.2022_00h00	0.0154077	0.0186326	2.88713e-06	1.87664e-05	[3, 7]	Group12	27.2727	6	[Cs, Fh1, Idh1, Mdh1, Mdh2, Sdhb]
GO:0045333	cellular respiration	GO_BiologicalProcess-EBI-UniProt-GOA-ACAP-ARAP_25.05.2022_00h00	0.002036	0.00588177	2.88713e-06	1.87664e-05	[5]	Group12	20.4082	20	[Atp5b, Atp5d, Atp5pb, Cat, Cox4i1, Cs, Cyc1, Etfa, Fh1, Idh1, Mdh1, Mdh2, Ndufa12, Prkaca, Sdhb, Slc25a12, Slc37a2, Uqcrc1, Uqcrc2, Uqcrfs1]
GO:0009060	aerobic respiration	GO_BiologicalProcess-EBI-UniProt-GOA-ACAP-ARAP_25.05.2022_00h00	0.00436788	0.00841222	2.88713e-06	1.87664e-05	[6]	Group12	20.7792	16	[Atp5b, Atp5d, Atp5pb, Cat, Cox4i1, Cs, Cyc1, Fh1, Idh1, Mdh1, Mdh2, Ndufa12, Sdhb, Uqcrc1, Uqcrc2, Uqcrfs1]
KEGG:00020	Citrate cycle (TCA cycle)	KEGG_25.05.2022	0.00270538	0.00669904	2.05828e-07	2.67577e-06	[-1]	Group13	30.7692	8	[Cs, Fh1, Idh1, Mdh1, Mdh2, Pck2, Pcx, Sdhb]
KEGG:00190	Oxidative phosphorylation	KEGG_25.05.2022	0.00064079	0.00370234	2.05828e-07	2.67577e-06	[-1]	Group13	25.4237	15	[Atp5b, Atp5d, Atp5pb, Atp6v0d2, Atp6v1a, Atp6v1e1, Atp6v1g1, Cox4i1, Cyc1, Ndufa12, Sdhb, Tcirg1, Uqcrc1, Uqcrc2, Uqcrfs1]
KEGG:04260	Cardiac muscle contraction	KEGG_25.05.2022	0.00526127	0.009434	2.05828e-07	2.67577e-06	[-1]	Group13	33.3333	6	[Cox4i1, Cyc1, Tpm1, Uqcrc1, Uqcrc2, Uqcrfs1]
KEGG:04721	Synaptic vesicle cycle	KEGG_25.05.2022	0.0192594	0.0222553	2.05828e-07	2.67577e-06	[-1]	Group13	26.087	6	[Ap2a2, Atp6v0d2, Atp6v1a, Atp6v1e1, Atp6v1g1, Tcirg1]
KEGG:04966	Collecting duct acid secretion	KEGG_25.05.2022	0.000721886	0.00375381	2.05828e-07	2.67577e-06	[-1]	Group13	46.1538	6	[Atp6v0d2, Atp6v1a, Atp6v1e1, Atp6v1g1, Car2, Tcirg1]
KEGG:05165	Human papillomavirus infection	KEGG_25.05.2022	0.011211	0.0153414	2.05828e-07	2.67577e-06	[-1]	Group13	20.3125	13	[Atp6v0d2, Atp6v1a, Atp6v1e1, Atp6v1g1, Casp3, Cdk4, Chd4, Eif2ak2, Fn1, Pik3r1, Pkm, Prkaca, Tcirg1]
KEGG:05203	Viral carcinogenesis	KEGG_25.05.2022	0.0127767	0.0170356	2.05828e-07	2.67577e-06	[-1]	Group13	20	13	[Actn1, Atp6v0d2, Casp3, Cdk4, Chd4, Eif2ak2, Pik3r1, Pkm, Prkaca, Ranbp1, Scin, Ywhab, Ywhae]
KEGG:05208	Chemical carcinogenesis	KEGG_25.05.2022	0.00349361	0.0075695	2.05828e-07	2.67577e-06	[-1]	Group13	20.7317	17	[Akr1a1, Atp5b, Atp5d, Atp5pb, Cat, Cox4i1, Cyc1, Gstm1, Ncf2, Ndufa12, Pik3r1, Prkcd, Sdhb, Sod1, Uqcrc1, Uqcrc2, Uqcrfs1]
KEGG:05323	Rheumatoid arthritis	KEGG_25.05.2022	0.000986045	0.00366245	2.05828e-07	2.67577e-06	[-1]	Group13	38.8889	7	[Acp5, Atp6v0d2, Atp6v1a, Atp6v1e1, Atp6v1g1, Ctsk, Tcirg1]
KEGG:05415	Diabetic cardiomyopathy	KEGG_25.05.2022	0.00264691	0.00724417	2.05828e-07	2.67577e-06	[-1]	Group13	21.25	17	[Atp5b, Atp5d, Atp5pb, Cd36, Cox4i1, Cybb, Cyc1, Gsr, Mpc2, Ncf2, Ndufa12, Pik3r1, Prkcd, Sdhb, Uqcrc1, Uqcrc2, Uqcrfs1]
GO:0006099	tricarboxylic acid cycle	GO_BiologicalProcess-EBI-UniProt-GOA-ACAP-ARAP_25.05.2022_00h00	0.0154077	0.0186326	2.05828e-07	2.67577e-06	[3, 7]	Group13	27.2727	6	[Cs, Fh1, Idh1, Mdh1, Mdh2, Sdhb]
GO:0006820	anion transport	GO_BiologicalProcess-EBI-UniProt-GOA-ACAP-ARAP_25.05.2022_00h00	0.000525055	0.00341285	2.05828e-07	2.67577e-06	[5]	Group13	25.8621	15	[Abcb1b, Car2, Cd36, Dpysl2, Mfsd10, Mpc2, Prkcd, Slc16a3, Slc25a1, Slc25a10, Slc25a11, Slc25a12, Slc37a2, Slc43a2, Slc7a8]
GO:0015849	organic acid transport	GO_BiologicalProcess-EBI-UniProt-GOA-ACAP-ARAP_25.05.2022_00h00	2.79008e-05	0.000483614	2.05828e-07	2.67577e-06	[5]	Group13	34.1463	14	[Abcb1b, Cd36, Dpysl2, Fabp4, Fabp5, Mpc2, Prkcd, Slc16a3, Slc25a1, Slc25a10, Slc25a11, Slc25a12, Slc43a2, Slc7a8]
GO:0022804	active transmembrane transporter activity	GO_BiologicalProcess-EBI-UniProt-GOA-ACAP-ARAP_25.05.2022_00h00	0.000925563	0.00401077	2.05828e-07	2.67577e-06	[4, 6]	Group13	23.8806	16	[Abcb1b, Atp5b, Atp6v0d2, Atp6v1a, Atp6v1e1, Atp6v1g1, Cyc1, Slc16a3, Slc25a1, Slc25a10, Slc25a11, Slc25a12, Slc37a2, Slc7a8, Tcirg1, Uqcrfs1]
GO:0045333	cellular respiration	GO_BiologicalProcess-EBI-UniProt-GOA-ACAP-ARAP_25.05.2022_00h00	0.002036	0.00588177	2.05828e-07	2.67577e-06	[5]	Group13	20.4082	20	[Atp5b, Atp5d, Atp5pb, Cat, Cox4i1, Cs, Cyc1, Etfa, Fh1, Idh1, Mdh1, Mdh2, Ndufa12, Prkaca, Sdhb, Slc25a12, Slc37a2, Uqcrc1, Uqcrc2, Uqcrfs1]
GO:0098656	anion transmembrane transport	GO_BiologicalProcess-EBI-UniProt-GOA-ACAP-ARAP_25.05.2022_00h00	0.000362051	0.00313777	2.05828e-07	2.67577e-06	[4, 6]	Group13	28.8889	13	[Abcb1b, Cd36, Mfsd10, Mpc2, Prkcd, Slc16a3, Slc25a1, Slc25a10, Slc25a11, Slc25a12, Slc37a2, Slc43a2, Slc7a8]
GO:0015711	organic anion transport	GO_BiologicalProcess-EBI-UniProt-GOA-ACAP-ARAP_25.05.2022_00h00	9.48526e-05	0.00123308	2.05828e-07	2.67577e-06	[5, 6]	Group13	32.5	13	[Cd36, Dpysl2, Mfsd10, Mpc2, Prkcd, Slc16a3, Slc25a1, Slc25a10, Slc25a11, Slc25a12, Slc37a2, Slc43a2, Slc7a8]
GO:0022904	respiratory electron transport chain	GO_BiologicalProcess-EBI-UniProt-GOA-ACAP-ARAP_25.05.2022_00h00	0.0104407	0.0155119	2.05828e-07	2.67577e-06	[5, 6]	Group13	22.7273	10	[Cox4i1, Cyc1, Etfa, Ndufa12, Sdhb, Slc25a12, Slc37a2, Uqcrc1, Uqcrc2, Uqcrfs1]
GO:1905039	carboxylic acid transmembrane transport	GO_BiologicalProcess-EBI-UniProt-GOA-ACAP-ARAP_25.05.2022_00h00	2.76906e-05	0.000719957	2.05828e-07	2.67577e-06	[4, 6, 7]	Group13	40.7407	11	[Abcb1b, Cd36, Mpc2, Prkcd, Slc16a3, Slc25a1, Slc25a10, Slc25a11, Slc25a12, Slc43a2, Slc7a8]
GO:0008509	anion transmembrane transporter activity	GO_BiologicalProcess-EBI-UniProt-GOA-ACAP-ARAP_25.05.2022_00h00	0.000943426	0.0037737	2.05828e-07	2.67577e-06	[5, 7]	Group13	28.9474	11	[Abcb1b, Cd36, Mfsd10, Mpc2, Slc16a3, Slc25a1, Slc25a10, Slc25a11, Slc25a12, Slc37a2, Slc7a8]
GO:0009060	aerobic respiration	GO_BiologicalProcess-EBI-UniProt-GOA-ACAP-ARAP_25.05.2022_00h00	0.00436788	0.00841222	2.05828e-07	2.67577e-06	[6]	Group13	20.7792	16	[Atp5b, Atp5d, Atp5pb, Cat, Cox4i1, Cs, Cyc1, Fh1, Idh1, Mdh1, Mdh2, Ndufa12, Sdhb, Uqcrc1, Uqcrc2, Uqcrfs1]
GO:0015291	secondary active transmembrane transporter activity	GO_BiologicalProcess-EBI-UniProt-GOA-ACAP-ARAP_25.05.2022_00h00	0.00379663	0.00789699	2.05828e-07	2.67577e-06	[5, 7]	Group13	31.8182	7	[Slc16a3, Slc25a1, Slc25a10, Slc25a11, Slc25a12, Slc37a2, Slc7a8]
GO:0022853	active ion transmembrane transporter activity	GO_BiologicalProcess-EBI-UniProt-GOA-ACAP-ARAP_25.05.2022_00h00	0.00422095	0.00844191	2.05828e-07	2.67577e-06	[5, 7]	Group13	24.4444	11	[Atp5b, Atp6v0d2, Atp6v1a, Atp6v1e1, Atp6v1g1, Cyc1, Slc25a1, Slc25a12, Slc37a2, Tcirg1, Uqcrfs1]
GO:0046942	carboxylic acid transport	GO_BiologicalProcess-EBI-UniProt-GOA-ACAP-ARAP_25.05.2022_00h00	0.000125185	0.00130192	2.05828e-07	2.67577e-06	[6, 7]	Group13	35.4839	11	[Cd36, Dpysl2, Mpc2, Prkcd, Slc16a3, Slc25a1, Slc25a10, Slc25a11, Slc25a12, Slc43a2, Slc7a8]
GO:0019646	aerobic electron transport chain	GO_BiologicalProcess-EBI-UniProt-GOA-ACAP-ARAP_25.05.2022_00h00	0.0346452	0.0367663	2.05828e-07	2.67577e-06	[6, 7, 8]	Group13	23.0769	6	[Cox4i1, Cyc1, Sdhb, Uqcrc1, Uqcrc2, Uqcrfs1]
GO:0042626	ATPase-coupled transmembrane transporter activity	GO_BiologicalProcess-EBI-UniProt-GOA-ACAP-ARAP_25.05.2022_00h00	0.0233966	0.0258856	2.05828e-07	2.67577e-06	[6, 8]	Group13	23.3333	7	[Abcb1b, Atp5b, Atp6v0d2, Atp6v1a, Atp6v1e1, Atp6v1g1, Tcirg1]
GO:0015078	proton transmembrane transporter activity	GO_BiologicalProcess-EBI-UniProt-GOA-ACAP-ARAP_25.05.2022_00h00	0.000733916	0.00346942	2.05828e-07	2.67577e-06	[6, 7, 8, 9]	Group13	29.7297	11	[Atp5b, Atp5d, Atp5pb, Atp6v0d2, Atp6v1a, Atp6v1e1, Atp6v1g1, Cyc1, Slc25a12, Tcirg1, Uqcrfs1]
GO:0042775	mitochondrial ATP synthesis coupled electron transport	GO_BiologicalProcess-EBI-UniProt-GOA-ACAP-ARAP_25.05.2022_00h00	0.0194811	0.0220221	2.05828e-07	2.67577e-06	[7, 8, 9]	Group13	24.1379	7	[Cox4i1, Cyc1, Ndufa12, Sdhb, Uqcrc1, Uqcrc2, Uqcrfs1]
GO:0046961	proton-transporting ATPase activity, rotational mechanism	GO_BiologicalProcess-EBI-UniProt-GOA-ACAP-ARAP_25.05.2022_00h00	0.000721886	0.00375381	2.05828e-07	2.67577e-06	[7, 8, 9, 10, 11]	Group13	46.1538	6	[Atp5b, Atp6v0d2, Atp6v1a, Atp6v1e1, Atp6v1g1, Tcirg1]

## Sheet: ClueGO Results_SexDEPs_OCs
ID	Term	Ontology Source	Term PValue	Term PValue Corrected with Benjamini-Hochberg	Group PValue	Group PValue Corrected with Benjamini-Hochberg	GOLevels	GOGroups	% Associated Genes	Nr. Genes	Associated Genes Found
KEGG:04612	Antigen processing and presentation	KEGG_25.05.2022	0.00135792	0.00135792	0.00135792	0.00135792	[-1]	Group0	26.087	6	[Hsp90aa1, Hsp90ab1, Hspa5, Hspa8, Pdia3, Psme3]
