# Supplementary material for: A novel proteomic signature of osteoclast differentiation unveils the deubiquitinase UCHL1 as a necessary osteoclastogenic driver
Source: Sci Rep. 2024 Mar 27;14:7290. doi: 10.1038/s41598-024-57898-y (PMC10973525; doi:10.1038/s41598-024-57898-y)
Supplement: Supplementary file 3 — Supplementary Information 3. [file 41598_2024_57898_MOESM3_ESM.xlsx]

## Sheet: UCHL1 silencing
Majority protein IDs	Gene names	Log2 LFQ BMMs_Mock	Log2 LFQ pOCs_Mock	Log2 LFQ pOCs_Sh1	Log2 LFQ pOCs_Sh2
A0A087WNM1;Q91Z67;A0A087WSQ1;A0A087WS59	Srgap2	26.6218	26.8039	26.8591	26.4571
A0A087WNP6;Q4VAA2-2;Q4VAA2;A0A087WRM0	Cdv3	26.564	25.8869	26.0206	25.8876
A0A087WQE6;A0A087WNT1;P83940;A0A087WPE4	Tceb1	27.61	27.4845	27.6796	27.5838
A0A087WNV1;A0A087WSR7;A0A087WR52;Q8K2K6-3;Q8K2K6-1;Q8K2K6;Q8K2K6-2;A0A087WRL1	Agfg1	26.1272	26.6554	26.9369	26.9179
A0A087WNZ7;G5E870;A0A087WRV6	Trip12	24.329	24.0913	23.9077	24.5824
A0A087WP98;A0A087WPN6;A0A087WQN2;P26350	Ptma	27.7754	27.8521	26.0074	27.5651
A0A087WPL5;E9QNN1;O70133;O70133-2;O70133-3;Q3UR42	Dhx9	28.5663	28.7305	28.2649	28.4987
F6UND7;A0A087WQ04;P08103-2;P08103	Hck	29.1426	29.2962	29.2775	29.3517
A0A087WRP5;A0A087WQ86;E9QM99;Q8BZN6;Q8BZN6-4;Q8BZN6-2;Q8BZN6-3;A0A0R4J2B7	Dock10	24.4539	24.8678	25.7984	22.9736
A0A087WQS2;Q9CQC6;A0A087WPF9	Bzw1	26.5044	26.694	26.6741	26.1547
A0A087WQT6;O89110	Casp8	27.7431	28.1947	27.9462	28.1221
E9Q0T8;A0A087WR13;L7N1Y0	Dnah7a;Dnah7c;Dnah7b	27.8702	28.207	29.2976	24.5474
A0A087WR20;P49935	Ctsh	25.9524	25.5876	26.7291	26.3217
A0A087WRZ7;A0A0G2JDM3;E9PWG4;A0A0G2JDW2;P05977-2;P05977;P09542	Myl1;Myl3	27.1693	27.0731	27.2987	27.0131
A0A087WS46;O70251	Eef1b2;Eef1b	29.6122	29.9178	29.5217	29.6798
Q8C3V4;A0A087WSP5;Q99K94;P42225	Stat1	30.4714	30.9674	31.3034	31.5825
A0A0A0MQ76;Q6DFW4;A0A087WSL8;A0A087WQ46	Nop58	26.3034	26.5902	25.9589	26.3422
A0A0A0MQA5;P68368	Tuba4a	30.8469	30.6113	30.8387	30.6325
A0A0A0MQK0;Q3TYS2;X1WI15	BC017643	26.2818	26.0957	26.4434	26.1022
A0A0A0MQN4;Q9D906;S4R2D5;S4R2T5	Atg7	28.0692	27.8505	27.7002	27.6624
A0A0A6YVU8;Q9JKV1;D3YUD8	Gm9774;Adrm1	25.7985	26.3646	26.2076	26.2687
A0A0A6YWB0;G3X9Q0;A0A0A6YVV8;Q9JKP5;A0A0A6YXE3;A0A0A6YXP3	Mbnl1	27.2636	27.0406	27.1753	27.1315
A0A0A6YW28;P35123;A0A0A6YVY7	Usp4	26.1841	26.5468	26.9852	26.4735
A0A0A6YWM5;E9QKE4;Q8BMG7	Rab3gap2	25.8159	25.5618	25.684	25.7535
A0A0A6YX73;Q8K1M3;P12367;A0A0A6YY28	Prkar2a	23.8683	24.2994	23.8534	23.79
F6UHR6;E9PXZ2;A0A0A6YXH3;A2A8Z1;Q5FWX7;E9Q6C1;A2A8Z1-2	Osbpl9	26.7806	26.3538	26.1605	26.8204
A0A0B4J1E7;O35343	Kpna4	28.0305	28.152	28.0502	27.9071
A0A0G2JDF8;Q99MR6-3;Q99MR6-4;Q99MR6-2;Q99MR6	Srrt	26.2069	25.3804	24.63	23.374
A0A0G2JDL3;P49615	Cdk5	23.7696	23.6954	23.5954	23.8339
L7N1X8;A0A0G2JDV3	Gbp6	24.7669	24.8873	24.6401	25.2955
A0A0G2JDW7;Q6ZWU9;A0A0G2JG29	Rps27	28.1533	28.1243	27.6332	28.3297
A0A0G2JE32;A0A0G2JGL0;P61079	Ube2d3	28.4077	28.2469	27.8796	28.1026
A0A0G2JEC4;Q9JK48;Q9JK48-2;Q9JK48-3	Sh3glb1	27.6842	28.1729	28.0119	28.2342
A0A0G2JEG3;Q8VE96	Slc35f6	26.5754	24.3646	26.4196	26.4437
A0A0G2JEK2;P63254	Crip1	26.7787	25.9892	25.9938	25.7712
A0A0G2JEP0;Q61584-2;Q61584-5;Q61584-6;Q61584-4;Q61584-7;Q61584-3;Q61584;A0A0H2UH27	Fxr1	27.1493	27.4101	27.0914	27.4635
A0A0G2JER6;F8VQE9;Q8VHH5	Agap3	24.8753	24.7774	24.771	25.0831
A0A0G2JFB4;A0A0G2JH04;P63073;A0A0G2JGT5	Eif4e	26.2086	26.8164	26.0875	27.1487
A0A0G2JFT8;Q9D394-2;Q9D394;Q9D394-3;Q9D394-4	Rufy3	25.202	25.1202	26.2754	25.7128
Q3TUE1;A0A0G2JGW9;A0A0G2JFY5;Q3UUU2;Q91WJ8;Q91WJ8-2;A0A0G2JFK2;A0A0G2JG00	Fubp1	25.5869	25.318	24.8052	25.9113
A0A0G2JGD2;P07091	S100a4	30.6774	30.3052	29.4059	30.5207
A0A0G2JGN4;P27048;P63163	Snrpb;Snrpn	26.2608	26.0742	25.6649	26.1568
A0A0G2JGQ4;P54729	Nub1	26.0419	26.4662	25.9401	26.6391
E9Q1T1;A0A0G2JGS4;Q6PHZ2;E9Q1V9;E9Q1W0;Q6PHZ2-2;Q6PHZ2-4;Q6PHZ2-5;Q8CCM0	Camk2d	29.1784	28.7324	28.9367	28.6748
Q3U6F1;E9Q7W0;A0A0J9YTV5;P31266-2;P31266	Rbpj	27.6082	27.1093	26.7867	27.3476
A0A0J9YTW3;A0A0J9YUM4;A0A0J9YU62;O88712-3;O88712-2;O88712	Ctbp1	25.6192	25.6562	23.5139	25.0414
A0A0J9YTY0;A0A0J9YUL3;Q8C1B7-3;Q8C1B7-2;Q8C1B7	Sept11	27.2022	27.5721	27.3095	27.196
A0A0J9YUS5;E9PVC6;E9Q9E1;E9PVC5;Q6NZJ6;Q6NZJ6-2	Eif4g1	29.5188	29.4867	29.3409	29.3102
A0A0J9YUZ4;P63158;A0A0J9YUD8;D3YZ18	Hmgb1	29.3656	29.3329	29.4647	29.202
A0A0J9YVG0;Q61074	Ppm1g	25.6097	25.3362	25.2096	25.3094
A0A0N4SV66;C0HKE9;C0HKE8;C0HKE7;C0HKE6;C0HKE5;C0HKE4;C0HKE3;C0HKE2;C0HKE1;Q8CGP6;Q8R1M2;Q8CGP7;Q8CGP5;Q8BFU2;Q8CGP4	Hist1h2ah;H2afj;Hist1h2ak;Hist1h2af;Hist3h2a;Hist1h2aa	30.9422	31.5305	29.8209	30.5103
A0A0N4SVB8;Q9CQW2	Arl8b	27.8796	27.7534	27.5316	27.6781
A0A0N4SVL9;Q9CQR6	Ppp6c	26.4707	26.3097	26.4182	26.3498
A0A0N4SVP8;Q91VC3;E9PV04;A2AFK7	Eif4a3;Gm8994	27.2105	27.4981	27.6328	27.6287
A0A0N4SVQ1;Q62425	Ndufa4	27.3917	25.9109	27.2974	27.1223
A0A0N4SW73;Q8R361	Rab11fip5	26.3608	26.3571	26.4951	26.297
A0A0R3P9C8;Q9DC69	Ndufa9	26.8987	26.5317	26.5022	26.7871
A0A0R4IZW8;O88456;A0A0R4J1C2	Capns1	29.5585	29.2664	29.2799	29.33
A0A0R4IZY0;Q8C1A5	Thop1	24.3227	24.4805	24.9766	25.561
A0A0R4J015;J3QML2;B2RX12-3;B2RX12-2;B2RX12	Abcc3	23.4591	25.0903	26.174	25.5358
A0A0R4J027;P54987	Irg1	31.4723	30.5037	30.4454	30.0651
A0A0R4J034;Q99K01-3;Q99K01;Q99K01-2;Q99K01-4;D3YZA7	Pdxdc1	28.0784	28.252	27.8834	28.3532
A0A0R4J065;Q8BGE6;A0A087WNY2;A0A087WRT0	Atg4b	25.0659	25.4094	25.4313	25.1295
A0A0R4J078;Q8VCH8	Ubxn4	25.0957	25.2143	25.0399	25.5076
A0A0R4J079;Q8BMP6	Acbd3	27.3458	27.1932	27.3479	26.9789
A0A0R4J083;P51174	Acadl	29.0213	29.5901	29.4604	29.9787
A0A0R4J092;Q8K2I4	Manba	25.5437	24.9696	25.1987	25.3392
A0A0R4J0B4;Q99KK2;A0A0N4SW65;A0A0N4SWC3	Cmas	25.2274	24.0226	25.1017	25.6216
A0A0R4J0D3;Q3TDQ1	Stt3b	26.7073	26.4634	26.6188	26.6897
A0A0R4J0F6;Q99KY4-2;Q99KY4	Gak	25.9002	26.1106	25.6349	25.8628
A0A0R4J0G0;Q8BH04;A0A2I3BQL9;A0A2I3BS39;A0A2I3BRX1	Pck2	26.446	25.969	26.3837	26.525
A0A0R4J0I9;Q91ZX7	Lrp1	30.9254	30.4931	30.0822	30.2799
A0A0R4J0K5;Q18PI6;E9Q9E8;Q18PI6-3	Cd84	26.6424	25.8517	26.1127	25.7764
A0A0R4J0P5;P97814	Pstpip1	26.9134	26.7297	26.9842	27.2253
A0A0R4J0Q5;P21619;P21619-2	Lmnb2	26.3992	25.3755	26.8317	26.7183
A0A0R4J0R1;O70404;A0A0U1RPE8	Vamp8	27.8253	27.8472	27.8327	27.5678
A0A0R4J0T4;Q5D0E0;O88351;Q3U141;F6ULQ4	Ikbkb	25.545	25.5962	25.896	25.3652
A0A0R4J0U7;Q8R395	Commd5	24.8551	23.989	24.9252	24.7997
D3Z0V2;A0A0R4J0X8;Q9ES28-8;Q9ES28-4;Q9ES28-3;Q9ES28-2;Q9ES28-7;Q9ES28;Q9ES28-6;Q9ES28-5	Arhgef7	26.6871	26.3926	26.3919	26.3456
A0A0R4J0Z1;P08003	Pdia4	30.3152	30.342	30.384	30.5965
A0A0R4J100;Q8CIM5	Gpr84	24.7295	23.0058	24.5922	26.4263
E9QL31;A0A0R4J104;P98078-2;P98078;E9PX84;Q3TRE6;P98078-3;F6TQN9;Q9DCE6;E0CXT5	Dab2	30.4692	29.3311	29.3758	30.0081
A0A0R4J107;Q8R146-2;Q8R146	Apeh	27.8422	27.7701	27.9565	27.9678
Z4YLI8;A0A0R4J140;Q5SW19-3;Q5SW19	Cluh	24.4754	23.8303	23.0282	24.4836
A0A0R4J150;B9EJ86	Osbpl8	30.3549	30.088	29.8716	29.7827
A0A0R4J190;Q64277	Bst1	24.7058	24.9333	24.7703	25.2496
A0A0R4J1C8;P31996-2;P31996	Cd68	28.6395	28.515	28.5984	28.8836
A0A0R4J1D0;P59108	Cpne2	23.3772	26.0977	26.6927	26.2494
A0A0R4J1D9;Q3TNB8;O88842-2;O88842	Fgd3	23.7695	22.8483	24.4593	24.9704
A0A0R4J1E2;P57776-3;E9QN08;Q80T06;P57776;Q91VK2;D3YUQ9	Eef1d	30.1885	30.0612	29.8902	30.4395
A0A0R4J1G5;Q91X78	Erlin1	24.9754	24.6472	24.695	26.1169
A0A0R4J1H6;E9QP99;P55937-1;P55937	Golga3	24.6563	24.8054	26.9665	23.3949
D6RE33;A0A0R4J1Q0;G5E896;Q3UJB9-2;Q3UJB9	Edc4	25.1031	24.8171	23.256	24.508
A0A0R4J1Y7;E9PXX7;Q91W90	Txndc5	27.5826	27.3062	27.2517	27.6711
A0A0R4J1Z3;Q9CR67	Tmem33	26.213	26.0863	26.1647	27.3907
A0A0R4J256;P28076	Psmb9	26.2102	25.8836	26.133	26.4943
A0A0R4J257;B2RUP2-2;B2RUP2	Unc13d	22.9148	23.727	23.405	25.0047
A0A0R4J259;Q7TMK9-2;Q7TMK9;G3UZI2;G3V018;G3UXJ6;G3UZ48	Syncrip	29.8365	29.7291	29.7142	29.7923
G3UWV6;A0A0R4J263;O35083	Agpat1	23.7744	24.7297	24.2641	24.3849
F6RBR6;A0A0R4J275;Q7TMF3	Ndufa12	25.2616	25.1884	24.8394	25.283
A0A0R4J2B2;Q6WVG3	Kctd12	30.2582	31.4242	31.4855	31.7345
A0A0U1RNK7;E9PX48;A2A9M5;A2A9M4;Q8R1A4-2;Q8R1A4	Dock7	25.2361	25.5392	25.4871	26.2216
A0A0U1RP13;Q8VDP6	Cdipt	26.2802	25.76	25.9333	26.5734
A0A0U1RP47;A0A0U1RQ85;P22682;A0A0X1KG61	Cbl	26.1407	26.1013	26.188	26.4649
A0A0U1RPF2;Q99P31	Hspbp1	27.0497	23.0099	26.2537	24.9343
Q3TGG2;A0A0U1RPL0;Q7TQH0-3;Q7TQH0;Q7TQH0-2;J3QP59;E9Q5Q0	Atxn2l	23.8488	23.9973	23.9993	23.8913
A0A0U1RPM2;P16879	Fes	25.3713	24.8038	24.8872	25.0395
A0A0U1RPN1;Q8BHL3	Tbc1d10b	23.7709	24.4102	26.9783	26.2661
A0A0U1RPX3;Q504N4;Q9QX60-2;Q9QX60	Dguok	24.1744	23.683	24.0898	24.9934
A0A140LHY2;Q7TMR0;Q7TMR0-2	Prcp	23.6058	23.8369	24.3416	24.5123
Q9Z1M2;A0A140LIF8	Irgm2	24.8697	22.2357	25.3966	25.8158
A0A140LIN9;Q8BW94-2;Q8BW94;A0A140LI99	Dnah3	22.9958	23.5015	25.8226	25.4553
A0A140LIU9;P50637	Tspo	23.5706	25.201	23.581	25.4911
A0A140LJB7;Q3MIA8;B1ATU4;G3UXW9;Q99LD4;Q99LD4-2	Gps1	26.5828	25.785	25.9893	26.2137
A0A140T8J4;Q9R257	Hebp1	25.6662	25.5685	26.5996	25.5937
A0A171EBL2;E9Q555	Rnf213	30.3184	30.213	30.1607	30.6786
A0A171KXD3;Q9JIF0-3;Q9JIF0-2;Q9JIF0;A0A140LJ70;A0A140LHS4	Prmt1	26.2307	26.7432	26.5651	26.6395
A0A1B0GR11;Q93092	Taldo1	32.9876	32.7869	33.1529	32.6785
A0A1B0GR78;A0A1B0GRA5;P70302	Stim1	25.3332	24.8783	25.1274	25.5706
A0A1B0GRH2;A0A1B0GRT6;P49446-3;P49446-2;P49446	Ptpre	26.3269	25.0883	24.8765	24.619
A0A1B0GRP7;Q9Z2Y8;Q6P8V7;A0A1B0GRR5;Q80ZV3;A0A1B0GSP5	Prosc	27.1099	26.9703	27.1147	27.2061
A0A1B0GRV0;Q9Z0S1;D3Z5X0;D3Z0E6	Bpnt1	26.6078	26.3926	26.5178	26.9118
A0A1B0GS58;Q9CQM9;A0A1B0GT04	Glrx3	27.951	27.9341	27.725	27.8923
A0A1B0GSU0;Q571I9;D3Z0B9	Aldh16a1	27.249	27.4872	27.3989	27.5882
A0A1B0GT81;A0A1B0GTA4;Q07813;A0A1B0GS13	Bax	28.6494	28.7592	28.6206	28.3885
A0A1B0GX24;E9QA05;Q8C405;O35892-2;O35892;D6RIJ4;E9Q4Y0	Sp100	24.3097	25.5966	23.0832	24.3226
G3UYQ2;A0A1B0GX81;G3UZT6;Q3UF95;Q9Z1R2;G3UXT8	Bag6	25.9415	25.8318	25.6948	25.8617
A0A1C7CYV0;Q99K51;B1AX58	Pls3	28.611	28.5694	28.476	28.4707
E9Q405;A0A1C7ZN10;K3W4L0;B2RRE2;E9QAX2;Q9JMH9-5;Q9JMH9-7;Q9JMH9-2;Q9JMH9-4;Q9JMH9-1;Q9JMH9;Q9JMH9-6;E9QA74	Myo18a	25.7591	26.3066	26.3725	26.5727
E9QKV6;A0A1D5RLD1;E9PWZ6;E9PZW8;Q9QY06-3;Q9QY06;Q9QY06-2	Myo9b	24.4801	22.8044	23.0548	24.3318
A0A1D5RM74;A0A1D5RLE4;O54833;A0A1D5RM55	Csnk2a2	24.6387	23.617	24.1365	24.1385
A0A1D5RLG3;Q80UJ7	Rab3gap1	23.4991	23.2822	24.1505	25.0702
A0A1D5RLS1;Q60902-3;Q60902-2;Q60902;Q60902-4	Eps15l1	26.5373	26.8294	26.5779	26.955
A0A1D5RM23;Q9CQF3;A0A1D5RLS2;A0A1D5RLT7	Nudt21	25.2476	25.1879	24.996	25.0193
Q3TXI7;A0A1D5RM92;Q9DBH0;Q8BZZ3	Wwp2;Wwp1	25.4178	23.7362	24.1435	24.2137
A0A1L1SQA8;P62852	Rps25	29.2035	29.4942	29.1049	29.3137
A0A1L1SRX2;O08739	Ampd3	29.6494	29.1938	29.92	29.2735
A0A1L1SRX4;Q9CQ02;A0A1L1ST08;A0A1L1SVC7;A0A1L1SRM6;A0A1L1SRJ9	Commd4	24.8164	23.574	24.4913	24.3437
A0A1L1SS27;F6QL70;W4VSN7;Q5M8M8;P47915;A0A1L1SUN1	Gm17669;Gm3550;Rpl29	26.9953	27.2735	26.7069	27.0735
A0A1L1SSA8;Q91XE8	Tmem205	25.967	25.9346	25.87	26.2389
Q3UDS7;A0A1L1SSF2;Q8VDL4-3;Q8VDL4	Adpgk	27.0107	26.48	27.0548	27.0411
A0A1L1STE6;Q9D6R2;Q9D6R2-2	Idh3a	28.5125	28.7054	28.7154	29.0106
A0A1L1SU22;Q9D1P4;A0A1L1STQ1;A0A1L1SSG7;A0A1L1STZ1	Chordc1	25.9804	26.2308	26.2273	25.8905
A0A1L1SV73;Q8BY87-2;Q8BY87	Usp47	26.3954	26.0157	26.7776	26.2889
A0A1L1SVK0;Q61206	Pafah1b2	26.4728	26.5222	26.1124	24.9206
A0A1W2P6E6;Q9D289;A0A1W2P836;A0A1W2P7N0;A0A1W2P7S5	Trappc6b	25.1119	24.3086	25.0046	24.9665
A0A1W2P6P1;Q8BJU0-2;Q8BJU0;A0A1W2P7I5	Sgta	27.4678	26.8463	26.4082	27.2311
A2AB60;A0A1W2P6X3;Q9JL26-2;Q9JL26	Fmnl1	27.9707	27.476	27.3221	26.8633
A0A1W2P768;P84228;F8WI35	Hist1h3b;H3f3a	32.719	32.5151	31.9234	32.1782
A0A1W2P8F6;Q9JHG7	Pik3cg	23.992	23.8041	23.7344	24.796
A0A1Y7VJ48;P48428	Tbca	27.7326	27.5841	27.6046	27.5213
F8VPK5;A0A1Y7VMN0;P70336;P70336-2;P70335-2;P70335	Rock2;Rock1	26.0398	25.7431	25.9447	25.9028
A0A1Y7VN19;Q9CXR1	Dhrs7	24.9477	25.2839	25.203	25.1088
A0A286YDB7;A0A286YCT4;A0A286YCG8;Q9CY50	Ssr1	27.008	26.6769	26.9508	27.1577
A0A286YCL2;F6RG68;A0A286YDL7;J3QPQ1;Q3UQN2-2;Q3UQN2-3;Q3UQN2	Fcho2	24.8267	24.614	24.9282	24.3518
E9Q4K7;A0A286YCV9	Kif13b	26.0709	26.0372	26.4943	26.2582
E9PY51;A0A286YCX6;E9PWG2	Trappc8	25.1824	23.0748	24.7146	24.8572
A0A286YD12;Q91YP2	Nln	25.1133	25.1557	25.2154	25.1061
E9Q390;A0A286YDF5;Q69ZN7;Q69ZN7-4;A0A286YCZ3;Q69ZN7-2	Myof	29.4276	29.826	29.9034	29.6459
A0A286YDI8;G3X972	Sec24c	26.7718	26.8623	26.8017	26.696
A0A286YEB7;P62849-2;P62849-3;P62849	Rps24	28.026	28.0134	27.7979	27.6902
A0A2C9F2D2;Q07076	Anxa7	30.3351	30.1579	30.235	30.2651
A0A2I3BPX3;Q6P9J9;A0A2I3BPY8	Ano6	24.9885	25.3078	25.6447	22.7835
A0A2I3BQD7;E9QL65;Q8CI04	Cog3	24.228	24.3243	24.1517	23.9803
A0A2I3BQE0;Q9JI10;Q9JI10-2	Stk3	27.0832	27.0086	27.073	27.6397
A0A2I3BRL8;Q91VM5;A2AFI3;Q9WV02-2;Q9WV02;A2AFI4	Rbmxl1;Rbmx	27.804	28.1108	28.0729	27.8722
A0A2R8VHF9;E9QPE7;A0A338P6K2;O08638-2;O08638	Myh11	24.3152	26.2261	24.6738	26.2755
A0A2R8VHH1;Q99P88	Nup155	24.7818	24.7656	24.5875	24.7363
A0A2R8VHT5;Q9D8M3	Slc48a1	25.1525	22.3723	24.4932	24.5789
A0A338P6F2;G5E8A0;Q8CI95	Osbpl11	26.8504	26.5115	25.9393	26.7013
A0A338P6M3;Q923G2	Polr2h	24.1578	24.7133	24.8044	23.8356
D4AFX6;A0A338P6P6;Q6ZQK5-2;Q6ZQK5	Acap2	26.0497	25.7683	25.8436	25.9467
A0A338P786;P68037;A0A338P702;A0A338P7E5	Ube2l3	28.0432	28.1834	28.6355	28.202
A0A338P7B7;P51807	Dynlt1	26.2022	26.4505	26.4368	26.5253
A0A3B2WDD2;A0A3B2WBL1;Q5XJF6;P53026;A0A3B2W824;A0A3B2W820	Rpl10a	30.4687	30.6803	30.5982	30.1576
A0A3B2WCD8;Q3U0V1	Khsrp	27.9117	28.0514	27.7697	27.4525
A2A4J1;P61290;A2A4J3	Psme3	25.9141	26.245	25.5611	25.9832
A2A4P3;A2A4P4;Q3THG9	Gm27029;Aarsd1	24.2808	24.2933	24.6613	25.3425
A2A4U9;Q91Y63	Slc13a3	23.2698	26.995	27.7972	27.614
A2A547;P84099	Rpl19	29.1812	29.1499	28.8197	29.0404
A2A5K2;P55065	Pltp	24.42	24.7068	25.9308	26.3157
A2A5V3;A2A5V2;S4R2D3;P55194;A0A2R8W6I7	Sh3bp1	28.2711	28.1547	28.1433	27.7771
A2A6J4;P19973-2;A2A6J7;P19973	Lsp1	25.0363	24.6799	24.9989	23.0974
A2A6S1;Q3TB48	Tmem104	25.3586	23.9809	25.6566	25.3064
A2A6U3;Q80UG5-3;Q80UG5;Q80UG5-2;A2A6U5	Sept9	27.993	28.2367	28.5576	28.0182
A2A7A7;Q8CFX1	H6pd	26.9787	27.1118	27.3622	27.3135
A2A845;Q9DCS3	Mecr	25.3593	25.1689	23.7583	25.0577
A6PWC3;A2A9Q2;Q8BHG1	Nrd1	27.4225	27.0865	26.8073	27.3788
H7BX05;A2AAJ9;F6TJX7;E9QQ96;Z4YJE4;A2AAJ9-2	Obscn	25.474	23.8959	27.1041	24.1026
A2AAN0;O35250-2;O35250	Exoc7	25.1093	24.6485	25.1416	24.3137
A2AAN2;Q8BMA6	Srp68	27.1053	26.6883	26.7085	27.277
A2AAY5	Sh3pxd2b	26.4837	25.9313	27.1132	25.2533
A2AC16;Q91X52	Dcxr	26.1065	26.3208	26.1347	26.3012
A2ACG7;Q9DBG6	Rpn2	30.537	30.4339	30.5496	30.2272
F6TBV1;F6WHL0;A2ADH1;Q9CQY5-2;Q9CQY5-3;Q9CQY5	Magt1	24.9994	25.0418	25.3967	25.0544
A2ADY9	Ddi2	26.2372	26.3449	26.161	26.543
A2AEM2;Q99LI2	Clcc1	24.3989	23.7616	22.5439	24.0389
A2AEW6;A2AEW5;A2AEW9;A2AEW8;Q8VD04	Gripap1	25.7939	25.4365	25.4766	25.4765
A2AFI9;A2AFJ1;Q60973	Rbbp7	26.6348	25.8637	26.3375	26.4776
A2AH85;O08810;G3UZ34	Eftud2	27.957	27.6665	27.4668	27.7461
A2AI52;Q80U87	Usp8	25.6813	25.6062	25.7562	25.8195
Q3UB58;Q3UNJ0;A2AIN5;Q3UZ35;P21855	Cd72	24.3521	24.7976	24.8606	25.3979
A2AIV8	Card9	25.2432	25.1154	25.0064	25.167
A2AJI1;A8Y5P4;A2AJI0-2;A2AJI0;F6WF36	Map7d1	26.239	25.6222	25.5769	25.039
A2AL12;Q8BG05	Hnrnpa3	24.6662	25.0171	24.9237	25.0265
A2AL50;Q8C0I1;H3BKN2;A2AL49	Agps	27.194	26.4905	28.2354	27.259
Q8CBM2;A2AL85;Q8BSY0	Asph	28.1682	27.4758	27.9269	27.7123
A2AMQ5;Q99L43;F6S4G2	Cds2	26.378	25.7473	26.6562	26.2831
A2AN08-3;A2AN08;A2AN08-5	Ubr4	27.6856	27.0283	26.7175	27.4417
A2APB1;Q8BMS9	Rassf2	26.1247	24.2877	26.1903	25.8472
A2APF7;Q9QY24-2;Q9QY24	Zbp1	25.3539	24.988	25.3296	25.6636
Q3U8S1;A2APM5;A2APM3;A2APM4;E9QKM8;Q80X37;A2APM1;A2APM2;P15379-2;P15379-3;P15379-6;P15379-11;P15379-5;P15379-10;P15379-9;P15379-4;P15379-8;P15379-7;P15379;P15379-12;P15379-13	Cd44	28.8231	29.0642	29.4307	29.5402
A2AQ44;A2AQ45;Q80TY0;A2AQ43;A2AQ42;A2AQ41;Q80TY0-2;Q80TY0-3;Q80TY0-5;F6VVN1;Q80TY0-4;A2AQ47;A2AQ39	Fnbp1	27.4463	26.8024	27.294	27.0851
A2AQR0;Q64521	Gpd2	28.9005	28.8849	28.3636	29.446
A2AQU8;Q9D975	Srxn1	27.2079	26.4468	27.099	26.0338
A2ATI8;A2ATI6;A2ATI9;Q99JX3;Q99JX3-2	Gorasp2	26.2918	25.9591	25.9998	26.298
A2ATP5;A2ATP6;Q8C854-2;Q8C854-3;Q8C854;F6XJA1;G8JL68;Q8C854-1	Myef2	23.9543	24.3424	25.4277	24.9181
A2AU61;A2AU62;Q64012-2;Q64012;A2AU60	Raly	26.2334	26.6794	26.3992	26.4225
V9GWU5;Q3TAI4;A2AUD5;Q9CYZ2;Q3TUJ9;Q8BKP1;F6VQ81	Tpd52l2	26.8187	26.9134	26.5823	27.3362
A2AUK7;A2AUK8;A2AUK5;E9PV14;Q9Z2H5-3;Q9Z2H5-2;Q9Z2H5;A0A2R8VHB6	Epb4.1l1;Epb41l1	24.7107	24.5336	25.8937	24.8734
A2AVJ7;Q99PL5	Rrbp1	29.5745	29.8552	30.2743	29.6229
A2AW05;Q08943;Q08943-2	Ssrp1	25.3915	25.5301	25.3022	25.259
A2AWF8;A2AWF9;E9Q4S7;Q64455	Ptprj	25.5977	23.3902	23.7321	25.0466
A2AWI7;Q8R3V5-1;Q8R3V5;A2AWI9;Q8R3V5-3	Sh3glb2	26.1091	24.3263	25.2947	23.5022
F6S3V7;A2AWP6;A2AWP8-5;A2AWP8-3;A2AWP8-2;A2AWP8-4;A2AWP8	Arhgef10l	24.7556	23.774	24.8485	23.0865
A2BE93;Q9EQU5-2;Q9EQU5;A2BE92	Set	28.2037	28.1018	27.7131	28.0952
Q3TPJ8;A2BFF9;O88487;A2BFF8;A2BFF5	Dync1i2	28.6187	28.8137	28.9401	28.8611
A3KGR9;Q9D8V0;Q9D8V0-4;Q9D8V0-3	H13;Hm13	23.7813	24.4011	24.4762	24.4695
A3KGU5;A3KGU7;E9Q447;A3KGU9;P16546-2;P16546	Sptan1	27.1909	26.9429	26.8815	27.0088
A4QPD3;P15307	Rel	23.6051	24.58	24.3606	24.6902
A6H8H2;A6H8H2-2;E9Q449	Dennd4c	24.3376	25.0106	24.2377	24.4331
A6PWD6;Q5SVP2;Q5SVP0;Q5NCB3;Q8CB10	Gm5431;9930111J21Rik2;9930111J21Rik1;9930111J21Rik	24.4536	23.411	24.0151	23.8258
Q8C6H0;A8DIL0;Q9JL15	Lgals8	22.7673	24.6297	24.033	23.9871
H3BJY1;H3BKF4;H3BIZ8;B0QZP8;O55101;H3BJ78	Syngr2;Gm20708	27.1106	23.3718	26.8368	26.5042
B1AQF4;Q9D7X3;Q3V2Y9;H3BKD1;H3BKL8	Dusp3	28.6083	28.3044	28.3771	27.6255
B7ZC46;B1AQY9;B1AQZ0;Q8CHH9;Q8CHH9-2	Sept8	27.8842	27.7452	28.0025	27.383
B1ARA3;P61255;B1ARA5	Rpl26	28.6105	28.6062	28.6156	28.7325
E9QA63;B1ARU4;E9PVY8;Q9QXZ0;A0A0A0MQA6;F7ACR9;Q9QXZ0-3;Q9QXZ0-2;E9QNP1;Q9QXZ0-4;F6Q750;B1ARU1	Macf1	26.3887	26.0701	26.3032	26.1839
B1ASP2;P52332	Jak1	23.5623	24.976	24.2583	23.6055
B1AT82;Q9D0M1;B1AT84	Prpsap1	23.4325	23.6549	23.3066	23.6162
B1AV77;B1ATI0;P47740	Aldh3a2	27.4674	27.3072	27.4599	26.8416
B1ATI9;Q3U432;Q60780-2;Q60780	Gas7	27.7188	28.2885	28.3557	27.891
B1ATZ0;B1ATZ1;Q3UMA3;Q99LI8;B1ATY9	Hgs	27.3213	26.8203	26.9061	27.2353
B1AU25;Q9Z0X1	Aifm1	27.7742	27.7642	27.6848	28.0505
B1AU74;Q9CWP6-2;Q9CWP6-3;Q9CWP6;Q9CWP6-4	Mospd2	27.3943	27.1382	26.7344	26.8446
B1AUN3;Q3UKV0;B1AUN2	Eif2b3	24.7478	23.5264	24.4705	24.0582
B1AUX2;Q61191	Hcfc1	24.9362	23.0392	25.1892	23.5542
E9PYS6;B1AUY2;Q80Z68;E9Q4R3;Q3TE27;B1AUX5;B1AUY3	Arhgap4	24.934	25.2778	24.5977	25.0353
B1AV14;Q78IK4	Apool	25.228	25.1764	25.1865	24.7523
B1AVH5;Q8C0P5	Coro2a	23.6094	24.9134	25.2698	25.3136
B1AW21;Q9Z2C5;Q3UDN6	Mtm1	25.3772	24.8337	24.5647	24.3065
B1AWE0;Q6PFA2;B1AWE1;B1AWD8;B1AWD9;O08585	Clta	29.5587	29.2131	28.8045	29.1801
E9QAI5;G3UWN2;B2RQC6-2;B2RQC6	Cad	24.5847	22.8871	24.0135	25.0426
E9QNG1;B2RR82;Q9Z0R6-2;Q9Z0R6	Itsn2	24.5485	24.6644	25.0198	22.7769
B2RUJ2;B7ZNX6;Q80TH2-1;Q80TH2;Q80TH2-2	Erbb2ip	23.6816	23.2601	23.3418	23.7419
B2RWE8;Q8BGD9	Eif4b	27.3834	27.3984	27.0147	27.7586
B2RXM2;Q8BG05-2	Gm6793;Hnrnpa3	30.2547	30.2892	30.5818	30.0423
B2RXS4	Plxnb2	28.0595	28.2231	28.57	28.2443
S4R2B0;B2RY56	Rbm25	24.9091	24.6386	23.6735	24.2426
B7FAU9;Q8BTM8;B7FAV1	Flna	33.7629	33.7497	33.6587	33.4601
B7ZCF1;O88685;A2AGN7;F6Q2E3	Psmc3	28.5917	28.3557	28.6394	28.4709
B7ZCP4;Q8C166;B7ZCP6;E9Q806;B7ZCP7;A3KGK7	Cpne1	26.2152	26.0894	25.669	25.7594
B7ZCU2;B7ZCU5;B7ZCU4;B7ZCU3;B7ZCU0;J3QNK8;Q8CBW3-5;Q8CBW3-2;Q8CBW3-4;Q8CBW3-3;Q8CBW3	Abi1	28.6636	28.5046	28.6517	28.4464
B7ZNL2;Q78ZA7;A0A140LJB5	Nap1l4	26.5065	26.1356	25.2007	25.5726
B9EKJ3;Q80TL7-2;Q80TL7	Mon2	23.9343	23.7497	24.203	23.8701
F6VQH5;D3YTQ3;Q9Z130	Hnrnpdl	25.8143	25.9422	25.7218	25.4468
D3YWT0;D3Z569;D3YTS1;Q9R0P6	Sec11a	25.386	25.0151	25.0121	24.7115
D3YU12;Q8K2T1	Nmral1	23.5537	23.9315	23.4766	22.5173
D3YU17;Q8VCM8	Ncln	25.6582	25.2842	25.3852	26.2085
D3YU60;E9QJW0;Q91VS7	Mgst1	27.0776	26.4343	27.0533	26.7475
D3YUM1;Q91YT0;D3Z1U9;D3Z0K1	Ndufv1	27.1648	26.309	27.4233	27.0961
D3YUT3;D3Z722;Q9CZX8;D3YUG3;D3Z5R8;S4R223	Rps19	30.2293	30.3268	29.8813	30.5246
D3YUV1;Q99J45	Nrbp1	25.9919	25.585	25.6071	26.4274
D3YVH4;E9Q4Q2;D3YZC9;D3YZD0;Q64213-2;Q64213-3;Q64213	Sf1	26.0604	25.4597	24.9627	25.9461
D3YVI6;D3Z440;Q9CZ04;Q9CZ04-2	Cops7a	24.0069	23.2338	22.8859	22.8967
G3XA66;D3YVW0;F7C846;P47802;G3UYJ5;G3XA75;G3UXX9;D3Z3F4	Mtx1	23.1518	24.1466	25.1525	25.3722
D3YWL1;D3YW33;P35276	Rab3d	25.5679	23.4483	23.7506	23.4518
D3YWF6;Q7TQI3	Otub1	28.4827	27.6518	28.2576	28.5106
D3YWR7;Q8BVI4;A0A0G2JGJ1;A0A0G2JGY0;D3Z1A1	Qdpr	28.198	28.2776	28.3514	28.5751
F6XUR8;S4R1B3;D3YX28;D3YX27;Q9JIY5;F6TCV0	Htra2	25.7709	25.931	25.3789	25.6333
D3YXZ5;Q91WT8;Q91WT8-2	Rbm47	24.3534	24.8983	24.8049	24.8096
D3YYD5;D3Z645;Q9QZ88;Q9QZ88-2	Vps29	28.1445	28.1085	28.334	28.232
D3YYE1;D3Z7M9;O35381;F6UFG6	Anp32a	28.7573	29.2068	28.941	29.2218
D3YZ62;D3Z4J3;Q99104;F6TDE5	Myo5a	26.9148	26.5135	27.1603	26.3988
D3YZW7;Q8C0J2-4;Q8C0J2-2;Q8C0J2-5;Q8C0J2;Q8C0J2-3	Atg16l1	24.2087	24.1726	24.6499	24.4533
D3YZZ5;E9Q7G1	Tmed7	27.6917	27.3852	27.913	28.3556
D3Z041;P41216	Acsl1	30.2365	30.8863	31.0834	30.7909
F6XC54;D3Z074;E9PXV7;E9PV41;O08808	Diap1;Diaph1	28.8956	27.932	28.3912	28.1079
D3Z0F5;O88545	Cops6	23.4592	25.2608	25.3218	25.304
D3Z0S6;Q62189;D6RI83	Snrpa	25.5472	25.4454	25.4342	25.4695
D3Z637;D3Z125;D3Z7X7;Q62393-2;Q62393;E9PUA7;F8WHQ1;Q62393-3;D3Z2U2	Tpd52	28.462	27.7827	27.4002	27.4428
D3Z158;Q8BML9	Qars	29.0322	28.8824	28.7296	29.0958
D3Z1H9;Q9JL62;D3Z1H8	Gltp	28.3275	27.8454	28.3474	27.8523
D3Z2E7;E9Q3L4	AI607873	25.079	24.7517	25.5155	23.7626
E9Q986;D3Z7H6;E9Q906;E9Q907;E9Q905;E9Q8Z4;E9Q8Z9;D3Z2H2;E9Q903;E9Q901;E9Q904;G3X9V2;E9Q8Z5;E9Q8Z6;E9Q8Z8;P30999-2;P30999-3;P30999;D3Z2H7	Ctnnd1	27.5781	27.1069	27.3093	27.7796
F6RCU2;D3Z3M7;D3Z2Z1;F8WIA1;Q922J3-2;Q922J3;F7CB97	Clip1	25.7864	26.0842	26.2655	26.1053
D3Z325;Q921Z5;D3YWJ5;D3Z312;J3QM73;D3Z205;D3Z0Q1;Q921Z5-2	Tnfaip8	27.638	27.6996	27.3759	27.9354
D3Z494;G5E895	Akr1b10	27.0799	26.9947	27.1317	26.9166
D3Z4B2;Q9CWZ7	Napg	27.6074	27.5119	27.5566	27.8323
D3Z4D8;Z4YJY0;Q3TCJ1	Fam175b	23.8606	25.0726	25.2805	24.0004
D3Z4J1;Q3UGB5;Q9JII5-2;Q9JII5	Dazap1	24.1806	24.266	25.6998	25.4589
D3Z4L9;Q61333	Tnfaip2	26.8616	27.2866	27.7067	26.4283
D3Z585;Q8VDV3-2;Q8VDV3;D3YZN2;D3YXL8	Rab3il1	24.5123	24.744	24.565	24.6268
D3Z5N2;P54227;D3Z1Z8	Stmn1	26.6798	23.2701	23.1421	24.1491
D3Z5U5;Q9Z257;D3YYR5;Q9Z256;Q9JJX6-3;Q9JJX6;Q9JJX6-4;Q9JJX6-2	P2rx4	28.5642	28.7609	29.384	28.9718
E9QNL8;E9Q5M7;D3Z627;P24063	Itgal	27.441	28.6729	29.161	29.0205
E9Q7S0;F7BQW7;D3Z656;Q8CHC4;D3Z1M7	Synj1	26.8119	26.7593	27.088	27.355
S4R270;D3Z6Q9;S4R1B8;S4R2J8	Bin2	27.3199	27.2009	27.8571	27.6892
D3Z6S1;Q8BM55	Tmem214	24.3363	24.2625	24.2632	24.8752
D3Z7P0;Q8K3W0;Q8K3W0-1;E9Q8Q1;A0A0J9YV56;E9Q0U3;Q8K3W0-4;Q8K3W0-6;Q8K3W0-5	Bre	23.4303	23.6063	24.1412	24.4591
D3Z7P3-2;D3Z7P3;D3Z7P4	Gls	27.2608	27.3037	27.3333	27.6777
D3Z7R6;Q08093	Cnn2	25.2351	25.6592	25.4599	25.1822
G3X9Q3;D3Z7R7;Q3TBD2;Q3TBD2-2;Q3TBD2-3;Q3TBD2-4	Hmha1	27.2406	26.7473	26.9887	26.8394
G3X922;D4AFX7	Dnajc13	27.4324	27.4222	27.497	27.5587
D5MCW4;Q9CQ89	Cuta	29.8002	22.889	24.3603	29.9098
D6REG4;Q91Z53;B1AXQ0	Grhpr	23.2554	22.9306	23.5055	24.2572
D6RFU9;O09117-2	Sypl;Sypl1	24.842	24.4755	24.1517	24.9878
D9J2Z9;D9J300;D9J301;D9J302;Q8CI51;A0A0G2JGZ5	Pdlim5	28.2408	28.1627	28.0434	28.3827
E0CYQ4;E0CX64;H3BK26;P49442	Inpp1	24.2729	24.8386	23.8595	24.1626
E0CYE2;F7DEU6;P50096;E0CXK0	Impdh1	23.7157	25.8393	25.1738	23.8067
E0CYH4;Q8C6G8	Wdr26	25.4781	25.311	24.5709	25.5403
E0CYQ2;Q9CQ48	Nudcd2	23.3736	25.2385	24.348	24.1622
E0CYT5;Q9D4H8-2;Q9D4H8;H7BX52	Cul2	23.9026	23.398	23.0737	24.4884
F7D432;E9PWE0;E0CYV0;P23506;P23506-2	Pcmt1	27.2032	26.9925	27.2569	27.2752
E0CZ22	Mroh1	26.6554	25.8327	25.7839	26.2921
F8VQ42;E0CZ72;P28740-2;P28740;P28740-1	Kif2a	24.2242	22.8646	22.7579	23.8832
E0CZE0;Q8VBW6	Nae1	26.1887	26.8497	26.4295	26.5656
E9PUD2;Q8K1M6-3;Q8K1M6-2;Q8K1M6;Q8K1M6-4;A0A2U3TZ67	Dnm1l	28.57	28.8544	29.2135	29.3685
E9PUE7;Q5SSL4-3;Q5SSL4-4;Q5SSL4;Q5SSL4-2	Abr	28.2765	27.9917	28.3301	28.6458
E9PUF7;Q61210;Q61210-2;Q61210-5;Q61210-4;Q61210-3;F6ZN61	Arhgef1	28.2918	28.2607	28.1748	28.313
E9PUK3;E9PUI5;Q8K012-2;Q8K012;A0A0G2JFM9	Fnbp1l	25.4371	25.755	26.0331	25.4096
Z4YJU8;E9PUQ5;Q921M4-2;Q921M4	Golga2	24.5637	24.3629	24.1419	24.5206
E9PUW7;Q9EPK7-2;Q9EPK7;A0A2I3BQV5	Xpo7	24.1268	24.1745	24.1041	24.4377
E9Q6Z0;E9PV12;G3X914;Q9D5V5	Cul5	24.0032	22.5515	24.5038	23.1372
E9PV60;E9Q2M9	Wdfy4	23.7376	24.6314	24.1691	24.216
E9PX73;E9PV93;Q01965	Ly9	26.1869	26.3357	26.6223	23.5294
E9PVA6;Q9JLQ2;F7BIK4;Q80XR8;J3QK07;D3Z1I2;D3Z409	Git2	26.2282	24.7069	24.3907	25.4184
E9PVA8	Gcn1l1	26.3086	26.4772	26.3171	25.868
E9PVP3;Q5F2B1;F6XX36;Q8R0J2;Q9R0Q9;F6ZGG4	Mpdu1	23.6383	24.4724	24.1818	24.3529
E9PVP4;P70429;F8WJB9;A0A1Y7VJA2;P70429-2	Evl	28.8907	28.3039	28.7059	28.5089
E9QAH1;E9PVZ8	Golgb1	24.0216	23.9653	23.59	23.1843
E9PW43;Q9CQS8	Gm10320;Sec61b	27.121	26.2869	26.1166	26.8986
E9PWK1;Q9D379	Ephx1	28.0469	28.6452	29.3522	28.3142
G3UZI3;E9PWV3;Q505N6;F6RQA2;F6Q8A4;P18653	Rps6ka1	24.2597	24.2802	24.7353	23.7443
E9PWY9;Q8C0C7	Farsa	28.7843	28.8251	28.4879	28.5857
Q9CQ09;E9PWZ3	Rpl3l	22.8846	23.2449	21.8694	22.9562
E9PX59;Q69Z37	Samd9l	25.1118	23.5215	25.8771	25.8181
F8VPX1;E9PXY8;Q6A4J8-3;Q6A4J8;Q6A4J8-2	Usp7	23.8277	24.2641	22.9053	24.2502
E9PYG6;A0A286YDU0	Rasa1	26.0459	25.9333	26.433	26.3219
E9PYI8;Q9JMA1	Usp14	28.8779	29.1176	29.0024	29.1917
E9PYK0;Q8VCW4;Q8VCW4-2	Unc93b1	26.5914	26.4161	26.4292	26.6832
E9PYK3	Parp4	24.3864	24.3742	24.3124	23.2772
E9PYL4;F6SUM2;O70496	Clcn7	26.1573	24.057	26.521	22.9599
E9PYL9;Q9CXW4;A2BH06	Gm10036;Rpl11	30.1121	30.0574	30.0001	30.3494
E9PYT3;Q91YH5;Q91YH5-2	Atl3	28.3247	28.6924	29.0525	29.0224
E9PZ00;Q8BFQ1;K3W4L3;J3QPG5;Q61207	Psap	30.525	30.1579	30.6343	30.3259
E9PZ36	Pkhd1	24.8295	24.2535	23.6597	25.3043
E9PZ92;Q3TPX4	Exoc5	25.6672	25.2744	25.1482	25.4469
E9PZF0;Q01768	Gm20390;Nme2	33.3456	33.11	33.2351	33.2837
E9Q5H2;E9PZF5;P97822-2;P97822;E9Q0X5	Anp32e	26.5955	24.0065	24.9002	24.7913
E9PZJ8;E9PZJ8-2	Ascc3	23.5089	23.5691	23.6213	23.884
E9PZW0;E9Q557	Dsp	23.4849	23.6298	23.9361	24.8281
E9Q035;P47758	Gm20425;Srprb	26.9657	27.4337	27.361	27.4293
E9Q0A7;Q4KMM3-3;Q4KMM3-2;Q4KMM3-4;Q4KMM3;A0A2R8W6N3;A0A2R8VI09	Oxr1	25.6561	25.7852	26.32	25.793
E9Q0U7;Q61699-2;Q61699	Hsph1	27.1186	27.2977	27.6263	27.3598
E9Q137	Tex264	23.835	23.7841	24.9362	24.5958
E9Q9F5;E9Q1G8;O55131	Sept7	29.2396	29.4846	29.4118	29.2407
E9Q1S3;Q01405	Sec23a	26.7424	26.6732	26.8583	27.2275
E9Q2A6;Q3UDE9;Q9QVP9	Ptk2b	28.0877	27.3743	27.6401	27.5017
E9Q3I4;Q9Z0R4-2;Q9Z0R4;E9Q3I8;E9Q3I5;E9Q0N0;E9Q3I9	Itsn1	27.4914	27.7378	27.4623	27.7121
E9Q3L2;A0A140T8I9	Pi4ka	26.8231	24.4728	26.0681	26.1383
E9Q3M0;Q62432-2;Q62432;A2CG44;E9Q5P9;Q8BUN5;Q9JIW5	Smad2;Smad3;Smad9	25.2764	25.0614	24.5716	25.4843
E9Q4G8;E9Q3Q6;Q61490	Alcam	29.7069	29.0481	29.0449	28.7538
G5E8R0;E9Q453;G5E8R2;G5E8R1;E9Q456;E9Q455;E9Q452;Q8BSH3;Q8BP43;E9Q450;E9Q448;B7ZNL3;E9Q454;F8WID5;P58771-2;P58771	Tpm1	31.9621	31.8279	31.9834	31.857
E9Q4M2;P54310;P54310-2;A0A0U1RNR0	Lipe	23.964	23.3672	25.0935	23.0416
Q6W4W7;E9Q4U7;O70566	Diap2;Diaph2	26.7747	27.1309	27.2611	27.1028
E9QNH6;E9Q580;Q7TQD7;P46735-2;P46735	Myo1b	25.2709	28.0218	27.9123	27.8997
E9Q586;E9Q3M3;O08788-2;O08788;D3YX34	Dctn1	28.5055	28.276	28.5117	28.7796
E9Q5B5;O08528	Hk2	28.2929	28.4165	28.2063	28.8752
E9Q5F4;G3UZ07	Actb;Actg1	32.9206	32.9507	33.0733	32.352
E9Q604;G5E8F1;E9Q5K8;Q3U1U4;P05555;A0A0R4J1B4;P05555-2	Itgam	32.2273	31.5849	31.8979	31.826
E9Q616	Ahnak	32.0089	32.3805	32.0211	31.134
E9Q634	Myo1e	28.694	28.9015	29.0729	29.1693
E9Q6A7;A2A653;A2A655;A2A654	Bptf	23.4449	25.5586	24.8785	25.2323
E9Q6P1;Q3U6K9;Q99K85	Psat1	24.0071	25.2884	24.5753	25.8995
E9Q6U4;Q3UWL8;E9Q4Q8;E9Q8R1;Q6P0X1	Pfdn4	25.8734	25.6343	26.0794	25.5422
Q5UE59;E9Q7C9;Q7TNF4;Q8CD76;O88447	Klc1	26.645	26.5712	26.9827	26.7554
E9Q855;Q3UXS0;O35609	Scamp3	27.7959	27.8508	27.6644	27.8508
E9Q912;Q3TU36;E9Q6Q4	Rap1gds1	29.1797	29.1348	28.4317	29.0666
E9Q9A9;E9Q9A9-2	Oas2	25.0741	25.2531	25.4791	25.827
E9Q9C5;P63082;D3Z3B2	Atp6v0c	28.159	26.9812	28.207	27.7017
G3X9J6;E9Q9M1;Q3V1L4	Nt5c2	26.6682	26.6921	26.6214	26.4368
E9QAD4;Q7TQK5	Ccdc93	25.7386	23.8912	25.8602	25.2078
E9QAQ5;Q9WV60	Gsk3b	25.1197	24.3543	24.0306	22.0951
E9QB02;Q68FL6	Mars	27.5507	27.7726	27.6296	27.7244
Q9QXJ2;E9QJX9;Q9WVL2	Stat2	27.289	26.5556	26.6466	27.79
E9QK48;Q7TNG5;Q7TNG5-2;D6RGM3;A0A0U1RQ42	Eml2	26.0929	25.9052	23.8872	26.0707
P0DOV2;E9QKL6	Ifi204	28.1565	27.9298	27.9366	28.5399
E9QKZ2;Q91YE6;E0CXB2	Ipo9	26.9489	27.1374	26.6389	26.8792
E9QLA5;Q0GNC1-3;Q0GNC1;A0A1Y7VM80	Inf2	25.3305	24.8795	25.005	24.7424
E9QMK9;Q8BH86;Q8BH86-2	9030617O03Rik	25.7352	25.885	26.2249	26.6955
E9QMV2;Q4KML4;A0A1W2P7X0	Abracl	27.6186	27.463	26.9517	27.6688
E9QMX7;Q640N3-2;Q640N3	Arhgap30	25.5399	24.8437	25.2108	25.3053
E9QN37;A1L314	Mpeg1	30.2341	29.8877	30.1102	29.3668
G5E8Y6;E9QP49;Q99MS7-4;Q99MS7-5;Q99MS7-3;Q99MS7-2;Q99MS7	Ehbp1l1	26.9226	26.7984	27.2488	26.679
G5E8R3;E9QPD7;Q05920	Pcx;Pc	24.0049	22.25	22.0547	23.4437
F6QKK2;Q8VEH3	Arl8a	29.1522	28.8635	29.0114	29.2805
F6RPJ9;Q9JHR7	Ide	26.1745	26.266	25.8223	26.6576
F6V084;Q8VBT0	Tmx1	26.7961	27.2593	27.5059	27.4271
F6V6T4;Q9R0Q3;Q8BPI2	Tmed2	26.1683	25.8721	25.5714	26.2051
F6VRP8	Lgals3bp	23.8365	24.0333	22.7936	26.3683
F6WMJ3;Q8K4I3;H3BJ53;A2AFJ8	Arhgef6	24.1151	24.3481	24.5537	24.3578
F6WR04;O70370	Ctss	30.4873	30.5903	31.4513	30.7574
F6YVP7;P62270;A0A1Y7VKY1;S4R1N6	Gm10260;Rps18	30.6798	30.5732	30.0198	30.3895
F6Z6C6;P56477	Irf5	25.9188	25.493	25.5206	25.5363
F6ZHD8;Q9D6Y9;G3UW30	Gbe1	28.7187	28.1232	28.0194	28.1902
Q6ZWZ6;F7AEH4;A0A1W2P7A1;P63323	Rps12	30.2432	30.122	29.8419	30.0123
F7B227;O35459	Ech1	24.5078	23.5428	24.1861	24.9897
F7BX26;Q60676	Ppp5c	27.5547	27.7694	27.642	27.4891
F7CBP1;G3XA17	Eif4g2	28.0012	28.332	28.1139	28.7111
F7DBB3;F7CVJ5;E9PYB0	Ahnak2	27.8362	28.7007	27.0621	27.3591
F8VPN4;A0A0G2JGI9;F6XXE6	Agl	25.6372	24.615	24.8211	25.3975
F8VQ28;Q8VI36-2;Q8VI36;A0A1D5RMM8;A0A0J9YV30	Pxn	25.8672	25.9949	26.3485	26.2755
F8VQC1;E9Q740	Srp72	26.1177	25.8203	26.2821	26.4318
F8VQC9;Q8BTY2;A0A286YDJ7;A0A286YDX4;A0A286YD88;A0A286YED8;A0A286YCH3;A0A286YDA9;A0A286YCS4;A0A286YD14;A0A286YD46;Q8BTY2-2;A0A286YCQ1;A0A286YCE1;A0A286YDZ8;A0A286YDB4;A0A286YCU2;A0A286YCX8;A0A286YDK8;A0A286YDR1	Slc4a7	26.0813	26.1741	25.1583	25.9668
F8WGB3;Q9CZB0	Sdhc	25.3556	24.3972	24.3185	25.4799
F8WGD9;Q9D1E8	Agpat5	24.5636	24.0269	24.8245	25.248
F8WGG3;Q9JK81;F7A3N3	Myg1	26.4242	26.4174	26.3956	26.3373
F8WGM5;Q64324	Stxbp2	28.3575	28.653	28.3775	28.0923
F8WGT1;Q68FL4;F8WI65;Q68FL4-2;H3BKT5	Ahcyl2	27.5873	27.4339	27.9216	27.7941
F8WH69;Q09014;S4R293	Ncf1	29.336	29.0587	29.2446	28.3384
F8WHM0;P18181	Cd48	25.4283	26.0435	26.1767	25.6619
F8WHM5;Q61543	Glg1	28.4793	28.9483	28.7144	29.0909
F8WHU9;Q62384	Zpr1	23.9215	24.5818	23.6198	26.0059
F8WHW3;Q3TWL2;E0CYE6	Tmem55b	25.2568	24.0817	25.933	25.8053
F8WI90;P05480;Q04736	Src;Yes1	25.418	26.3606	26.9238	26.3886
F8WIK0;Q8WTY4	Ciapin1	24.112	25.4773	24.4316	23.6242
F8WJG3;P62996	Tra2b	25.7248	25.9788	26.091	24.5979
F8WJK8;Q99L47	St13	29.4385	29.5417	29.4044	29.3575
G3UW94;Q9D883;E9Q809;F8WH71;E9Q5Y2;E9PUZ3;E9Q1I7;E9Q5J3;Q8BGJ9-4;Q8BGJ9-2;Q8BGJ9;Q8BGJ9-3	U2af1;U2af1l4	25.729	25.4936	25.1317	25.5246
G3UWE4;P15539;Q3TG86	Cyp11b2;Cyp11b1	24.9199	25.029	24.8253	22.9264
Q3TTF6;H3BKU1;G3UWS4;Q7TNP2;H3BLQ0;H3BIV7;H3BLE7	Ppp2r1b	26.4924	26.5851	26.6346	26.7433
G3UX26;Q60930;A0A286YCR8;D3YZT5	Vdac2	31.5114	31.4895	31.8326	31.5218
G8JL74;G3UXA6;Q8BHD7-2;Q8BHD7;G3UZ01	Ptbp3	28.4187	28.6848	28.5553	28.6486
G3UXG7;G3UXU2;P67871;G3UZA4;G3UZJ5;G3UZX4	Csnk2b	23.9864	24.1967	24.7995	24.0162
G3UXZ5;P97371;G3UXY0;G3X9K9	Psme1	30.2425	29.8957	29.8742	30.2654
G3UY33;Q8C754-2;Q8C754	Vps52	26.5032	26.4174	25.8646	26.3384
G3UY42;Q8CCS6-2;Q8CCS6;D3YUB9;D3Z055;G3UWS5;D3Z5F7	Pabpn1;Gm20521	23.0323	26.3687	26.2605	26.2819
Q8CFZ0;G3UYP0;P63280	Ube2i	26.8327	26.6037	26.9786	27.1388
G3UYU4;O08917	Flot1	23.9732	23.964	23.8908	24.7009
G3X8R0;Q60870	Reep5	29.1972	29.0823	29.0974	29.6881
G3X8T3;P16675	Ctsa	30.8452	30.5522	30.586	30.5802
G3X8U3	2210016F16Rik	27.1167	26.9295	26.8894	27.2664
G3X8X6;Q62230;H9KUZ3;Q62230-3	Siglec1	30.5332	29.8125	29.6556	30.7012
G3X8X7;Q920Q4;Q920Q4-2	Vps16	26.5118	26.4588	26.5905	26.6458
G3X8Y3;Q80UM3;A0A0A6YW80	Naa15	28.3046	28.0286	28.0163	28.2628
G3X8Y8;Q9QUN7	Tlr2	27.8491	27.8361	27.8672	27.6077
G3X957;O35711-2;O35711;O35711-4	Ppfibp2	28.1968	29.0373	29.1545	28.2607
G3X973;Q8R4Y4-2;Q8R4Y4	Stab1	29.173	28.7264	27.9585	28.3353
Q3TCR7;G3X9G4	Dnm2	24.5489	24.4143	24.9729	24.7509
G3X9H5;P42859-2;P42859	Htt	24.8588	23.9185	24.5334	24.9688
G3XA25;Q80X81;Q8CAY6;A0A3B2WAL8	Acat2;Acat3	26.0541	25.0602	26.2474	26.25
G3XA48;P58044;H3BLF8	Idi1	26.3515	24.4033	22.8005	23.3658
G5E829	Atp2b1	27.8928	28.1373	28.44	27.8451
G5E850;P56395	Cyb5a	30.7874	30.7187	31.1449	30.5776
G5E866;Q99NB9	Sf3b1	26.2159	26.1511	25.8533	26.2816
G5E883;P57784	Snrpa1	25.0584	25.1299	25.1262	25.1952
G5E897;A0A1L1SRB2	Kdelc2	24.0579	25.1164	25.3629	25.3976
G5E8J3;Q8K1X1	Wdr11	25.4543	25.2432	24.8612	25.3237
G5E8V9;E9QAY5;A2RSX9;E9Q3G5	Arfip1	26.182	26.1331	26.4052	26.6557
G5E924;Q8R081;G3UY38	Hnrnpl	28.7634	28.8353	28.7517	28.9929
H3BIX9;H3BLL3;Q921G6	Lrch4	25.7797	25.6886	25.9979	25.9213
H3BJ30;H3BJW3;Q6NVF9;H3BKW0	Cpsf6	25.3575	25.4274	25.3948	25.5343
H3BJU7;H3BJX8;H3BJ45;H3BJ40;H3BKH9;Q60875-5;Q60875-4;Q60875;Q60875-2;Q60875-3	Arhgef2	28.6376	28.8834	28.6813	28.727
Q5JC28;H3BK65;P42567;F6W2Q5	Eps15	27.2179	27.5064	27.2326	27.4446
H3BKN0;Q1HFZ0;Q1HFZ0-2	Nsun2	26.5043	26.9303	25.9503	26.7772
H3BL08;Q8C172	Cers6	24.7525	23.3008	23.1308	22.4158
H7BX01;P58281;P58281-2	Opa1	24.8932	24.6082	24.5359	25.5362
H7BX95;Q6PDM2;Q6PDM2-3;Q6PDM2-2	Srsf1	27.2089	27.1185	26.5159	27.5166
I7HJS1;O08579;Q3THM8;B7FAU5	Emd	25.8228	25.8638	24.5903	23.4084
J3QJV7;O35551-2;O35551-3;O35551-5;O35551;O35551-6	Rabep1	22.8037	22.7822	23.0744	23.6287
J3QJX3;Q9Z2G6-2;Q9Z2G6	Sel1l	25.8625	25.2389	25.4976	25.9409
J3QN31;P28650;P28650-2	Adssl1	29.1767	28.7662	28.5775	28.7106
Q3TJ22;J3QN89;A0A087WNM5	Aamp	22.8246	22.9208	22.7477	25.6855
J3QNU6;Q8BWG8-2;Q8BWG8	Arrb1	27.4177	27.4321	28.0577	26.9382
J3QQ30;J3QPW1;P53810	Pitpna	30.122	29.8417	30.0141	29.6688
J7NUP1;Q60766-2;Q60766	Irgm1	28.1132	27.4594	28.006	28.4481
K3W4Q8;P18572-2;P18572;J3QP71	Bsg	24.5285	23.8768	23.6916	24.7462
K3W4R2;Q6URW6-2;Q6URW6;Q6URW6-3;A0A140LI60	Myh14	28.6936	28.9409	29.0138	28.5792
K3W4T3;Q9Z1G4-3;Q9Z1G4-2;Q9Z1G4	Atp6v0a1	29.3	29.267	29.1625	29.0452
L7N451;Q80SU7	Gvin1	29.2288	28.7343	29.2005	29.8308
M0QWS4;Q9CR09	Ufc1	26.0408	25.9592	26.3971	26.5269
O08529	Capn2	31.0369	30.8465	30.7229	30.676
Q6P1B9;O08539-2;O08539	Bin1	28.9147	28.2562	28.4936	28.16
O08547;E9Q6R3	Sec22b	28.236	27.8667	28.3915	28.1167
O08553	Dpysl2	32.7255	32.3772	32.9996	32.8188
O08573-2;B1AQR8;G3X9T7;O08573-3;O08573	Lgals9	27.5538	26.8746	26.1651	27.8791
O08582	Gtpbp1	24.7928	24.729	23.6715	24.6039
O08583;Q9JJW6-2;O08583-2;G3X9I4;Q9JJW6	Alyref;Alyref2	28.0729	28.0635	27.5518	28.0663
O08599;O08599-2;A0A140LHJ4	Stxbp1	23.8882	23.1338	24.0087	24.2752
Q3TMN1;Q3UI33;O08663;M0QW69;M0QWM9	Metap2	22.9329	25.533	24.8676	26.9466
O08734;F7CUQ1;Q91WX5	Bak1	26.6736	25.9449	26.3622	26.3011
O08749	Dld	29.6499	29.5707	30.0214	30.4105
O08795;O08795-2	Prkcsh	29.3509	29.4349	29.0497	29.6699
O08797	Serpinb9	25.9198	23.3841	25.821	24.9563
O08800	Serpinb8	25.5194	26.2111	26.0465	25.698
O08807;B1AZS9	Prdx4	33.373	32.9652	33.5795	33.3272
O08915;D3YW40	Aip	25.8124	26.0482	26.1873	25.545
Q3TMX0;O08992;H3BLG5;A2AKJ9;A2AKJ6	Sdcbp	27.6771	27.76	27.1589	27.4105
O09005	Degs1	27.1547	27.041	27.3131	26.9116
Q9D3L3;O09044;B0R030;B0R029;E9Q8A1	Snap23	27.0383	27.0316	26.6366	27.0512
O09061;A0A338P7C0;A0A338P7F1	Psmb1	29.9936	29.6472	29.7455	29.8963
O09106;Q8BQ10;A0A0R4J008;P70288	Hdac1;Hdac2	26.1606	24.5244	24.1264	23.558
O09131	Gsto1	28.577	28.5231	28.4072	28.8394
O09159	Man2b1	28.8731	28.2136	28.6045	28.6634
Q9CQM8;O09167	Rpl21	29.4394	29.574	29.4618	29.3903
O09172;H3BJA3;A0A0G2JDI4	Gclm	30.6581	30.1802	30.8202	29.903
O35075	Dscr3	25.8768	25.7505	26.346	25.8974
O35114	Scarb2	25.3389	24.5309	25.379	25.1886
O35129;F6QPR1	Phb2	30.0836	30.2086	30.0066	30.1332
O35215	Ddt	27.8847	28.3521	28.3443	28.5783
O35226;O35226-4;O35226-2;O35226-5;O35226-3	Psmd4	28.2851	28.3336	28.4169	28.1535
O35286;Q497W9;A0A0G2JG10	Dhx15	27.4637	27.7426	27.4956	27.6345
O35295	Purb	26.4866	25.9475	26.7104	26.5869
O35298	Aoah	23.6143	23.9176	23.1274	25.1747
Q9D8S5;O35326	Srsf5	27.2115	26.9082	26.8388	26.9249
O35344	Kpna3	25.7494	26.1641	25.7933	25.7412
Q4FJZ2;O35345	Kpna6	26.9929	27.1214	25.9857	26.1536
O35350	Capn1	28.6846	28.3933	28.8608	28.5794
O35379	Abcc1	27.9095	27.6988	27.2793	27.4462
O35382	Exoc4	24.2722	24.1201	24.2768	24.066
O35405	Pld3	27.9732	27.3683	28.1322	27.3849
O35465;O35465-2	Fkbp8	26.0918	26.2394	26.2474	25.6142
O35593	Psmd14	28.0853	28.0737	27.5333	27.8489
O35601;O35601-2	Fyb	29.1963	29.4242	29.8932	29.8777
O35604	Npc1	27.5753	26.4367	25.9194	26.8453
O35639;Q3TET3	Anxa3	31.6681	31.1691	31.5565	31.632
Q5SVG5;Q5SVG4;O35643	Ap1b1	28.7879	28.683	28.6721	29.3487
O35682;A0A0N4SW94	Myadm	27.5251	27.6946	27.2766	26.6245
O35685	Nudc	27.4939	27.0619	27.6296	27.0821
O35704	Sptlc1	25.147	25.3045	24.929	25.1451
Q8C2Q7;O35737	Hnrnph1	29.2283	29.6151	29.7307	29.2584
O35841	Api5	27.1883	27.3465	26.8772	27.0683
O88374;O35855;A0A1B0GX27	Bcat2	28.4727	29.0564	29.1588	28.9015
O35887;Q6XLQ8;G3UY49;G3UWV3;G3V004;G3UWR0	Calu	27.2321	27.1723	26.2367	26.9018
O35955	Psmb10	27.4213	27.028	27.5191	27.9115
O54734	Ddost	30.178	30.0809	30.1209	29.9385
O54774	Ap3d1	28.6858	28.6115	28.8112	28.6108
O54782	Man2b2	26.2655	25.625	25.5973	25.6152
O54984	Asna1	27.4377	27.43	27.6708	27.4903
O54988-2;O54988	Slk	25.5378	25.7496	25.0472	25.3125
O55013	Trappc3	27.5284	27.8926	27.3243	27.4445
O55022	Pgrmc1	26.9496	26.7761	26.0444	27.3489
O55029	Copb2	30.0422	29.9067	29.8263	30.1413
O55098	Stk10	25.447	23.8	25.7622	25.0844
Q7TMG8;O55126	Gbas	26.2724	24.2494	22.4881	26.1761
O55135	Eif6	28.1081	28.3806	28.2557	28.0233
O55142	Rpl35a	27.7343	27.4799	27.479	27.7241
O55143;O55143-2	Atp2a2	30.0101	30.0581	29.9772	30.1639
O55222	Ilk	26.2966	25.5762	26.4842	25.667
O55234	Psmb5	25.412	26.0986	26.0713	26.0733
O70145	Ncf2	30.3673	30.348	30.4556	30.1565
O70152;A2BDX2;F8WII3	Dpm1	25.8615	26.6285	26.2016	26.1453
O70172;F6RJE8	Pip4k2a	27.1244	27.155	27.2504	27.1997
O70194	Eif3d	29.5262	29.2784	29.2716	29.3002
O70200	Aif1	28.3291	28.751	29.3191	28.3597
O70252;D3YX62	Hmox2	29.4235	29.1551	29.5448	29.5621
O70310	Nmt1	28.6755	28.8006	28.9357	29.0021
Q80UE4;Q80UE5;O70318;A0A1W2P6I5	Epb4.1l2;Epb41l2	26.385	27.3747	27.2922	26.3736
O70435;E0CX62	Psma3	30.0342	30.0379	30.0559	30.2651
Q8BH40;O70439	Stx7	28.7022	28.8329	28.6556	28.004
O70469	Dok2	27.0566	26.6472	26.5575	26.8423
O70475	Ugdh	27.2164	27.1694	27.1631	27.5271
O70503	Hsd17b12	30.7587	30.1264	29.8973	30.8397
O70591;F8WJ30	Pfdn2	26.1167	26.4632	26.2676	26.15
O88188	Ly86	25.2108	23.1815	25.3688	23.73
O88325	Naglu	28.5273	28.0158	28.066	28.6272
O88342	Wdr1	33.2069	33.0225	33.3665	33.033
Q91XH6;O88384;F6UHS3	Vti1b	26.2036	26.4064	25.6548	25.993
O88531;B1B0P8;B1B0P9	Ppt1	27.1521	27.0476	27.4067	27.2949
O88543;F6YCA7	Cops3	26.6738	26.8902	27.0012	27.0461
O88544;F6QTS1	Cops4	27.0958	27.4135	27.4554	27.4004
O88569	Hnrnpa2b1	30.9705	31.2721	30.9559	31.1852
O88587-2;O88587	Comt	27.2608	27.0095	27.0982	27.4851
O88627;A2AWR5	Slc28a2;Gm14085	25.0984	25.3241	25.5209	26.1454
O88653	Lamtor3	26.346	26.3961	26.2369	25.9058
O88668;J3QP41	Creg1	29.1629	28.0431	28.638	28.4172
Q3UDC3;O88746	Tom1	27.6798	26.9447	27.5631	27.3116
O88811-2;O88811	Stam2	26.2682	25.9727	26.3895	27.2175
O88844	Idh1	31.6428	31.5373	31.5082	31.5205
O88952;Q8JZS0	Lin7c;Lin7a	24.3816	24.1359	25.0201	23.3096
O88958;D3Z0R5	Gnpda1	29.2543	28.7297	29.3707	29.1608
O88983;Q9D0J1	Stx8	26.5701	26.4095	26.4997	26.4013
O89001	Cpd	26.5074	27.0239	26.8203	26.3648
O89017	Lgmn	27.1339	27.6559	27.7018	28.3087
O89023	Tpp1	28.2993	28.3373	28.8608	29.03
O89051;A0A2I3BPW7	Itm2b	23.2746	24.4663	22.9972	25.3324
O89053;G3UYK8	Coro1a	32.4728	32.5421	32.6321	32.3665
O89079;D3Z315	Cope	28.1635	28.3642	28.4148	28.4322
Q8BG13;O89086;S4R2M6	Rbm3	26.3556	25.4734	26.2969	25.7735
P00405	Mtco2	29.1656	28.8996	29.0378	28.407
P00493	Hprt1	29.8598	29.071	29.2139	29.1596
P01027	C3	24.2372	25.9492	27.0109	25.5088
P01887	B2m	24.9558	26.3321	24.1579	26.8621
P01899	H2-D1	30.8427	30.6401	31.4486	31.2721
Q3TH01;P01901;G3UXW2;P04223-2;P04223	H2-K1	28.9873	28.5588	29.2891	28.9177
P84244;P02301;E0CZ27	H3f3a;H3f3c	28.3993	28.2882	27.994	28.1794
P04117	Fabp4	29.5298	28.6503	29.2282	28.4062
P04202	Tgfb1	25.2667	25.0895	23.1023	22.4642
P04918	Saa3	26.3869	27.1207	26.2297	28.8717
P05063	Aldoc	28.0817	27.923	28.3528	27.8421
P05064;A6ZI44;D3YWI1;D3Z510;A0A0U1RPN8;Q9CPQ9;A6ZI46;A0A0U1RPT5	Aldoa;Aldoart1	34.4601	34.6728	34.4555	34.4878
P05132;P05132-2	Prkaca	24.2812	23.1744	24.7385	25.1131
P05201	Got1	29.1832	29.1016	29.1244	29.2126
P05202	Got2	30.5091	30.7944	30.5371	31.0338
Q564E2;P06151;A0A1B0GSX0;A0A1B0GSR9;D3YZQ9;A0A1B0GQX5	Ldha	33.7561	33.6604	33.4846	33.803
P06745	Gpi	33.0362	32.6411	32.4466	32.797
P06797;A0A1Y7VP49;A0A1Y7VNM3	Ctsl	26.5522	25.7368	26.0566	26.7236
S4R1M0;P06800-6;P06800-5;P06800	Ptprc	29.6926	29.8709	29.8597	29.5184
P06801;Q3TQP6	Me1	26.5098	26.923	26.7575	26.7217
P07356;B0V2N5;B0V2N7;B0V2N8	Anxa2	33.901	33.8168	32.8802	33.5618
P07901	Hsp90aa1	31.6786	31.7852	31.8342	31.925
P08030	Aprt	30.1176	29.9474	29.9919	30.012
P08074	Cbr2	23.0052	23.4766	25.7789	25.7081
P08113;F7C312	Hsp90b1	33.2904	33.0338	32.989	33.3326
P08207	S100a10	28.7965	28.7101	28.1202	28.5617
P08228	Sod1	30.2955	30.4913	30.813	30.5431
P08249	Mdh2	31.9745	32.1512	31.7581	32.3359
P08508;E9PUV2;A0A0B4J1M6	Fcgr3	26.2384	25.6586	26.2052	26.4437
P08752;A0A0A6YWA9	Gnai2	31.7695	31.8188	31.9974	31.5676
P08905	Lyz2	33.2689	32.8784	32.3151	32.7242
P09055;P09055-2	Itgb1	27.9879	28.2024	28.4902	27.7635
P09103	P4hb	33.099	32.8503	33.0255	33.1649
P09405	Ncl	30.4292	30.7918	30.2387	30.2619
P09411;S4R2M7	Pgk1	34.0335	34.1483	33.7658	34.0571
P09528	Fth1	31.4802	31.6689	30.8302	32.263
P09671;A0A3B2WBF0	Sod2	31.6117	31.8832	32.1352	32.6047
Q3THW5;P0C0S6;Q8R029;Q3UA95	H2afv;H2afz	27.84	27.5647	27.6971	27.8266
P0DOV1-2;P0DOV1;Q8CGE8	Ifi205a	27.35	27.3153	27.8438	27.8379
P0DP28;P0DP27;P0DP26;Q3UKW2	Calm1	31.388	31.4036	31.3236	31.0874
P10107	Anxa1	34.2219	34.2939	34.3511	34.0368
P10126;D3YZ68;D3Z3I8	Eef1a1	34.5472	34.5497	34.4721	34.5553
P10605	Ctsb	33.3913	32.6155	33.2049	33.147
P10630;P10630-2;Q8BTU6;E9Q561;A0A338P6X5	Eif4a2	27.2684	26.3086	26.1053	25.8294
P10639	Txn	31.0067	30.945	31.1604	31.067
P10649;A2AE89	Gstm1	30.7537	30.3734	31.1258	30.5158
P10711;E9PYD5	Tcea1	26.1444	25.8562	26.0369	25.891
P10810	Cd14	29.5637	29.5809	28.8652	29.0551
P10833	Rras	27.3002	27.6375	27.9678	27.7094
P10852;P10852-2;A0A0U1RPK4	Slc3a2	29.6572	29.0305	29.0787	29.6064
Q8CBB6;Q8CGP2;Q8CGP1;Q64475;P10853;Q8CGP2-2;Q6ZWY9;Q64525;Q64478;P10854;Q9D2U9;Q8CGP0;P70696	Hist1h2br;Hist1h2bp;Hist1h2bk;Hist1h2bb;Hist1h2bf;Hist1h2bc;Hist2h2bb;Hist1h2bh;Hist1h2bm;Hist3h2ba;Hist3h2bb;Hist1h2ba	33.2763	33.1877	32.5103	32.3463
P11152	Lpl	26.891	25.2182	25.0364	24.7868
P11352;A0A0A6YY34;A0A0A6YVV2	Gpx1	26.6529	27.4015	26.9024	26.8906
P11438	Lamp1	29.278	29.0656	29.4226	29.4413
P11499	Hsp90ab1	34.293	34.374	34.2981	34.4739
P11680	Cfp	26.2915	26.5404	26.9824	26.8644
P11688	Itga5	27.4418	27.7694	27.933	27.5195
Q542I8;P11835;M0QWA7	Itgb2	32.4295	32.1437	32.3286	32.1833
P11928;Q8K469;Q05BJ7	Oas1a;Oas1g	28.76	28.9065	28.9154	29.3641
P11983;P11983-2	Tcp1	31.4782	31.4825	31.2473	31.3364
P12265	Gusb	32.1374	31.5844	31.7607	32.1757
P12382	Pfkl	29.6836	29.9869	29.361	30.5544
P12787	Cox5a	28.3691	28.0469	27.4339	27.5753
P12804	Fgl2	24.6686	25.3614	27.1976	24.9863
P12815;P12815-2	Pdcd6	27.2566	27.6768	27.6258	27.3817
P12970	Rpl7a	30.8497	30.7949	30.6419	30.7853
P13020-2;P13020;A0A0J9YUQ8	Gsn	32.3971	32.1798	32.6386	32.0207
P13439	Umps	25.1476	25.1702	25.0732	25.1113
P13597-2;P13597	Icam1	28.6488	28.9767	29.3655	28.0487
P14069	S100a6	28.7901	28.012	27.0207	28.5615
P14106	C1qb	27.9067	27.6292	27.9018	27.6718
P14115	Rpl27a	29.1555	29.1871	28.7975	28.7508
P14131	Rps16	30.2803	30.1045	29.7713	30.0519
P14148;F6XI62	Rpl7	30.8573	30.0411	29.7289	30.8754
P14152	Mdh1	30.6067	30.5603	30.5161	30.2934
P14206;A0A1L1SUK3	Rpsa	31.6659	31.6134	31.5113	31.4835
P14211	Calr	32.9134	32.7218	32.9492	32.9815
P14576;E9PXC0	Srp54;Srp54c	27.2193	27.5353	27.2256	26.889
P14685	Psmd3	29.7086	29.5514	29.4469	29.5925
P14733	Lmnb1	27.9587	28.1728	28.3088	27.6923
P14824	Anxa6	31.6871	31.4172	31.8691	31.8175
P14869;D3YVM5;S4R1N1	Rplp0	30.6677	30.8401	30.5251	30.4715
P14901	Hmox1	32.8421	31.4293	32.1653	33.4238
P15532;Q5NC80	Nme1	28.2277	27.7487	27.4347	27.7023
P15626;D3YX76	Gstm2	23.5667	23.5567	25.7314	25.2497
P15864	Hist1h1c	26.8654	28.4796	27.753	26.6391
P16045	Lgals1	33.4818	33.052	33.3523	33.3555
Q8C253;P16110	Lgals3	34.3047	33.8143	34.1132	33.6355
P16332	Mut	25.78	26.3668	25.7177	25.7758
P16460	Ass1	28.5376	30.0024	30.5255	29.5508
P16627	Hspa1l	26.423	26.8171	26.9091	26.9384
P16858;A0A0A0MQF6;S4R1W1;S4R257	Gapdh;Gm3839	34.9945	34.8562	34.6808	34.9023
P17047;P17047-3;P17047-2	Lamp2	29.5927	29.3666	28.8486	29.4382
P17182;Q6PHC1	Eno1	34.6686	34.9631	34.6585	34.5976
P17426-2;P17426	Ap2a1	28.7259	29.0592	28.9275	28.6468
P17427	Ap2a2	30.5003	30.3487	30.1478	30.4416
P17439;A0A0G2JDK2	Gba	28.3939	27.6734	27.6923	27.8875
P17710-3;G3UVV4;P17710-4;P17710;P17710-2	Hk1	29.6934	29.5193	29.4951	29.558
P17742;A0A1L1SST0;F8VPN3	Ppia;Gm5160	34.2647	34.1672	33.9334	33.887
P17751;H7BXC3	Tpi1	32.3812	32.4833	32.3211	32.9315
Q61696;P17879	Hspa1a;Hspa1b	26.2812	25.5915	25.9112	26.2527
P17918;A0A140T8V5	Pcna	29.4784	28.4311	27.6986	27.7347
P18242;F8WIR1;F6Y6L6;A0A1B0GT66	Ctsd	33.4708	33.2187	33.5303	33.1354
P18654;B1AXN9	Rps6ka3	28.5829	28.3765	28.4166	28.0024
P18760;F8WGL3	Cfl1	33.938	33.9387	33.9122	33.6435
P19096;A0A0U1RNJ1	Fasn	30.2606	29.594	29.4299	29.2293
P19157;P46425	Gstp1;Gstp2	29.4583	28.8627	29.5335	29.621
P19253;A0A1B0GS68;A0A1B0GSQ6;A0A1B0GTA1;A0A1B0GSB2;A0A1B0GQW6;A0A1B0GSC2;A0A1B0GSF0;A0A140T8K2	Rpl13a	30.098	29.4819	28.967	29.7736
P19783;M0QWX7	Cox4i1	29.5441	29.4382	29.8548	29.3127
P20029	Hspa5	33.9853	33.8998	33.9845	34.2353
P20060	Hexb	32.974	32.8821	33.1812	33.3029
P20108	Prdx3	28.7274	28.5018	28.479	28.5631
P20152;A0A0A6YWC8	Vim	36.3341	36.4217	36.2958	36.138
P20491	Fcer1g	28.532	28.6811	28.3989	28.726
P21279	Gnaq	27.7366	27.7499	27.5348	27.2478
Q3TBA3;P21958	Tap1	26.7155	26.2645	26.8037	27.4583
P21981	Tgm2	31.1743	30.7457	31.3202	30.9982
P22892;Q8CBB7	Ap1g1	28.211	28.2385	27.6139	28.0647
P22907-2;P22907	Hmbs	24.1443	24.3038	23.9351	24.2031
P23116	Eif3a	30.1842	30.1887	29.9962	30.0603
P23591;A0A2R8VHD0;A0A2R8W6P6;A0A2R8VI39;A0A2R8VKL9	Tsta3	27.0299	27.4092	27.3829	27.1313
P23780	Glb1	28.6465	28.2795	28.2893	28.6564
P24270	Cat	33.1782	32.5653	33.3829	31.783
P24369	Ppib	30.7883	30.6182	30.9554	30.9457
P24527	Lta4h	29.2497	29.3775	29.6998	29.6343
P24547	Impdh2	27.7163	28.7639	27.8489	27.9676
P24638;B7ZCF5;B7ZCF4	Acp2	27.8283	28.1515	28.2089	28.5472
P24668	M6pr	28.279	28.7343	28.8801	28.7517
P25206	Mcm3	26.4736	25.3985	22.7197	22.5815
P25444;D3YVC1;D3YWJ3	Rps2	30.5783	30.0975	29.4376	30.5465
P25799-3;P25799;P25799-4;P25799-2	Nfkb1	25.7071	25.6454	22.2124	26.0218
P25911-2;P25911	Lyn	28.7997	28.993	29.1292	29.5708
P26039	Tln1	33.3176	33.3887	33.3396	33.0294
P26040	Ezr	27.9707	27.7608	27.7436	27.5894
P26041	Msn	34.3967	34.2808	34.5879	34.465
P26043;Q7TSG6	Rdx	27.3608	27.7367	27.6314	27.1184
P26151	Fcgr1	25.163	24.4296	24.8931	25.2514
Q3KQM4;Q80XR5;P26369	U2af2	27.3297	27.1901	26.8051	27.1301
P26443	Glud1	32.034	32.0982	32.0914	32.2326
P26450;Q80UI5	Pik3r1	24.7661	24.6119	25.1126	25.6145
P26516	Psmd7	28.7728	28.5572	28.72	28.8077
Q8C483;P26638;A2AFS0	Sars	29.4447	29.3112	29.3234	29.6153
P26645	Marcks	25.7359	26.2688	26.9039	25.8419
P26883	Fkbp1a	27.5908	27.0251	27.7363	27.7821
P27046	Man2a1	27.021	26.0309	25.9889	26.3635
P27546-2;P27546;P27546-3;A0A140T8T5	Map4	28.2019	28.3501	28.5211	28.2773
P27601;Q9D034	Gna13	25.1847	25.1114	25.4428	25.4387
P27612	Plaa	27.1418	27.3172	27.1345	27.4861
P27659	Rpl3	30.482	30.5792	30.5304	30.5483
P27773	Pdia3	33.4432	33.5179	33.6399	33.6671
P27870;Q8VDU4;E9PXI0	Vav1	29.9051	30.1527	30.3351	30.5215
P28063;G3UZW8	Psmb8	27.5299	27.2192	28.0341	28.0033
P28271	Aco1	28.1151	28.2833	27.7829	28.0301
P28352;D3Z124;D3Z6R9;F6QA74	Apex1	26.8483	26.8	26.5785	26.4984
P28474	Adh5	28.5787	28.5378	28.6443	28.357
Q3TF41;Q8BSH9;P28656	Nap1l1	29.7109	29.7581	29.9627	29.6914
P28667	Marcksl1	24.8439	23.5854	24.1861	23.1424
Q3U9N4;P28798	Grn	27.969	28.2846	28.3372	28.5622
P28867;P28867-2;Q1MX43;Q1MX42;Q1MX41;Q1MX40	Prkcd	29.3171	29.4347	29.8655	29.6191
P29341	Pabpc1	31.6325	31.7106	31.4424	31.6162
P29351;P29351-2;P29351-3	Ptpn6	32.11	32.351	32.4601	32.3051
P29416	Hexa	29.2736	29.1023	29.3223	29.507
P29452	Casp1	28.6075	28.6959	29.1922	29.1971
P29758	Oat	28.26	28.3161	28.4275	28.4516
P30115	Gsta3	28.9449	28.7517	29.3297	28.3315
P30204;P30204-2;A0A1B0GRS5	Msr1	28.0778	28.6847	28.022	28.753
P30355;A0A0J9YUC8;A0A0J9YV38	Alox5ap	29.3593	28.8784	29.2584	29.1988
P30416	Fkbp4	25.9291	25.0693	24.3556	25.0026
P30993	C5ar1	25.744	24.2285	23.732	23.453
Q3UZG4;P31230	Aimp1	26.4523	26.8027	24.2234	27.0753
P31324;H3BK84	Prkar2b	25.8087	25.7291	25.5912	23.0681
P31750;D3Z783	Akt1	26.4075	26.0616	26.1545	26.1865
P31786;Q4VWZ5;D3Z563	Dbi	28.264	28.2674	27.961	28.4552
P31938	Map2k1	28.4398	28.4391	28.5001	28.8515
P32020-2;P32020	Scp2	26.5509	26.4276	26.447	26.6061
P32067;A2AR07;D6RI87	Ssb	27.7728	27.9499	27.5359	27.5989
P32233	Drg1	25.0127	25.7065	25.0084	25.1774
P32261;A0A0A6YWH7;A0A0A6YXS8;A0A0A6YX49	Serpinc1	24.3444	23.8779	26.0222	25.3995
P32883-2;P32883;C0H5X4;Q61411-2	Kras;Hras	27.0273	26.6255	26.8573	26.6675
P32921-2;P32921	Wars	28.2409	28.2854	28.2956	28.5875
P33766	Fpr1	25.5655	25.7337	25.6466	26.7161
P34022;H7BX22	Ranbp1	29.2545	29.156	28.8363	29.4229
P34884	Mif	28.5013	28.481	28.0684	29.367
P35278;Q8C266	Rab5c	30.5988	30.3579	30.6318	30.2925
P35279-2;P35279;D3YV69;P61294;A0A1L1SRS6	Rab6a;Rab6b	30.6066	30.0289	30.6471	30.4935
P35282	Rab21	27.813	27.6127	27.6391	27.6693
P35293	Rab18	28.0272	28.0674	28.3684	28.2903
P35486	Pdha1	27.7046	27.7365	27.7903	28.131
P35550;A0A140LIR6	Fbl	26.5932	27.1127	26.5928	26.8497
P35564	Canx	30.4582	30.5579	30.6094	30.8448
P35585	Ap1m1	27.4246	27.3729	27.7241	27.9294
P35700;B1AXW5;B1AXW6;B1AXW4	Prdx1	35.6833	35.4279	35.6802	35.3147
P35762;A0A140LJL0	Cd81	23.5342	26.115	26.6461	23.9131
P35821	Ptpn1	27.4595	27.7798	28.4281	27.9536
P35831	Ptpn12	26.986	26.576	26.0535	26.6207
P35979	Rpl12	29.9929	30.3315	29.934	29.7728
P35980;A0A1B0GSS8;A0A1B0GQU8;A0A1B0GSF7;A0A1B0GSA8	Rpl18	29.6955	29.4339	29.1166	29.6449
P35991;A2BDW0	Btk	27.8488	28.2887	27.7046	27.0741
P36371	Tap2	27.3111	27.0103	27.3899	27.5248
P36423	Tbxas1	27.0268	26.771	27.3981	27.4691
Q99NF7;P36993-4;P36993;P36993-3;P36993-5;Q9EQE2;P49443	Ppm1b;Ppm1a	24.5067	23.0316	23.7522	24.9292
P37040;Q05DV1	Por	31.7911	31.7133	32.0005	32.3741
P38060	Hmgcl	27.0674	26.9448	27.2646	27.3242
P38647	Hspa9	31.1994	31.4018	31.1868	31.3647
Q3T9X3;P39054;F8WIV5;P39054-2;G3UZZ3	Dnm2	29.5732	29.5175	29.5839	29.7648
P40124	Cap1	33.844	33.4518	33.6302	33.6407
P40142;A0A286YE28	Tkt	33.6022	33.3812	32.9076	33.1872
P40336;P40336-2	Vps26a	29.6354	29.2974	29.5686	29.4828
P41105	Rpl28	28.8513	28.3404	27.9972	28.4684
P41241	Csk	28.7129	28.8094	28.9477	28.8234
P41251;A0A087WNR0	Slc11a1	25.0592	24.7145	25.3379	25.2552
P42125	Eci1	26.5892	26.8437	26.8897	27.0895
P42208;E9Q3V6;F6WYM0;D3YYB1;D3Z3C0;D3Z1S1;F6UKN5	Sept2	29.1851	29.6778	29.8406	29.7659
P42227-2;P42227-3;P42227;B7ZC18	Stat3	26.5106	26.4722	27.5886	27.383
P42669	Pura	26.9185	27.0566	27.6548	26.7009
P42932;H3BL49	Cct8	31.1856	31.3239	31.0371	31.0196
P43274	Hist1h1e	28.0459	27.7624	28.1369	28.113
P43275	Hist1h1a	27.1556	26.8277	26.9864	26.678
P43276	Hist1h1b	28.5434	28.5741	28.4055	28.3836
P43277	Hist1h1d	30.5064	30.3788	30.2865	30.0181
P45376;D3YVJ7	Akr1b1;Akr1b3	31.2317	31.0984	31.0366	30.7895
P45377	Akr1b8	31.8935	31.3672	31.5599	31.3061
P45878	Fkbp2	28.3673	28.0212	28.165	28.2725
P45952	Acadm	27.9714	27.771	27.371	27.6927
P46061	Rangap1	27.1994	27.0139	26.4181	26.3128
P46460	Nsf	29.7406	29.4653	29.3315	29.5663
P46467	Vps4b	28.5704	28.0824	27.8162	27.608
P46471;Q8BVQ9	Psmc2	29.726	29.599	29.4169	29.5832
P46638;G3UY29;E9Q3P9;F8WGS1;G3UZD3	Rab11b;Rab11a	30.8915	30.5324	30.748	31.0558
P46664	Adss	29.2533	29.2982	29.2257	29.5845
P46737	Brcc3	24.8584	24.9587	25.0602	25.0405
P46978	Stt3a	29.4268	29.1811	29.2241	29.0326
Q9DBX5;P47713	Pla2g4a	25.7109	25.617	25.2364	25.6808
P47738;A0A0G2JEU1	Aldh2	33.5309	33.1714	33.2679	33.2704
P47754;D6RCW7	Capza2	31.8705	31.8532	31.7787	31.9158
P47757-2;A2AMW0;P47757-4;P47757;F7CAZ6	Capzb	31.4439	31.3121	31.4861	31.2779
P47791-2;P47791	Gsr	29.4593	29.0813	29.5576	29.6464
P47809	Map2k4	24.3486	23.2137	23.9937	26.1137
P47811;P47811-4;P47811-3;B2KF35;A0A3B2WB60;P47811-2;B2KF34	Mapk14	28.5432	28.3154	27.9132	27.3644
P47856-2;P47856	Gfpt1	27.119	27.5595	27.7414	27.6911
P47911	Rpl6	30.3978	30.6169	29.9084	30.3306
P47955	Rplp1	30.2626	30.3667	29.9478	29.5415
P47962;D3YYV8	Rpl5	30.8672	30.9076	30.5546	30.8717
P47963	Rpl13	30.2269	30.2565	29.738	30.2111
P48024	Eif1	26.6483	26.629	27.0912	27.0478
P48025;E9PWE9	Syk	29.9083	30.4192	30.7871	30.8286
P48036	Anxa5	33.8093	33.5584	33.592	33.7008
P48410	Abcd1	26.2305	26.5234	26.5284	26.3226
P48678;P48678-2;P48678-3	Lmna	32.6147	32.993	32.9439	32.4467
P48758;A0A338P684	Cbr1	28.5235	28.1892	28.7044	28.3001
P48962	Slc25a4	30.1733	29.7928	29.5595	30.2564
P49138;A0A087WSN7	Mapkapk2	26.8006	26.1291	25.6468	25.1754
P49282;P49282-4;D3Z0R6;D3Z314;P49282-2;P49282-3	Slc11a2	23.0261	23.6664	25.1442	24.8123
Q5EBP8;P49312;P49312-2	Hnrnpa1	29.3598	29.894	29.1696	29.0391
P49586	Pcyt1a	22.8017	22.9233	23.5362	24.4935
P49710	Hcls1	31.3474	31.3224	31.8145	31.5467
P49717	Mcm4	24.5324	23.5646	23.5903	23.7657
P49722;Q8BKE0	Psma2	29.8963	29.5953	29.5557	29.6688
P50247	Ahcy	27.9993	28.234	28.3977	28.8428
P50396	Gdi1	27.355	27.4375	27.5505	27.5329
P50516;P50516-2	Atp6v1a	32.6307	32.5266	32.5748	32.6126
P50518;A0A0N4SW07	Atp6v1e1	30.3605	30.0637	30.0053	30.2084
P50543	S100a11	27.5115	26.9214	26.8643	26.9475
P50544;B1AR28	Acadvl	27.7641	28.1748	27.9409	27.714
Q3TGU7;P50580;P50580-2	Pa2g4	29.3349	29.7414	29.4265	29.6017
Q8CE80;P51125-3;P51125-2;P51125-6;P51125;A0A338P6J9;Q921U7;Q8C281;Q8CE04;P51125-7;A0A1Y7VJN8;P51125-5;P51125-4	Cast	27.8828	27.6809	27.6701	27.6452
P51150	Rab7a	31.7772	31.5449	31.429	31.0856
P51410;A0A140T8T4;A0A0G2JES3;D3Z629;D3YZT0	Rpl9	30.1439	30.2663	29.9053	29.7213
Q8BGZ6;P51569	Gla	28.3255	27.3985	28.6031	28.5898
P51660	Hsd17b4	29.8074	29.8667	30.2748	29.8561
P51855;Q3UEE2;A2AQN9	Gss	27.0767	26.5795	27.1466	26.8865
P51859;E0CYW7;E0CXA0	Hdgf	27.1366	26.655	26.4668	26.6133
P51863	Atp6v0d1	30.6832	30.5324	30.5675	30.5065
P51881	Slc25a5	32.7778	32.7556	32.4856	32.7604
P52293	Kpna2	24.7328	24.2497	23.6107	22.47
P52480;A0A1L1SU37	Pkm	35.9447	35.6929	35.6298	35.7577
P52480-2	Pkm	30.6829	30.0875	30.1637	30.3259
P52624	Upp1	22.6035	23.55	22.7649	25.9723
P52633	Stat6	26.4843	26.3515	25.927	26.0677
P52825	Cpt2	26.1611	26.3139	25.657	26.2042
P52875	Tmem165	25.8909	26.5234	26.4448	26.4989
P53395	Dbt	23.9254	24.1859	23.8416	23.918
Q5SV41;P53808	Pctp	26.3674	23.7108	26.2247	25.6472
P53994	Rab2a	29.7207	29.5004	29.7362	29.8956
P53996-2;P53996-3;A0A0N4SVS6;P53996	Cnbp	25.0836	23.8018	24.9183	22.504
P54071	Idh2	29.0541	29.3333	29.1697	29.6019
P54116	Stom	30.0992	29.5747	29.2752	29.7797
P54728	Rad23b	25.8613	23.5453	25.5903	26.1511
P54775;A0A140LIZ5	Psmc4	29.1894	29.2293	29.0543	29.003
P54818	Galc	23.2703	23.8413	24.6878	24.6989
P54822;E9Q242;E9Q3T7	Adsl	27.7759	27.8585	27.738	27.8261
P54823	Ddx6	27.7312	27.7479	27.8407	27.9615
P54923	Adprh	27.2896	27.2	27.359	27.1877
P55096;A0A0G2JDI9	Abcd3	26.1179	25.447	25.6322	26.1323
P55258	Rab8a	27.2059	27.1732	27.3758	27.1636
P55264-2;P55264;A0A286YCD7	Adk	27.1165	27.4612	27.897	27.9154
P55302	Lrpap1	28.7799	28.6289	29.1526	29.0085
P56135;F8WHP8	Atp5j2	27.9197	27.8381	27.1931	27.8858
P56380	Nudt2	25.3158	25.3403	25.7459	25.7299
P56391;A0A140LIU3	Cox6b1	26.6371	26.1237	26.3071	26.5227
Q3U4W8;P56399	Usp5	30.2409	30.1025	30.1461	30.1301
P56480	Atp5b	33.2957	33.4544	33.2344	33.3294
P56812;D3Z7Q5	Pdcd5	26.1627	22.8868	23.1845	25.9106
Q8CFQ9;P56959;G3UXT7	Fus	27.1528	26.9834	27.4176	27.0658
P57080	Usp25	23.0333	23.3405	22.978	23.7747
P57716	Ncstn	27.055	27.0152	26.2095	26.6947
P57746	Atp6v1d	29.0514	29.1927	29.227	29.2923
P57759	Erp29	30.2101	29.9702	30.446	30.2867
P57780;A0A1L1SV25;E9Q2W9	Actn4	32.5104	32.328	32.6234	32.4086
P57787;B1ATM1;B1ATM2	Slc16a3	25.4722	25.7068	25.5062	26.7061
P58021	Tm9sf2	25.6828	25.8996	26.1653	26.7206
P58058;A2A9P2	Nadk	27.9853	28.169	27.2248	27.9609
Q8BZR4;P58137	Acot8	26.0332	25.7164	25.752	26.0037
P58242	Smpdl3b	24.5289	23.1365	24.8246	24.4835
P58252	Eef2	33.6958	33.6629	33.3653	33.2156
P58389;A2AWE9	Ppp2r4	26.9841	26.8105	27.0579	27.227
P58404-2;P58404;V9GXE7	Strn4	24.317	24.136	24.3343	24.3024
P58681	Tlr7	22.9381	24.8733	23.9692	24.657
P59325;Q8BVV6	Eif5	26.4797	26.3733	25.9128	26.3647
P59999	Arpc4	31.835	31.8056	31.7238	31.8125
P60060;G3UWH0	Sec61g	24.2044	24.3849	24.3366	24.3493
P60122	Ruvbl1	26.934	27.1808	26.9979	27.1072
P60229	Eif3e	27.865	28.0394	27.7791	27.9485
P60335	Pcbp1	30.4846	30.6238	30.1653	30.028
P60670-2;P60670	Nploc4	27.6672	27.7466	27.9447	28.1476
P60766;P60766-1	Cdc42	30.7675	30.4508	30.5617	30.3228
P60843	Eif4a1	32.385	32.4757	32.3987	32.4645
P60867	Rps20	29.9738	30.3896	29.9603	30.1573
P60904;A2AUE1;G5E8T0	Dnajc5	24.3238	25.6925	26.2234	23.8697
P61021	Rab5b	26.7406	26.5553	27.0191	26.9116
P61027	Rab10	29.2228	28.9866	29.339	29.1932
P61028	Rab8b	28.9226	28.6319	28.942	28.5755
P61082;F7CDT0;F6WMC0;G5E919	Ube2m	28.0529	28.4066	27.8621	28.5166
P61087;Q3V3R8;A0A0J9YUI1;A0A0J9YU07;A0A0J9YUR9;D3Z4U3	Ube2k	25.6121	25.6891	25.8586	25.6344
P61089	Ube2n	29.1535	29.0149	28.963	28.3167
P61161	Actr2	32.0281	31.819	32.0238	31.9936
P61164	Actr1a	28.7941	28.971	28.8323	28.9702
P61202;P61202-2;A2AQE4	Cops2	26.4087	26.2871	26.4192	26.7281
P61211;F8WIB1	Arl1	26.9832	26.9893	26.3639	26.3852
P61222	Abce1	28.1033	28.1142	27.9272	28.0699
P61226;Q80ZJ1-2	Rap2b;Rap2a	28.0762	27.9178	28.4332	27.6666
P61358;A2A4Q0	Rpl27	30.3088	30.182	30.3974	30.2016
P61514;A0A1D5RL86	Rpl37a	27.6825	26.8441	27.4565	27.1044
P61620	Sec61a1	25.882	25.8031	25.1821	25.4878
P61750;E9Q798	Arf4	27.0461	26.8388	27.1532	27.3752
P61759;Q3TIR6	Vbp1	25.7016	25.2799	25.0998	24.6961
P61804	Dad1	27.4105	27.6251	27.3136	26.9437
P61924;A0A2R8VJV3;Q8R3M1	Copz1	27.4587	27.368	27.4718	27.8532
P61961;H7BWZ1;D3YW97	Ufm1	25.2288	23.6032	25.0333	25.4368
P61967;D3Z268;D3Z0D6;D3YXN0	Ap1s1	25.9964	25.5104	25.8073	25.8864
P61979;P61979-2;B2M1R6;P61979-3;H3BLL4;H3BK96;H3BKD0;A0A286YDM3	Hnrnpk	31.0605	31.1703	31.0929	31.0758
P61982	Ywhag	32.1442	32.2862	31.5404	32.3396
P62082;F6SVV1	Rps7;Gm9493	30.5399	30.5724	30.1383	30.1102
P62137	Ppp1ca	30.3817	30.2821	30.3343	30.3672
P62141	Ppp1cb	27.4162	27.1787	27.5567	27.7992
P62192	Psmc1	29.366	28.8329	29.0579	29.0676
P62196;Q8K1K2	Psmc5	28.5881	28.8492	28.6355	28.7667
P62242	Rps8	30.9997	30.964	30.6878	30.7076
P62245;F8WJ41;D3YVB4;D3Z712	Rps15a	29.7879	29.6648	29.1167	29.2752
P62259	Ywhae	31.7845	31.8027	32.0559	32.0331
P62264;D3YVF4;D3Z7I1	Rps14	29.546	30.0392	29.4257	29.2718
P62267	Rps23	29.1333	29.2451	28.4471	28.8069
P62281;A0A1B0GRR3;A0A1B0GSE8	Rps11	30.6365	30.7271	30.3664	30.4247
Q921R2;P62301;A0A0U1RQ71	Rps13	30.7555	30.7999	30.3251	30.7222
P62305;E9Q4F4	Snrpe	26.4345	26.4815	25.9484	26.393
P62315	Snrpd1	27.3199	27.5177	27.3454	27.262
P62317	Snrpd2	23.658	25.7495	24.4697	24.9667
P62320	Snrpd3	26.9742	27.1296	27.5708	27.2557
P62331	Arf6	28.1572	27.9694	28.0538	28.2501
P62334	Psmc6	29.0339	29.2655	29.1967	28.9878
P62702	Rps4x	30.8685	30.9672	30.774	30.7647
P62717;A0A1D5RLW5;A0A1D5RM85;A0A1D5RM79;A0A1D5RME4	Rpl18a	29.2327	29.2746	29.4008	29.1503
P62743	Ap2s1	27.276	26.6902	26.8265	26.8371
P62748;A0A1Y7VMK3	Hpcal1	28.7199	27.6529	28.1362	28.2255
P62751	Rpl23a	29.4865	29.5175	29.342	29.3192
P62754	Rps6	30.3522	30.2718	30.1002	30.3397
P62774	Mtpn	28.9208	28.9273	28.6954	29.0448
P62806	Hist1h4a	33.7633	33.6537	33.6844	33.4298
P62814	Atp6v1b2	32.0478	31.9642	31.824	32.1528
P62821	Rab1A	31.2248	31.0752	31.4262	30.8708
P62827;Q14AA6	Ran;1700009N14Rik	30.946	30.9558	30.916	31.0132
P62830	Rpl23	29.7348	29.5717	29.2754	29.3532
P62843;D3YTQ9	Rps15	27.7679	27.3899	27.0118	27.312
P62855	Rps26	28.8363	28.901	28.5671	28.089
Q642K5;P62862	Fau	26.3083	26.8361	26.0002	26.5148
P62869;A0A3B2WBM3	Tceb2	27.5997	27.8744	27.3847	27.5859
P62874;H3BKR2;H3BLF7	Gnb1	30.7391	30.4023	30.8181	30.5475
P62880;E9QKR0;D3YZX3;D3Z1M1;D3Z1T4;E9PWM7	Gnb2	30.2207	30.1181	30.1653	30.0537
P62889;A0A2I3BQF4	Rpl30	30.2111	30.1518	30.1355	29.7507
P62897	Cycs	27.4514	26.3975	26.5164	27.1673
P62900;A0A0A6YX26;A0A0A6YXL3	Rpl31	28.5818	28.6742	28.019	28.5762
P62908;D3YV43;A0A140LI77	Rps3	31.7768	31.6283	31.5493	31.6476
P62911	Rpl32	27.1561	27.388	27.1348	27.8105
P62918	Rpl8	30.0642	30.0682	29.9045	29.8615
P62960;Q9JKB3-2;Q9JKB3	Ybx1;Ybx3	28.037	28.6095	28.3694	28.3734
P62962;Q5SX49	Pfn1	33.2828	33.2102	33.1233	33.2259
P62983;A0A0A6YW67;E9Q9J0;E9Q5F6;Q5SX22;P62984;P0CG49;P0CG50;E9Q4P0;E9QNP0	Rps27a;Gm8797;Uba52;Ubc;Ubb;Kxd1	33.1382	33.2356	33.0362	32.8055
Q3TLP8;P63001;P60764;A2AC13	Rac1;Rac3	29.236	28.8207	28.982	28.6166
P63005;P63005-2	Pafah1b1	28.7154	28.655	28.8252	28.969
P63017;Q504P4	Hspa8	34.5307	34.713	34.4993	34.4721
P63024;B0QZN5;P63044	Vamp3;Vamp2	28.5093	28.308	28.6935	28.535
P63028;D3YU75	Tpt1	30.6109	30.4446	30.1439	30.2712
P63037;B1AXY1	Dnaja1	27.4936	28.0172	28.2616	28.1167
P63038	Hspd1	31.8608	32.1804	31.8327	32.1867
P63085	Mapk1	28.8575	28.5674	29.0816	28.7595
P63087;P63087-2;A0A0G2JGC1;A0A0G2JFF1	Ppp1cc	26.9989	26.7685	26.5787	27.1761
Z4YKV1;P63094-2;P63094;Q6R0H7-4;Q6R0H7;P63094-3	Gnas	25.5076	25.7639	25.8702	25.9194
P63101;A0A2I3BQ03	Ywhaz	32.8606	32.8991	32.7271	32.8159
P63168;Q80ZS7;Q9D0M5	Dynll1;BC048507;Dynll2	27.4249	28.0382	27.993	27.7152
P63242;A0A0A0MQM0;J3QPS8	Eif5a	30.9079	31.1399	30.6451	30.9358
P63260	Actg1	37.7502	37.6705	37.4547	37.2613
P63276	Rps17	29.9651	30.2738	29.9137	29.8952
P63321;A0A1Y7VL93	Rala	27.4105	27.1613	27.1181	27.0479
P63325;Q3UW83;A0A338P7K4;A0A338P731	Rps10	28.9691	29.1087	28.696	28.7744
P63328-2;P63328	Ppp3ca	28.4173	28.0393	28.3238	28.3894
P63330;P62715	Ppp2ca;Ppp2cb	28.9976	28.5576	29.3102	29.0279
P67778;Q5SQG5	Phb	30.4577	30.2645	30.0786	30.2604
P67984	Rpl22	30.1035	30.2711	30.0321	29.7373
P68033;P68134;P63268;P62737;D3YZY0	Actc1;Acta1;Actg2;Acta2	32.4639	32.1224	31.3312	33.0302
P68040	Gnb2l1	31.6144	31.7974	31.5879	31.5465
P68181;P68181-2;P68181-3;P68181-4;H6TMF5	Prkacb	28.1275	28.3795	28.313	28.464
P68254-2;P68254;F6YY69;F6VW30	Ywhaq	30.2262	30.0767	30.0328	30.1237
P68369;P05214	Tuba1a;Tuba3a	34.7254	34.4838	34.6121	34.2401
P68372	Tubb4b	33.9844	33.8506	33.9262	33.8125
P68373	Tuba1c	29.1292	29.1851	28.5272	29.0129
P68404-2;P68404	Prkcb	27.6598	27.7368	28.4538	27.6776
P68433	Hist1h3a	28.0364	27.4298	26.1885	26.5961
P68510	Ywhah	31.1878	31.1212	31.383	31.1952
P70122;D6REV5;F6TN03	Sbds	25.4391	25.5298	25.2708	24.8713
P70158	Smpdl3a	28.5417	28.4414	27.7414	28.472
P70168	Kpnb1	30.1232	30.2212	29.9015	30.051
P70195	Psmb7	27.1936	27.0401	26.5706	27.0546
P70202	Lxn	27.1109	26.9181	27.2978	27.1405
P70245;A2AC29	Ebp	26.648	26.2109	26.732	26.5713
P70268;P70268-2;D6RH37	Pkn1	27.4655	27.3007	27.3979	27.6471
P70271;Q5SWV3	Pdlim4	26.0496	25.8519	26.485	25.1516
P70279;A2ALA0	Surf6	24.3522	23.5468	23.8867	24.0666
P70290;B7ZCL8;A2AN84;B7ZCL9	Mpp1	29.2942	29.1071	29.2044	28.9855
P70296;D3Z1V4	Pebp1	29.1863	29.1597	29.4155	29.0869
P70303-3;P70303-2;P70303	Ctps2	27.2667	26.5011	27.0331	27.1184
P70315	Was	27.0888	26.9056	27.524	27.4192
P70333	Hnrnph2	28.2207	27.8222	28.472	28.0315
P70349;B0R1E3	Hint1	29.5206	29.5406	29.415	29.3229
P70362	Ufd1l	26.0034	25.8045	25.9183	26.3078
P70372	Elavl1	28.3145	28.4002	28.2278	28.5187
Q4FE56;P70398	Usp9x	27.4521	27.3522	27.217	27.2966
P70404	Idh3g	26.905	26.4394	26.2762	26.8953
P70441	Slc9a3r1	26.0879	26.3681	26.7797	26.6161
P70452	Stx4	26.2901	26.5245	26.6773	26.3527
P70460	Vasp	28.9949	29.5867	28.3375	29.4211
Q60817;P70670	Naca	29.1203	29.5442	29.2355	29.1817
P70697;A0A0A0MQG7	Urod	24.4637	24.3464	24.1514	24.9118
P70699	Gaa	26.5682	26.5605	26.9056	27.3576
P80313;A0A0N4SV00	Cct7	30.7569	31.0214	30.6162	30.7567
P80314;A0A1W2P7B7	Cct2	31.3344	31.2108	31.0688	31.3048
P80315;G5E839	Cct4	31.1356	31.3153	30.9598	31.1173
P80316	Cct5	30.2073	30.3373	30.1724	30.1689
P80317	Cct6a	31.118	30.9358	30.705	30.9233
P80318;E9Q133;Q3U0I3;F6Q609	Cct3	31.4343	31.3719	31.226	31.5146
Q3UKN6;P81117	Nucb2	27.1765	25.9981	26.2025	27.057
P82343;P82343-2;D6RHA2	Renbp	28.2632	28.0004	28.4015	28.4081
P83741-6;P83741-4;P83741-5;P83741;P83741-2;P83741-3;E9PZ38;E9Q6Q2;E0CZE3;E9QMI9;E9QJQ9;E0CYT1;E9QMI8;E9QM73;Q80UE6;Q3UH66-6;Q3UH66-2;Q3UH66-7;Q3UH66-4;Q3UH66-3;Q3UH66;Q3UH66-5	Wnk1;Wnk4;Wnk2	24.5587	24.2777	24.8277	24.525
P83882;A0A2I3BPG9	Rpl36a	26.8017	26.8634	25.9428	26.1221
P84078;P61205	Arf1;Arf3	31.1456	31.0301	31.2206	30.9747
P84089;A0A1W2P7H9;A0A1W2P7T3	Erh	25.7658	26.1335	25.8889	26.1868
Q3TWV4;P84091	Ap2m1	29.6694	29.2412	29.2863	29.5504
P84096	Rhog	30.406	30.2408	31.1708	30.3739
P84104-2;P84104;A2A4X6	Srsf3;Gm12355	28.9067	28.659	28.6307	28.6005
P97287;P97287-2	Mcl1	25.6167	24.7898	24.4597	24.554
P97300-1;P97300;A0A0A0MQN8;H3BIX4;Z4YLB7;P97300-3	Nptn	25.8341	26.8421	27.1301	26.8267
P97315	Csrp1	27.6705	28.1079	28.0973	27.0081
P97351	Rps3a	31.1604	31.3357	30.5514	31.0413
P97363	Sptlc2	26.5009	25.8811	25.946	25.9054
P97369;A8XU21	Ncf4	29.7224	29.9259	30.196	29.557
P97370	Atp1b3	27.5848	27.5061	27.4615	27.8804
P97372;G3X9V0;E0CZ90	Psme2	30.3171	30.2471	30.2413	30.1463
P97379-2;P97379	G3bp2	26.3526	26.6729	26.7083	27.3523
P97384;D3Z7U0	Anxa11	29.706	29.3515	29.9905	29.5217
P97390	Vps45	24.4664	24.6876	24.2238	24.9741
P97429;A0A0N4SW89;A0A0N4SV57;F7ANV6;D3Z0S1	Anxa4	32.3728	32.177	32.5963	32.1384
P97449	Anpep	31.3916	31.0482	31.3625	30.4886
P97484	Lilrb3	25.6863	25.4547	25.7246	26.4402
P97742	Cpt1a	25.9278	25.9646	26.3591	26.2517
P97765;P97765-2	Wbp2	25.4608	25.1847	25.6554	25.8251
P97770-2;P97770	Thumpd3	22.7699	23.8799	24.4677	24.5553
P97807-2;P97807	Fh	27.7816	27.7779	27.6448	27.6686
P97821	Ctsc	27.8827	27.3678	27.441	28.3376
P97823;J3QP56;P97823-2;D3YUG4;D3Z111	Lypla1	26.9789	26.7442	26.5269	26.9762
P97855	G3bp1	28.6041	28.879	28.6911	28.5781
P98086	C1qa	26.9457	26.5717	27.3348	27.0223
P99024	Tubb5	32.6073	32.4488	32.3931	32.2792
P99026	Psmb4	29.313	28.8241	29.3581	29.4571
P99027	Rplp2	30.3041	31.0405	30.4626	30.3223
P99029-2;P99029;G3UZJ4;H3BJQ7	Prdx5	32.4215	32.0038	32.1164	32.7016
Q00519	Xdh	29.3354	29.1374	29.2427	29.0033
Q00612;A3KG36	G6pdx	32.9644	32.5533	32.8586	32.6347
Q00PI9	Hnrnpul2	28.1805	27.959	27.6909	28.0466
Q9D031;Q01730;A2AUR7	Rsu1	27.5316	27.7554	27.4086	27.2622
Q01853	Vcp	32.8818	32.8385	32.6026	32.8804
Q02053	Uba1	32.1449	32.0073	32.1544	32.1596
Q02105	C1qc	27.6221	27.3301	27.8964	27.6002
Q02819;A0A1C7CYU3;A0A1B0GR41;A0A1B0GR92	Nucb1	28.0756	27.0321	26.8904	28.0822
Q03265;D3Z6F5	Atp5a1	32.9296	33.188	32.8526	32.9126
Q03963	Eif2ak2	27.6747	27.6114	27.7257	27.9942
Q04447	Ckb	32.7862	32.5952	32.5884	32.6162
Q04750	Top1	24.0502	24.3418	22.9918	24.5763
Q04899	Cdk18	25.2623	24.964	24.7841	24.2407
Q05117	Acp5	23.9328	28.6751	27.2503	28.2783
Q05144;A0A2R8VHH0	Rac2	31.706	31.8963	31.5336	31.4035
Q05816	Fabp5	33.2392	32.6924	33.5744	32.7984
Q05BE7;Q9QZS3-4;Q9QZS3-2;Q9QZS3-3;Q9QZS3;O08919	Numb;Numbl	26.3574	26.2971	26.146	26.0486
Q05BZ0;Q9CRA5-2;Q9CRA5;H3BJN5;H3BJ12;K3W4Q3;H3BJ82;H3BJ07;Q8R088-3;Q8R088	Golph3;Golph3l	23.3685	23.4614	25.0015	23.0983
Q05D44	Eif5b	26.8717	27.0371	27.2947	27.6061
Q06138	Cab39	27.188	26.7065	26.7008	26.6418
Q06185	Atp5i	26.1849	26.0279	25.5978	25.7789
Q07113	Igf2r	22.536	25.1738	23.846	24.6211
Q07417	Acads	27.724	27.5926	27.6097	27.8705
Q07797	Lgals3bp	30.7161	30.1751	30.3204	30.8653
Q08024-4;Q08024-2;Q08024;Q08024-3	Cbfb	25.925	25.3827	25.5611	25.7465
Q08857	Cd36	30.7614	29.8281	29.7599	29.7933
Q11011;F6QYF8;E9Q039	Npepps	28.5173	28.8928	29.2896	28.9957
Q11136	Pepd	29.4195	28.9987	29.2838	29.4637
Q14CH1	Mocos	27.2321	26.3698	26.3353	26.2443
Q8QZW8;Q1HDU4	Arhgap9	24.4229	23.9396	23.6136	24.142
Q80XR6;Q20BD0;Q99020	Hnrnpab	28.9256	29.4063	29.0256	29.4092
Q2EMV9;Q2EMV9-2	Parp14	27.5802	27.4679	28.3144	28.3286
Q2TBE6	Pi4k2a	25.2624	25.4607	25.2358	25.6304
Q3B7Z2;Q3B7Z2-2	Osbp	25.9822	25.9443	26.1416	24.3217
Q62293;Q3T9E4	Tgtp1	24.2814	24.2838	23.6589	25.2761
Q3TC93;A0A1W2P6R8	Hs1bp3	25.271	25.37	25.623	23.8929
Q3TCN2;Q3TCN2-2	Plbd2	28.4401	28.5911	29.0141	28.8932
Q3TCU5;Q9R233-2;Q9R233	Tapbp	28.3933	28.293	28.7933	28.8632
Q3TDD9	Ppp1r21	26.1504	24.4048	26.7329	26.2473
Q3TDN2-2;Q3TDN2	Faf2	25.7895	26.1626	26.2757	26.042
Z4YKA3;Z4YKB8;Q3TEA8-3;Q3TEA8-2;Q3TEA8;A2AM65	Hp1bp3	24.7481	23.8643	24.1375	25.2736
Q3TFD2-2;Q3TFD2;Q3TFD2-3	Lpcat1	23.9961	23.8214	23.5882	24.8816
Q3TFP0;Q9R0U0-3;Q9R0U0-2;Q9R0U0	Srsf10	25.584	26.0972	25.6745	25.3762
Q6ZWQ5;Q3TGS7;Q3V2H3;O70493	Snx12	27.4552	27.2991	27.3195	27.639
Q3THE2;Q9CQ19	Myl12b;Myl9	30.2299	29.9222	30.3583	30.0532
Q3THK7	Gmps	24.6012	24.7543	25.1102	24.9213
Q3THS6;A0A0U1RNT6;A0A0U1RNK6	Mat2a	28.3472	28.6714	28.3719	28.4311
Q3TIR3;A0A1B0GS30	Ric8a	25.5003	25.7979	25.4804	25.7168
Q3TIV5;Q3TIV5-2	Zc3h15	24.0536	24.7392	23.3357	24.6043
Q3TIX9	Usp39	23.9584	23.9112	24.0446	23.9389
Q3TL72;Q8C878;Q8C878-2	Uba3	26.0823	24.2712	26.0188	26.1726
Q3TML0;Q922R8	Pdia6	31.7005	31.7461	31.5809	31.6946
Q80ZP8;Q3TMX5;Q9CXI5;F6USD5;F6T4L3	Manf	27.7126	27.0484	27.759	27.9495
Q3TPM3;Q9WTX6	Cul1	26.4255	26.1077	26.1192	26.5511
Q3TRM8;E9Q8S8;E9Q3Z4	Hk3	31.2716	30.986	30.874	31.2752
Q3TSA8;Q8K021;D3YTP4	Scamp1	24.6616	23.9158	25.6187	25.7953
Q3TUQ7;Q5EG47	Prkaa1	24.8318	24.6979	24.8236	23.3095
Q3TVK3;Q9Z2W0;Q8BPW9	Dnpep	28.2385	28.3311	28.1872	28.4708
Q3TW96;Q3TW96-2	Uap1l1	31.5046	31.356	31.0693	31.3465
Q3TWW8	Srsf6	23.9671	24.7478	23.553	24.2135
Q3TXN1;Q8VDQ1-2;Q8VDQ1	Ptgr2	24.1419	24.4214	23.4127	24.531
Q3TXS7	Psmd1	29.3037	29.0817	29.1603	29.0438
Q3TXV4;Q921E2	Rab31	27.9031	27.2661	27.6411	28.1397
Q3TZZ7;Q3TZZ7-2	Esyt2	26.1006	26.2776	26.1642	26.0489
Q3U0I9;Q8CFD4	Snx8	27.1256	26.4017	26.7483	27.1375
Q3U0J8;A0A087WRL5	Tbc1d2b	22.7788	28.9341	28.6899	29.1706
Q3U0V2	Tradd	25.1937	23.8129	25.412	25.8047
Q3U1J4	Ddb1	26.8591	26.9412	27.301	27.0654
Q3U1Z5-2;Q3U1Z5;G3UYL4	Gpsm3	26.0364	26.1286	25.7903	26.2375
Q3U2C5;Q3U2C5-2	Rnf149	22.6718	23.5089	23.9934	25.0375
Q3U2G2;Q61316	Hspa4	31.015	31.1483	31.0047	31.0883
Q3U2S8;D3Z019	Hvcn1	23.6161	24.6804	25.7811	24.8031
Q3U3M9;Q9JKF4-2;Q9JKF4	Clec4n;Clec6a	24.9642	25.1911	25.7522	24.0951
Q3U5Q7	Cmpk2	29.2035	29.072	29.7914	29.9106
Q3U741;Q501J6;Q3TU25;Q501J6-2	Ddx17	26.4773	26.6804	26.3603	26.2625
Q3U7R1;Q3U7R1-2	Esyt1	31.9069	31.6341	31.9438	31.7628
Q3U816;Q9Z2G9	Htatip2	27.3088	26.6679	26.9196	27.0943
Q3U9G9;A0A0A6YY12	Lbr	25.2323	24.6289	24.146	24.0535
Q3UBG2-2;Q3UBG2	Pid1	24.7374	24.3466	24.1255	24.4148
Q3UDE2	Ttll12	26.1916	25.5338	25.0599	25.8899
Q3UDM0;Q921Y0;Q8BPB0;Q921Y0-2	Mob1b;Mob1a	27.3654	27.4143	27.4285	27.2475
Q3UDW8-2;Q3UDW8	Hgsnat	24.5926	25.2782	25.0324	25.5389
Q3UE37	Ube2z	23.9564	23.5081	25.0009	24.0367
Q3UE92;Q6P1B1;S4R1I3	Xpnpep1	28.0855	27.7249	28.0918	28.0792
Q3UEB3-3;Q3UEB3-2;Q3UEB3	Puf60	26.4402	26.9171	26.5489	26.3428
Q3UGC7;Q66JS6	Eif3j1;Eif3j2	26.5836	26.3086	26.0284	26.3286
Q3UGR5	Hdhd2	25.3513	25.2658	25.2604	26.0645
Q3UHD6-2;Q3UHD6;A0A0G2JF85	Snx27	26.6722	26.6071	26.504	26.4685
Q3UIA2-2;Q3UIA2;E9QAJ9;Q3UIA2-4;Q3UIA2-3;A0A0U1RNM6	Arhgap17	26.9933	26.74	27.3953	27.1186
Q3UID0;Q6PDG5-2;Q6PDG5	Smarcc2	25.4973	25.9226	23.285	25.1861
Q3UIR3;Q3UIR3-2	Dtx3l	25.9903	25.8491	26.0522	26.9659
Q3UKJ7;Q3UKJ7-2	Smu1	24.1057	23.4663	24.0091	24.0378
Q3ULJ0-2;Q3ULJ0	Gpd1l	23.4312	23.713	24.2618	24.7594
Q3UM45	Ppp1r7	26.6909	26.6369	27.0028	26.9739
Q3UMB5;Q3UMB5-2	Smcr8	25.0984	24.3251	24.964	24.3617
Q3UMB9	Kiaa1033	27.7794	27.3398	27.5632	27.4352
Q3UND0;Q3UND0-2	Skap2	29.3025	29.1549	29.6902	29.5611
Q3UPC7;Q3UPC7-2		29.5692	23.9959	30.3584	30.0316
Q3UPH1	Prrc1	26.3226	26.4834	26.6446	26.4794
Q3UPL0-2;Q3UPL0;S4R2A9	Sec31a	28.9133	28.548	28.7637	28.8315
Q3UPV6;P62482;E0CXZ9	Kcnab2	29.0411	28.4865	28.5238	28.7895
Q3UQ44	Iqgap2	28.1941	27.563	28.0021	27.8859
Q3UUQ7	Pgap1	24.6782	24.0539	24.4374	23.6435
Q3UVL4;Q3UVL4-2	Vps51	25.5979	25.4476	24.9739	25.9561
Q3UW53;E9PYV4;D3Z233	Fam129a	27.7709	27.3326	27.6906	26.9833
Q3UZ39	Lrrfip1	26.4311	26.2818	26.185	26.13
Q3V117;Q91V92	Acly	30.5051	30.1067	29.8095	29.4487
Q3V1M1	Igsf10	23.639	26.6699	27.3218	26.7638
Q3V3R1	Mthfd1l	26.5036	26.3052	26.4385	26.4155
Q4LDD4-2;Q4LDD4;Q4LDD4-3;E9PUB0	Arap1	28.7816	28.729	28.8277	28.8804
Q4PJX1-3;Q4PJX1;A0A0A0MQB0;Q4PJX1-2	Odr4;BC003331	26.1398	25.2213	24.9183	26.2264
Q505F5;E9PV22	Lrrc47	26.8949	26.8881	26.4112	26.8535
Q543K9;P23492;A0A2I3BQH2	Pnp	32.374	31.5034	31.9509	31.843
Q8BZN7;Q569Z6;F6YSQ2	Thrap3	23.9041	24.3359	22.7187	24.1234
Q571E4;Q8CC47	Galns	27.5093	26.3162	26.629	26.4573
Q58A65-2;Q58A65;F6SH61;Q58A65-6;Q58A65-5;A0A0R4J196;F8WH31;E9PUD1;Q58A65-3;Q58A65-4	Spag9	26.2985	25.4247	25.8437	25.4461
Q5FWJ7;A0A286YDF2;O89116	Vti1a	23.5357	24.0911	26.6869	26.37
Q5FWK3;A2AH25	Arhgap1	29.2785	29.1916	29.5744	29.5734
Q5KU39	Vps41	24.524	24.3433	23.7689	24.2267
Q5PPR2;Q6P1Y9;Q8R3S6	Exoc1	24.5544	25.171	22.0375	24.5533
Q5PRF0	Heatr5a	23.9894	24.4081	24.8847	23.6804
Q5RKN9;P47753	Capza1	30.5878	30.4234	30.8455	29.6608
Q5SS83;Q60634-3;Q60634-2;Q60634	Flot2	24.9203	23.9412	23.6604	23.9586
Q5SSZ5	Tns3	26.7861	27.5915	27.7997	27.2348
Q5SU71;Q61510;Q5SU72	Trim25	27.0011	26.669	26.8938	27.0453
Q5SUA5	Myo1g	29.7907	29.9048	29.7152	29.4538
Q5SUH7;Q5SUH6;Q99KN9-2;Q99KN9	Clint1	27.8124	27.6977	28.0828	27.8819
Q5SUT0;Q5SUS9;Q61545	Ewsr1	26.1785	26.7388	26.6531	26.6728
Q5SW28	Pik3r5	22.9094	23.6963	24.1162	24.5934
Q5SXR6;Q68FD5	Cltc	34.2278	34.032	34.1252	34.2805
Q5U458;E9Q8B3	Dnajc11	25.4644	25.5761	25.8023	25.4187
Q5XJY5	Arcn1	29.6826	29.4036	29.6539	29.7838
Q60597;Q60597-3;Z4YJV4;Q60597-2;Q60597-4	Ogdh	29.1234	29.0272	29.0913	29.3219
Q60605-2;A0A1W2P6F6;A0A1W2P7Q9;Q60605;A0A1W2P6G5	Myl6	31.5796	31.5203	31.6043	31.3122
Q60631;B1AT92;Q60631-2	Grb2	28.7745	28.848	28.957	28.9675
Q60648	Gm2a	27.7236	27.7464	27.8141	28.2059
Q60668-3;Q60668;F6ZV59;G5E8G0;G3X9W0;Q60668-4;Q60668-2;F6SHF3;E9Q5B6	Hnrnpd	29.0609	28.9115	29.0102	29.147
Q60692	Psmb6	28.4226	28.2936	28.1463	28.8953
Q60710;F6TVP2;Q60710-2;E9PYG9	Samhd1	30.3437	30.6888	31.07	31.1794
Q60715-2;Q60715;E9Q7B0	P4ha1	28.2031	27.5921	27.6453	27.7248
Q60737	Csnk2a1	26.9565	27.1169	27.2496	27.0566
Q60749	Khdrbs1	26.4559	26.6538	26.5202	26.5224
Q60754	Marco	27.8287	28.2521	27.7915	28.5014
Q60770-2;Q60770	Stxbp3	26.6381	27.1648	27.418	27.3618
Q60787;B1ATD1	Lcp2	26.8863	26.9711	26.5284	27.7075
Q60854;F8WIV2;K7E6F1;E9Q0P9	Serpinb6;Serpinb6a	31.8199	31.5461	32.0926	32.1788
Q60855;F7D1J2	Ripk1	25.5259	25.8826	25.7997	25.861
Q60864	Stip1	29.8533	29.9546	29.7538	30.0686
Q60865	Caprin1	28.5389	28.8384	28.2663	28.5919
Q8BMJ3;Q60872;Q3UTA4;Q3TQZ4;J3QQ02;J3QPI8;J3QP87;J3QNT6;A0A1Y7VNG9;A0A1Y7VLT7;Q8BX20;Q3UT53;J3QMW5;A0A1Y7VK80;A0A1Y7VJE9	Eif1ax;Eif1a;Gm8300;Gm2016;Gm2056;Gm6803;Gm2035;Gm5039;Gm5662;Gm4027;Gm2075	27.2976	27.3153	26.9133	27.1445
Q60931;J3QMG3	Vdac3	29.09	28.8367	29.3609	29.2444
Q60932-2;Q60932;F2Z471	Vdac1	30.9338	31.1006	31.3252	31.2177
Q60953-2;Q60953;F7BTZ2;D3Z3A6;D3YXR5	Pml	25.3356	23.4258	25.3323	25.7452
Q60960	Kpna1	24.2863	23.5428	24.1009	23.1212
Q60963;E9Q4T5;E9Q6J0;E9Q330	Pla2g7	26.8521	26.5255	26.9628	26.5165
Q61024	Asns	24.2741	24.0041	24.35	24.9957
Q61029-3;Q61029;Q61029-2;Q61029-4;Q61033-2;Q61033	Tmpo	27.252	27.6162	27.7598	27.3754
Q61035	Hars	28.8429	28.8386	28.8533	29.119
Q61081;A0A1L1STC0	Cdc37	28.4682	28.7884	28.5392	28.308
Q61093	Cybb	29.776	29.8667	29.9153	29.4479
Q61107	Gbp4	24.7172	24.8533	25.236	25.9155
Q61166	Mapre1	29.328	29.4598	29.462	29.2453
Q61171;D3Z4A4	Prdx2	31.2211	31.469	31.4802	31.5567
Q61187;A0A1B0GS09	Tsg101	26.7836	26.9205	26.6828	26.7753
Q61205;D3Z2X5;D3Z7E6	Pafah1b3	24.0494	23.5753	23.7508	24.03
Q61233	Lcp1	35.3974	35.1831	35.3318	34.364
Q61239	Fnta	25.6769	24.8537	24.9877	25.1175
Q61249	Igbp1	25.548	23.873	25.0808	25.3499
Q61263;A0A087WNN8	Soat1	27.1096	27.2059	27.039	26.7175
Q61334	Bcap29	26.0496	26.1723	26.3118	26.7033
Q61335	Bcap31	28.3921	28.2433	28.7496	28.8196
Q61425	Hadh	27.8959	27.6414	26.9263	27.761
Q61462;Q61462-2	Cyba	27.0497	26.9472	26.9303	26.2321
Q61542	Stard3	25.139	23.2024	23.8381	24.7402
Q61549	Emr1	30.2899	31.7923	32.0754	31.9668
Q61553	Fscn1	23.4416	25.3072	27.2311	25.3522
Q6PKB0;Q61559	Fcgrt	23.6854	25.1559	23.8824	23.8686
Q61598;Q61598-2;A0A1Y7VL99	Gdi2	32.8503	32.8392	33.0234	32.5571
Q61599	Arhgdib	31.5723	32.0063	32.0065	31.8241
Q61635;A0A1L1SQM2	Ifi47	27.4952	27.3782	27.8229	27.9473
Q61655;Q8BZY3	Ddx19a;Ddx19b	27.1004	27.0441	26.8912	27.1457
Q8BTS0;Q61656;S4R1I6	Ddx5	30.2641	30.3066	29.8815	30.1466
Q61739-2;Q61739;F6VSK8	Itga6	26.6954	24.1773	26.4662	26.4844
Q61768;E9QAK5	Kif5b	29.8462	29.6725	29.9985	29.9784
Q61792	Lasp1	30.1021	30.166	29.953	29.9602
Q61830	Mrc1	31.6136	29.8031	29.9141	30.4354
Q61937;Q5SQB0;Q9DAY9;Q5SQB5	Npm1	29.9066	29.6515	29.3222	29.2758
Q61990;Q61990-2;A0A2R8VHP9;A0A2R8VHN3	Pcbp2	28.4548	28.5329	28.245	28.677
Q62048;Q62048-2;D3Z375	Pea15;Pea15a	27.1266	26.7036	27.1765	26.3599
Q62087	Pon3	28.5476	28.5871	29.0067	29.1223
Q62093	Srsf2	26.8682	26.8523	26.6886	26.8213
Q62095	Ddx3y	27.0612	26.83	26.3581	26.8997
Q62167;P16381	Ddx3x;D1Pas1	29.7146	29.8671	29.3267	29.6422
Q9D8L3;Q62186	Ssr4	28.927	28.3387	28.2528	28.2036
Q62192	Cd180	29.3466	29.0877	29.4694	29.2161
Q62261;A0A0A0MQG2;Q62261-2	Sptbn1	28.1253	27.4269	27.7695	27.1052
Q62318;Q62318-2	Trim28	27.7487	28.0377	27.6625	28.1145
Q62348	Tsn	27.1267	27.2427	27.3593	27.0859
Q62351;Q8C872	Tfrc	30.3565	29.9302	29.4299	27.7383
Q62418-3;Q62418-2;Q62418	Dbnl	29.3046	28.9415	29.2168	28.9257
Q62419;A0A3B2W7K0	Sh3gl1	27.674	27.2531	27.4843	27.1236
Q62422	Ostf1	30.4831	30.3222	30.4469	30.2882
Q62426	Cstb	31.5234	31.7975	31.8579	31.6456
Q62433	Ndrg1	26.1523	27.0873	26.7818	29.238
Q62465	Vat1	32.7696	32.2341	32.6308	32.1779
Q7TQE2;Q62523	Zyx	26.0574	25.2059	25.5191	25.0327
Q63829	Commd3	26.4948	26.5996	26.4555	26.2774
Q63844;A0A0U1RPX4;D3Z3G6;D3Z6D8;A0A0U1RPZ0	Mapk3	29.9567	29.9187	30.3624	30.0977
Q64010;Q8JZR2;Q5ND50;Q64010-2	Crk	27.0288	26.8498	27.3897	27.5668
Q64133	Maoa	27.9649	28.2259	28.5096	27.6228
Q64152-2;Q64152	Btf3	26.8961	27.1528	26.9867	26.8449
Q64261	Cdk6	26.9589	25.2702	26.3444	26.1354
Q64281-2;Q64281;A0A1W2P7X1;A0A1W2P6F1	Lilrb4	27.893	26.852	27.0218	26.5621
Q64282	Ifit1	27.8937	27.8795	28.7079	27.9147
Q64310;E0CXD9;F7CH13	Surf4	28.4321	28.4626	28.4246	28.3295
Q64337;Q64337-2;D3YZJ1	Sqstm1	29.7499	29.6801	30.5348	29.5709
Q64339	Isg15	28.3619	27.9356	28.7475	29.5203
Q64345;E9PV48	Ifit3;I830012O16Rik	27.4315	27.2426	28.3338	28.5439
Q64442	Sord	25.9719	25.9741	26.5032	26.6699
Q64514-2;Q64514;A0A087WRC0	Tpp2	28.6192	28.4358	28.5205	28.985
Q64516-1;B1ASZ3;Q64516-2;Q64516	Gk;Gyk	26.7838	26.2033	22.6939	27.7734
Q64523;Q6GSS7	Hist2h2ac;Hist2h2aa1	32.8699	33.0276	32.7006	33.0349
Q64669	Nqo1	26.7621	25.9621	26.711	25.2475
Q64674	Srm	26.2825	26.5216	24.543	25.5456
Q64727	Vcl	29.0213	29.0425	29.3292	29.2966
Q64737;Q64737-2	Gart	28.2105	28.3402	28.1777	28.3993
Q8BUU7;Q68FH4	Galk2	26.5582	26.6628	26.563	26.489
Q69ZK0;I7HPV9	Prex1	24.8656	25.9418	25.9567	25.8946
Q6A028	Swap70	27.6779	28.1597	27.9003	28.1701
Q6A0A9	FAM120A	27.6529	27.3229	27.5306	27.6613
Q6GQT9	Nomo1	26.2802	26.4787	26.2512	26.7393
Q6GT24;D3Z0Y2;O08709	Prdx6	31.0838	30.8861	31.6334	31.1958
Q6GTM0;Q64112	Ifit2	27.9852	27.2665	28.6231	28.6126
Q6IRU2	Tpm4	31.7049	31.3486	31.3088	30.93
Q6NSR8;F6T2H5	Npepl1	25.259	25.4685	25.5295	26.063
Q6NXL1	Sec24d	25.395	25.5642	25.0913	25.4733
Q6NZD2;Q9WV80	Snx1	29.7979	29.6268	29.6915	29.7957
Q6P069-2;Q6P069	Sri	27.225	27.2242	26.7162	27.0737
Q6P1F6;Q9CWU3	Ppp2r2a	28.3562	28.1318	28.2493	28.5564
Q6P2B1;Q6P2B1-2	Tnpo3	25.2624	24.9132	25.0032	25.3706
Q6P4T2	Snrnp200	26.9156	26.7917	26.5651	26.6369
Q6P542	Abcf1	25.7956	26.2426	26.4313	26.401
Q6P549;A0A087WPT7	Inppl1	26.4575	26.0614	26.2311	26.2639
Q6P5E4	Uggt1	30.0624	29.85	30.0598	30.0226
Q6P5F9	Xpo1	28.1375	28.2945	28.0813	28.2143
Q6P6I8;A0A0R4J1Z7;E0CYM8;P97797-2;E0CX65;E9QPT7;P97797	Sirpa	28.4083	29.1058	29.2467	27.898
Q6P8X1;A0A1W2P701	Snx6	29.1806	29.1659	29.076	29.6973
Q6P9Q4	Fhod1	22.9228	24.0683	24.1515	23.1488
Q6P9Q6;Q6P9Q6-2;Q80YW9	Fkbp15	28.173	28.3819	28.5817	28.6845
Q6P9R2	Oxsr1	25.6304	25.8191	26.4368	26.6309
Q6PA06;E9QND8;Q6PA06-2	Atl2	23.9587	23.6247	23.3797	24.3013
Q6PAR5-5;Q6PAR5-2;Q6PAR5-6;Q6PAR5;Q6PAR5-4;F7ADT6;F7ADQ2	Gapvd1	25.8229	25.5955	25.7386	26.2087
Q6PB44-2;Q6PB44	Ptpn23	26.2295	26.2786	26.8037	26.4836
Q6PB66	Lrpprc	28.1921	28.2335	27.8792	28.2018
Q6PB93-2;Q6PB93	Galnt2	27.2356	26.7149	27.1339	27.1432
Q6PD03	Ppp2r5a	25.6052	25.1216	25.4705	25.437
Q6PD26	Pigs	26.7871	27.0737	26.4571	26.6367
Q6PDI5-2;Q6PDI5;A2ALV7	Ecm29;AI314180	27.6863	27.9951	27.3181	27.9461
Q6PDL0;A0A1D5RMC1;A0A1D5RM94	Dync1li2	26.9834	26.1978	25.8808	26.5546
Q6PF96;Q921G7	Etfdh	25.436	23.0364	25.3913	25.4581
Q6PFB2;Q8VE37	Rcc1	24.9237	24.962	24.9337	25.2758
Q6PFQ7;Q6PFQ7-2	Rasa4	27.2528	27.6075	27.9026	28.3163
Q6PGF7	Exoc8	24.8896	24.2108	24.1828	24.1531
Q6PGG2;Q6PGG2-2	Gmip	27.5109	27.5691	27.3684	27.5763
Q6PGL7-2;Q6PGL7;A0A0N4SV74;A0A0N4SUJ0	Fam21	26.0559	25.7384	26.6029	25.9465
Q6PHN9	Rab35	26.6668	26.4219	26.2119	25.8027
Q6PIU9		24.7476	25.2368	25.2395	23.0738
Q6Q899;A2AP29;Q6Q899-2	Ddx58	28.9987	28.955	29.4141	29.5919
Q6R5N8	Tlr13	26.7203	26.3939	25.9785	26.2538
Q6R891-2;Q6R891	Ppp1r9b	23.7073	22.4239	25.5075	25.4008
Q6ZQ38	Cand1	29.605	29.5023	29.4093	29.8442
Z4YJT3;Q6ZQ58	Larp1	26.077	25.6796	22.8608	25.8228
Q6ZQI3	Mlec	26.7205	26.4355	26.9381	26.2011
Q6ZQM8	Ugt1a7c	30.7147	30.644	30.7836	30.6336
Q6ZWN5;F7CJS8;D3YWH9;Q9CXW7	Rps9	30.2646	30.0945	29.7748	30.2048
Q6ZWQ7	Spcs3	26.008	26.3907	26.0413	26.5474
Q6ZWQ9	Myl12a	26.3998	26.0461	26.1383	25.7483
Q6ZWV3;I7HLV2;P86048	Rpl10;Rpl10l	30.0435	29.956	29.7764	29.8145
Q6ZWV7;G3UWD7	Rpl35;Gm10269	28.6466	28.6771	28.3868	28.5328
Q6ZWX6	Eif2s1	29.2977	29.2478	29.3185	29.1747
Q6ZWY3;D6RH49;D3YYB0	Rps27l	26.8909	27.0632	26.8464	26.9347
Q6ZWZ4;P47964	Rpl36	28.3686	27.7452	27.6409	28.0567
Q6ZWZ7;Q9CPR4	Rpl17	29.0693	28.9529	28.6948	28.8495
Q76LS9-2;Q76LS9;Q76LS9-3	Fam63a	26.5117	26.2546	26.1488	26.4389
Q76MZ3	Ppp2r1a	30.9877	30.7359	30.8725	30.9068
Q78IS1	Tmed3	24.7527	24.5472	24.3414	24.9881
Q78PY7;Q3TJ56	Snd1	30.8044	31.0095	30.9701	30.6425
Q78XF5	Ostc	24.7508	26.303	25.9277	25.9432
Q78ZM0;O70492;D3Z789;D3Z6Z0	Snx3	29.8586	29.4477	29.1811	29.8256
Q791V5;A2AFW6;Q9D050	Mtch2	27.6443	27.6741	27.7176	27.6439
Q7M6Y3-5;Q7M6Y3-2;Q7M6Y3-3;A0A140LHQ8	Picalm	29.3086	29.394	29.6038	29.2477
Q7M739;F6ZDS4	Tpr	27.9291	28.6771	29.9989	28.0826
Q7TMB8;A0A0R4J119;Q7TMB8-2;A0A0U1RQ05	Cyfip1	30.335	30.4435	30.3586	30.294
Q7TMM9	Tubb2a	30.3868	29.9746	30.5858	29.8953
S4R1X1;Q7TMQ7	Wdr91	26.06	25.6259	25.6527	25.6539
Q91V89;Q7TNL5	Ppp2r5d	26.2188	22.8215	23.792	26.3445
Q7TPR4;A1BN54	Actn1	30.9033	30.8255	31.3114	30.8321
Q7TPV4	Mybbp1a	28.1292	28.2523	27.2192	28.0978
Q7TSV4	Pgm2	26.9127	28.1571	27.693	27.1966
Q7TT50	Cdc42bpb	24.9737	24.8507	25.077	24.4824
Q80SW1	Ahcyl1	23.5538	24.8293	24.5336	23.2859
Q80SY3	Atp6v0d2	25.6507	26.0238	26.5592	26.1333
Q80TM9;Q80TM9-6;Q80TM9-3;Q80TM9-4;F6ZL69;Q80TM9-2	Nisch	26.2784	26.3427	25.8041	26.2243
Q80UM7	Mogs	25.9601	25.9677	25.788	26.3291
Q80UU9	Pgrmc2	26.4233	26.3499	26.3176	26.4024
Q80VP1;Q80VP1-2;D3Z4V3	Epn1	26.4723	25.8196	26.7343	25.8159
Q80VQ0	Aldh3b1	28.6831	28.4265	28.3077	28.2848
Q80W54	Zmpste24	26.1358	26.1515	26.5228	26.3729
Q80WJ7;F6QHD1;F6QFT1	Mtdh	28.1574	28.5194	28.8889	28.5613
Q80WQ2;A0A1D5RLY2;A0A1D5RLN5	Vac14	26.0175	26.1758	26.7939	26.5889
Q80X50-2;Q80X50-4;Q80X50;A0A0H2UH17;A0A0G2JDV6;Q80X50-3;Q80X50-5	Ubap2l	27.1118	27.4423	26.973	27.5862
Q80X90	Flnb	25.6733	26.429	25.9042	25.9291
Q80X95;Q6NTA4	Rraga;Rragb	28.406	28.0556	28.2592	28.3199
Q80YW0	Cyth4	26.8494	27.8281	27.2005	28.137
Q80ZX0;F6VJC5	Sec24b	26.0154	25.7795	25.4259	25.6027
Q810B6;Q810B6-2	Ankfy1	29.156	28.9444	28.8509	29.1013
Q810U5-3;Q810U5;F6UK66;Q810U5-2	Ccdc50	26.5617	25.9694	26.0492	25.3487
Q8BFQ8	Pddc1	26.6388	26.2118	26.3472	26.1001
Q8BFR4	Gns	29.0553	28.6719	28.7974	29.4084
Q8BFR5-2;Q8BFR5	Tufm	28.8877	29.4793	29.1705	29.3535
Q8BFS6-2;Q8BFS6;D3Z7F7;Q8BFS6-3;Q8BFS6-5;Q8BFS6-4	Cpped1	24.5318	23.1736	24.7741	23.9847
Q8BFY6	Pef1	25.4402	25.6391	25.3788	25.2387
Q8BFY9-2;Q8BFY9;Q3TKD0	Tnpo1	27.3378	27.3789	27.014	27.2935
Q8BFZ3	Actbl2	22.4349	31.8054	31.033	31.1753
Q8BFZ9;A0A1B0GT70	Erlin2	27.7382	28.1072	28.1823	28.757
Q8BG07-2;Q8BG07	Pld4	28.7496	27.9922	28.7694	28.7545
Q8BG32	Psmd11	29.5522	29.7702	29.8252	30.1347
Q8BGG7;D3YVT5;Q8BGG7-2	Ubash3b	23.4108	23.5701	23.2852	24.3028
Q8BGH2	Samm50	26.9358	27.0454	27.2107	27.4863
Q8BGJ5;Q922I7;Q8CB58;P17225;E9QMW9	Ptbp1	30.3916	30.3671	30.076	30.1267
Q8BGQ1-2;Q8BGQ1	Vipas39	22.9507	23.7694	22.5469	24.5945
Q8BGQ7	Aars	29.0857	28.9381	28.9519	29.1104
Q8BH02	Tor4a	24.3104	24.3621	24.4839	24.3393
Q8BH24	Tm9sf4	26.008	25.9793	25.9711	23.841
Q8BH43;B1AUN0	Wasf2	28.4471	28.8681	28.6508	28.3831
Q8BH59	Slc25a12	29.3429	29.5518	29.4829	29.4087
Q8BH69	Sephs1	23.1238	23.6506	24.2528	23.0964
Q8BH80;Q9QY76	Vapb	28.8231	28.4288	28.6006	29.1355
Q8BH95	Echs1	27.7811	27.1123	27.4122	26.8911
Q8BHC4;B0QZX9	Dcakd	22.9755	24.3473	23.325	23.2416
Q8BHD0	Rab39a	27.0332	26.9552	27.5981	26.6147
Q8BHN3;Q8BHN3-2;Q8BHN3-3	Ganab	30.4611	30.4846	29.9431	30.9214
Q8BHZ0	Fam49a	26.162	27.2058	27.7608	27.7799
Q8BIG7;H3BJ37	Comtd1	24.6811	23.0388	23.7583	24.2515
Q8BIJ6;E9PWN3;E9PWN2	Iars2	26.2774	26.5194	26.4692	26.3509
Q8BIJ7	Rufy1	24.8115	23.471	23.2714	24.5096
Q8BJW6;Q8BJW6-2	Eif2a	26.6095	26.8826	26.9293	26.7799
Q8BJY1	Psmd5	28.8977	28.8104	28.8569	28.7481
Q8BK64	Ahsa1	28.9957	29.2705	29.0149	29.02
Q8BK67	Rcc2	27.8664	27.9439	27.9092	27.7349
Q8BKC5;Q8BKC5-2	Ipo5	29.5412	29.7591	29.7458	29.791
Q8BL66	Eea1	29.3966	29.0956	29.2861	29.0472
Q8BL97-3;Q8BL97-4;Q8BL97-2;Q8BL97	Srsf7	27.2444	27.3671	27.4889	27.6838
Q8BLF1	Nceh1	30.8734	30.3242	30.5455	30.5611
Q8BLN5	Lss	27.0606	25.6989	25.9538	26.1517
Q8BMD8	Slc25a24	28.9379	28.757	28.842	28.8499
Q8BMF4	Dlat	28.2523	28.4507	28.5812	28.5937
Q8BMJ2	Lars	28.4515	28.3548	28.2124	28.6635
Q8BMK4	Ckap4	27.5179	27.7658	27.8519	27.8717
Q8BMN7;Q8CFB4;Q8CFB4-2	Gbp5	23.645	23.4894	24.1346	24.5609
Q8BMS1	Hadha	30.131	30.1235	30.0544	30.1556
Q8BP47	Nars	29.6656	29.4401	29.4635	29.8548
Q8BP48	Metap1	26.5716	25.7565	25.6995	26.3425
Q8BP67	Rpl24	29.215	29.3639	28.9422	28.8755
Q8BP92	Rcn2	26.7771	26.2774	25.6806	26.8021
Q8BPU7;Q8BPU7-3	Elmo1	29.1447	28.9542	29.3355	29.135
Q8BPX9	Slc15a3	24.8915	25.2589	25.5303	25.7598
Q8BQ30;Q8BQ30-2	Ppp1r18	25.1487	25.1523	25.0974	25.3005
Q8BQ47;D3Z0T5	Cnpy4	23.6052	23.913	23.8163	24.1833
Q8BRF7-3;Q8BRF7;Q8BRF7-2	Scfd1	27.2866	27.3966	27.2859	27.3054
Q8BT60	Cpne3	28.7103	28.3673	28.8586	28.7874
Q8BTS3	Gbp9	23.4811	22.9275	24.1573	24.9639
Q8BTX9;A0A1D5RLG0	Hsdl1	25.8273	25.911	26.2575	26.1382
Q8BTZ7	Gmppb	26.7575	26.4684	26.5915	26.8794
Q8BU30	Iars	29.3737	29.3921	29.3315	29.6371
Q8BU31	Rap2c	26.006	25.8872	25.719	25.9988
Q8BU33;A0A1W2P8D6;A0A1W2P727;A0A1W2P8E1;Q8BU33-3;Q8BU33-2	Ilvbl	23.8315	23.8805	24.4711	24.4068
Q8BUB4	Wdfy2	22.8754	24.2192	22.7755	25.1323
Q8BUK6	Hook3	26.7653	26.8395	26.7934	26.8175
Q8BUM3	Ptpn7	24.1847	24.1993	24.7869	24.2421
Q8BV49;A0A0A6YXV9;E9PVL3;Q504N7	Pyhin1;BC094916	25.876	25.2937	25.5344	26.7996
Q8BVE3;A0A0A6YX18;A0A0A6YWP6	Atp6v1h	30.7744	30.3753	30.306	30.5046
Q8BVF4-2;Q8BVF4;Q8BVF4-3	Ccdc30	24.9634	24.78	25.329	25.1584
Q8BVG4-2;Q8BVG4	Dpp9	24.4167	24.9157	24.0593	24.5842
Q8BVL3;D3Z7S9	Snx17	26.0781	23.1857	23.1083	24.7408
Q8BVW3	Trim14	25.4082	23.4636	23.2068	26.0957
Q8BVY0	Rsl1d1	23.8632	23.007	23.8961	22.9751
Q8BWQ6;D3YW20;D3YW19;I1E4X5;Q8BWQ6-3	9030624J02Rik	27.0874	26.7766	26.8104	26.7238
Q8BWT1	Acaa2	27.267	27.5188	27.7602	28.0134
Q8BWY3	Etf1	28.7998	28.7247	28.687	28.6722
Q8BWZ3-2;Q8BWZ3	Naa25	26.0037	26.5988	26.2985	26.4044
Q8BX70-3;Q8BX70;Q8BX70-2	Vps13c	27.0136	26.3835	26.0853	26.8315
Q8BXZ1	Tmx3	27.5822	27.2534	26.9478	27.3536
Q8BYA0	Tbcd	26.3715	26.4031	26.5278	26.6661
Q8BYC6;Q3V3K3	Taok3	27.0665	26.8713	27.5255	27.3908
Q8BYI6;Q8BYI6-2	Lpcat2	28.7777	28.2436	28.6572	28.1822
Q8BYW1-2;Q8BYW1-3;Q8BYW1	Arhgap25	25.5942	24.8889	25.2139	25.5685
Q8BZA9	Tigar	24.6291	22.5879	23.3079	24.657
Q8BZT9	Lacc1	25.2799	25.769	25.5535	26.5437
Q8C052;A0A1D5RLY6	Map1s	27.9638	27.5842	27.562	27.7589
Q8C0D5	Eftud1	23.9919	23.8564	25.7032	25.0413
Q8C0E2;Q8C0E2-2	Vps26b	25.9618	25.4353	26.232	25.6294
Q8C0E3;Q8C0E3-2	Trim47	25.9098	25.5406	24.9281	25.6073
Q8C129	Lnpep	28.3782	28.0614	28.5759	28.4205
Q8C147;Q8C147-2	Dock8	26.2935	26.1079	23.3932	26.1094
Q8C2E7;Q8C2E7-2	Kiaa0196	27.4507	27.1365	27.2384	27.4209
Q8C2Q3	Rbm14	26.3357	26.7563	26.5932	26.3271
Q8C2Q8;Q91VR2;A2AKV2;A2AKV3;A2AKU9;A2AKV1	Atp5c1	29.6794	29.7542	29.3657	29.7095
Q8C3J5;Q5SRI3	Dock2	29.4844	29.142	29.5465	29.3214
Q8C3X8	Lmf2	25.9273	25.9569	25.9819	26.1963
Q8C522	Endod1	24.7781	24.928	25.1886	24.871
Q8C5G6;Q9QZ06;F7AT44	Tollip	26.6398	26.0643	26.0162	24.5852
Q8C605;Q9WUA3;Q9WUA3-2	Pfkp	29.2661	28.6638	28.8625	28.8859
Q8C788;Q91ZR2	Snx18	23.3857	23.2603	23.6102	23.8477
Q8C7R4;D3Z061	Uba6	25.5861	25.734	26.0268	26.4
Z4YJW0;Q8C7X2-2;Q8C7X2	Emc1	27.6111	27.2779	27.0256	27.2523
Q8C845;Q9D8Y0	Efhd2	32.2376	32.0678	31.9158	32.0315
Q8CAA7	Pgm2l1	26.8094	26.7509	26.5537	26.4747
Q8CAQ8-2;Q8CAQ8;Q8CAQ8-5;E9Q800;Q8CAQ8-3;E9QAY6;A0A0U1RP81	Immt	28.8697	28.9619	29.0944	29.0847
Q8CAS9-2;Q8CAS9;Q8CAS9-3;H7BWY5	Parp9	25.063	26.3316	26.2675	27.5164
Q8CBA2	Slfn5	26.7505	26.5733	25.6303	27.0013
Q8CBY8-2;Q8CBY8	Dctn4	26.151	25.813	26.138	26.1232
Q8CC88-2;Q8CC88	Vwa8	24.8822	24.7499	24.7313	25.1771
Q8CCF0-2;Q8CCF0	Prpf31	25.2192	23.5692	24.886	25.0984
Q8CCJ3;Q8CCJ3-1	Ufl1	25.9743	25.4076	25.6996	25.8774
Q8CD10	Micu2	24.0863	23.5897	24.328	24.5837
Q8CD19	Lancl3	24.3719	25.3458	25.4971	25.8904
Q8CDN6	Txnl1	28.4125	28.517	28.5715	28.4818
Q8CE50	Snx30	24.4731	24.687	24.4289	24.2113
Q8CG29;G3V011;P70248	Myo1f	30.3359	30.234	30.3236	29.6954
Q8CG76	Akr7a2	26.1339	25.6976	25.9038	25.6134
Q8CGA0	Ppm1f	24.8761	25.2006	25.7946	24.5204
Q8CGC7	Eprs	29.6019	29.758	29.5879	29.579
Q8CGK3	Lonp1	27.0035	26.8879	26.8104	26.9162
Q8CHK3	Mboat7	25.1842	24.8907	25.2853	25.2253
Q8CHT0	Aldh4a1	24.3399	24.0777	24.5253	24.6847
Q8CI94	Pygb	28.6986	28.3855	28.5629	28.6051
Q8CIE4	Parp10	24.773	24.4174	24.7342	25.3298
Q8CIE6;F8WHL2	Copa	31.0335	30.9156	30.9806	31.073
Q8CIH5	Plcg2	28.5973	28.4051	28.8002	28.6323
Q8CIN4	Pak2	29.6662	29.6981	29.7249	29.5773
Q8CIR4	Trpm6	24.2291	24.9435	26.9307	26.8719
Q8CJ53-4;Q8CJ53-3;Q8CJ53-2;Q8CJ53	Trip10	24.4997	24.4969	24.3641	22.3607
Q8CJG0	2002-08-01	26.7095	26.8497	27.3137	26.6084
Q8JZK9	Hmgcs1	26.7928	25.6455	25.2527	25.1069
Q8JZN5	Acad9	26.4962	26.8954	26.631	26.8072
Q8JZQ2	Afg3l2	24.9783	24.9793	25.1539	25.337
Q8JZQ9	Eif3b	29.9399	29.855	29.8003	29.8748
Q8JZR0	Acsl5	27.0684	27.0997	27.0025	26.7133
Q8JZU2;F6VVY4	Slc25a1	28.1057	27.7055	27.8421	28.1245
Q8JZV7;F6UP77	Amdhd2	26.9971	26.6983	26.2735	26.6162
Q8K0G5;A0A217FL60;A0A1Y7VN36	Tssc1	24.1931	23.6165	23.6468	24.3113
Q8K0Q5	Arhgap18	23.8765	25.2995	23.462	23.7835
Q8K124	Plekho2	29.2673	28.9087	29.4063	28.7697
Q8K157	Galm	23.5986	23.0247	25.5989	25.0754
Q8K183	Pdxk	30.2923	29.9449	30.3541	30.219
Q8K1B8	Fermt3	32.0465	31.9217	31.8507	31.97
Q8K1I7	Wipf1	25.7883	24.639	23.7476	25.8157
Q8K1R7	Nek9	26.3143	26.0794	26.2556	26.7521
Q8K1T1	Lrrc25	28.506	29.104	29.0569	28.8782
Q8K1X4	Nckap1l	29.93	30.1588	30.1879	29.6294
Q8K297	Colgalt1	27.7777	27.644	27.7915	27.6162
Q8K2B3	Sdha	29.9258	30.279	30.355	30.1185
Q8K2C9	Hacd3	25.2475	25.1892	25.4698	25.5191
Q8K2Q0	Commd9	25.8358	26.1532	25.7213	25.3721
Q8K2Q7	Brox	27.6439	27.6839	27.6538	27.9893
Q8K2Q9;Q8K2Q9-2	Kiaa1598	27.8342	27.8733	28.3632	28.3126
Q8K310;A0A087WSU2	Matr3	27.4371	27.8074	27.047	27.1637
Q8K330;Q8K330-2	Ssh3	23.8849	24.3514	23.298	22.9104
Q8K354	Cbr3	29.8313	29.4946	29.8981	29.3092
Q8K3G9;D3Z340	Appl2	24.5663	24.3202	23.6266	24.6676
Q8K3H0	Appl1	22.8522	23.5484	24.4578	23.7492
Q8K3J1	Ndufs8	25.2277	25.471	22.8293	23.3666
Q8K411-2;Q8K411;Q8K411-3	Pitrm1	26.1448	26.454	26.4168	26.3181
Q8K4B2;D6RCU1	Irak3	26.449	27.2034	27.1342	26.7748
Q8K4X7	Agpat4	25.6903	25.0282	24.8333	25.0165
Q8K4Z3	Apoa1bp	27.5071	26.7966	26.5417	27.2983
Q8QZS1;E0CX19	Hibch	23.0153	25.9437	25.5366	25.0213
Q8QZT1	Acat1	27.9782	28.3973	27.9583	28.3967
Q8QZY1	Eif3l	29.3665	29.3976	29.0091	29.4004
Q8R010;Q8R3V2	Aimp2	26.9971	27.2643	26.9114	27.1102
Q8R016;E9PY26	Blmh	27.3755	26.9877	26.7103	27.5218
Q8R050-2;Q8R050	Gspt1	28.4576	28.3329	28.1886	28.3529
Q8R0H9;A0A2R8VI72	Gga1	26.8422	26.7264	26.6698	26.8983
Q8R0X7;D6REF7	Sgpl1	30.7555	30.5252	30.8828	30.985
Q8R0Y6;A0A0N4SW56	Aldh1l1	28.5414	28.3779	28.1311	27.8483
Q8R164	Bphl	26.0876	24.3226	25.6056	25.8566
Q8R180;A0A2I3BPM1	Ero1l	28.5193	28.5469	28.7171	29.5846
Q8R1B4	Eif3c	29.4845	29.3781	29.1015	29.4321
Q8R1F1	Fam129b	30.7895	30.524	30.6221	30.6691
Q8R1G6;A0A087WPL1;F7C957	Pdlim2	25.7799	25.7675	25.6742	26.323
Q8R1Q8	Dync1li1	28.3319	28.4556	28.7802	28.6182
Q8R1T1;Q8R1T1-2	Chmp7	23.4515	22.5961	23.6274	23.2165
Q8R1V4;Q5SVW9	Tmed4	26.3018	26.5568	26.259	26.6579
Q8R2Q8	Bst2	26.4319	26.0665	25.767	27.0875
Q8R2Y8	Ptrh2	25.3481	25.3576	25.2077	25.5908
Q8R307	Vps18	26.6594	26.831	26.5869	26.521
Q8R326-2;Q8R326	Pspc1	24.1793	24.2461	24.3019	23.8626
Q8R3D1	Tbc1d13	26.6309	26.5975	27.1112	26.8135
Q8R4B8-4;Q8R4B8-3;Q8R4B8-2;Q8R4B8	Nlrp3	24.9785	24.7294	23.6985	24.6158
Q8R550-3;Q8R550-2;Q8R550;E9Q0C1;Q8R550-5;Q8R550-4;B0R0Y8;Q8R550-8	Sh3kbp1	26.605	27.4666	27.3735	26.0417
Q8R574	Prpsap2	26.0679	25.7075	25.4745	25.6775
Q8R5A3	Apbb1ip	28.9315	29.0437	29.2448	28.7368
Q8R5C5	Actr1b	25.8724	25.6201	25.6289	26.0206
Q8R5F7-2;Q8R5F7	Ifih1	25.4162	25.4888	25.4283	25.651
Q8R5H1-5;Q8R5H1;Q8R5H1-2;Q8R5H1-4;Q8R5H1-3	Usp15	25.4577	25.6697	25.3385	25.8429
Q8R5J9	Arl6ip5	26.8096	27.2067	27.474	27.4013
Q8R5L1;O35658	C1qbp	27.6623	28.5172	28.1025	27.8286
Q8R5L3-2;Q8R5L3	Vps39	25.9872	26.17	26.1829	26.3736
Q8VBT6	Apobr	28.0379	28.034	27.6668	28.0295
Q8VBV7	Cops8	26.1101	26.1291	26.0764	26.3014
Q8VBZ3	Clptm1	26.4675	26.7588	26.9382	26.6869
Q8VC04	Tmem106a	26.3033	23.4659	26.1556	27.0021
Q8VC28	Akr1c13	29.1602	28.9487	29.0964	28.9314
Q8VCF0	Mavs	26.1509	26.2055	26.4183	26.3104
Q8VCT3;E9PYF1	Rnpep	30.7922	30.9515	31.0255	31.0856
Q8VD58	Evi2b	26.393	26.3696	26.3461	26.3063
Q8VD75;A0A0J9YUA3	Hip1	27.9378	26.9988	27.6917	27.5189
Q8VDD5	Myh9	33.8054	33.9424	34.193	33.7492
Q8VDD8	Wash1	24.3491	23.8773	23.5017	23.6126
Q8VDJ3;A0A087WP83	Hdlbp	29.3668	29.2687	29.4407	29.3763
Q8VDK1-2;Q8VDK1;D3Z2Y2;D3Z3I3;D3YY53	Nit1	24.7917	24.7816	24.6237	24.392
Q8VDM4	Psmd2	29.9757	29.9553	29.8935	29.9427
Q8VDM6-2;Q8VDM6	Hnrnpul1	25.7387	25.8378	26.0383	26.085
Q8VDN2	Atp1a1	30.5795	30.7321	30.4695	31.021
Q8VDQ8-2;Q8VDQ8;A0A140LHL5;Q8VDQ8-3	Sirt2	26.5846	26.5148	26.6054	26.96
Q8VE11;Q8VE11-2	Mtmr6	24.6775	24.2176	23.6422	24.6712
Q8VE47	Uba5	27.2707	27.6517	27.5333	27.6436
Q8VE70;F8WI55	Pdcd10	25.987	26.1028	25.8032	25.8192
Q8VE99	Ccdc115	26.1158	26.1492	25.8496	26.3501
Q8VEB4	Pla2g15	26.6211	26.1969	27.1108	27.2405
Q8VEK3-2;Q8VEK3	Hnrnpu	31.0849	31.0849	31.0537	30.8846
Q8VEM8;G5E902	Slc25a3	30.9053	30.9106	30.3221	30.9427
Q8VH51-3;Q8VH51-2;Q8VH51;B7ZD63;B7ZD61;F7AA45;E9Q8F0	Rbm39	24.2808	24.4461	23.1912	25.3564
Q8VHE0	Sec63	26.2734	23.8859	24.1596	26.0056
Q8VHM5;F7B5B5;A2AW41	Hnrnpr	25.8014	24.3912	25.2522	23.5849
Q8VI75;Q5U4C5	Ipo4	26.0017	26.455	23.7187	26.0171
Q8VI93	Oas3	28.1705	27.3519	27.6079	28.2496
Q8VIJ6	Sfpq	29.1726	29.2073	29.2829	29.0704
Q91V01;A0A0N4SUM3	Lpcat3	25.7457	25.2999	25.6238	25.5619
Q91V04	Tram1	23.5746	25.1046	25.5998	25.9627
Q91V12-2;E9PYH2;Q91V12-4;Q91V12;Q91V12-3	Acot7	28.3776	28.6281	28.9019	28.6571
Q91V41;Q50HX3	Rab14	30.9363	30.9875	31.3277	31.1801
Q91V55;D3YYM6;D3Z1S8;P97461	Rps5	30.7999	30.5036	30.2097	30.5627
Q91V61;Q3U4F0;Q91V61-2	Sfxn3	28.4078	28.1966	27.8983	28.3913
Q91V64	Isoc1	26.0848	26.1567	26.3523	25.7071
Q91V76;A0A1L1SSF8		26.7723	26.8535	26.6632	26.6792
Q91V77;D3YUT6;P56565	S100a1	24.297	22.8557	25.0582	23.1634
Q91VA7;V9GXV0	Idh3b	26.4828	26.5463	26.3631	26.7505
Q91VD9	Ndufs1	27.9464	27.9138	27.6753	27.7926
Q91VF2	Hnmt	24.8193	24.6738	24.4237	24.6813
Q91VH2	Snx9	26.8164	26.7362	26.4619	26.8003
Q91VH6;A0A3B2W7C9;A0A3B2WCC1;A0A3B2W4I2;A0A3F2YNL8	Memo1	23.5398	25.34	25.6326	25.7463
Q91VI7;A0A1B0GSG5	Rnh1	32.093	31.9587	31.6903	31.926
Q91VR5	Ddx1	27.6366	28.0443	27.8716	27.9165
Q91VW3	Sh3bgrl3	29.3881	29.2132	28.8658	28.8215
Q91W50;Q8JZN2;A0A0G2JF72	Csde1	27.7062	28.3206	27.8192	27.4728
Q91W86	Vps11	26.4097	26.0621	26.5053	26.2202
Q91W98;D6RDC2	Slc15a4	22.9504	24.7258	23.33	24.8201
Q91WC0;F2Z420;Q91WC0-3;Q91WC0-2	Setd3	26.0743	25.8602	25.5839	25.8009
Q91WK2	Eif3h	27.967	27.774	28.0006	28.494
Q91WQ3;A2A7S7	Yars	26.6446	26.4311	27.1649	26.73
Q91XB0	Trex1	26.2656	26.6375	27.062	27.9232
Q91XH5;G3UXX3;Q64105;G3UZ79	Spr	28.358	27.9853	28.4415	28.1842
Q91XV3	Basp1	25.4696	24.6958	25.2863	26.0459
Q91YI0;E0CY49	Asl	28.4219	28.4016	28.0454	28.461
Q91YI4;Q91YI4-2;Q5F2D9	Arrb2	28.2117	28.1281	28.4572	27.9882
Q91YJ2;A0A338P7D2	Snx4	26.8344	26.6516	26.8045	26.8875
Q91YP3;A0A0N4SVW1;A0A0N4SUV7;A0A0N4SUT8;A0A0N4SV34	Dera	26.3096	25.8076	25.9716	25.9064
Q91YQ5	Rpn1	31.0956	31.0323	31.1818	30.8969
Q91YR1	Twf1	30.2563	30.3148	30.3213	30.3583
Q91YR9	Ptgr1	31.1469	30.7027	30.9572	30.8123
Q91YS8	Camk1	27.2742	26.9397	27.6596	27.4394
Q91YT7;E9PW90	Ythdf2	24.7482	23.2475	24.7862	24.9554
Q91YW3	Dnajc3	26.2944	25.8373	25.7193	26.4253
Q91YX0	Themis2	26.0404	24.1898	25.8771	23.6947
Q91Z25;Q9WV32	Arpc1b	32.1476	32.1577	32.3179	32.1542
Q91Z40	Gbp7	24.6462	24.7845	24.8586	26.2273
Q91ZJ5-2;Q91ZJ5	Ugp2	29.3899	29.1902	29.2099	29.2576
Q91ZR1	Rab4b	27	26.5583	26.9131	26.5703
Q920A5	Scpep1	27.9215	27.3026	28.1335	28.0485
Q920E5;A0A0G2JEA5;A0A0G2JEB3;A0A0G2JDJ5	Fdps	29.9766	28.9678	29.4315	28.8753
Q921F2;A0A087WRZ5;Q8R0B4;Q8BLD4;Q6VYI5;Q6VYI4;A0A087WR97;A0A087WQA5;A0A087WSE4	Tardbp	28.0272	28.568	28.2554	28.3499
Q921H8;H3BKL5;H3BJZ9;Q8VCH0	Acaa1a;Acaa1b	30.2207	30.232	30.0176	30.4289
Q921J2	Rheb	24.1362	25.0498	25.0656	22.4285
Q921K2	Parp1	26.1815	26.2299	26.3277	26.3246
Q921M3-2;Q921M3	Sf3b3	27.4054	27.5824	27.6149	27.5023
Q921M7;A0A2I3BRN5	Fam49b	29.753	29.8949	29.7566	30.0331
Q921T2-2;E9PWW2;Q921T2-3;Q921T2	Tor1aip1	27.826	27.7132	28.4711	28.7253
Q921W0	Chmp1a	24.4214	24.2526	24.8431	24.1585
Q922B2	Dars	29.9292	29.9673	29.9449	30.2148
Q922D8;A0A1W2P733	Mthfd1	28.0901	28.2569	28.242	28.1353
Q922F4	Tubb6	28.7503	28.5646	28.7336	28.6335
Q922H4	Gmppa	25.3204	22.9031	25.721	25.9833
Q922J9-2;Q922J9-3;Q922J9;Q922J9-4;D3Z5W6;D3Z4N9	Far1	26.545	25.9154	26.1121	25.3761
Q922Q1;E0CZH6	Marc2	25.0761	24.8272	22.5133	25.108
Q922Q4	Pycr2	26.4185	26.2873	23.7574	25.9965
Q922Q8	Lrrc59	30.0246	30.3487	30.2661	30.4813
Q922Y1	Ubxn1	26.0988	26.3639	25.9107	26.3454
Q923C7;Q9QZ15;E0CYQ6	Clec4a2;Clec4a	25.5183	26.4229	26.1617	26.7279
Q923D2;E9PZC3;E9PZC4;A0A0U1RPU7	Blvrb	31.8454	31.6964	31.7479	31.9102
Q924B0;O55023;Q80ZJ2	Impa1	27.412	27.3772	27.453	27.4423
Q924Z4;D3YTM0;D3Z0Z2;D3Z4M2	Cers2	26.474	26.3741	26.4647	26.1506
Q925I1-2;Q925I1	Atad3	25.8796	25.5013	25.5555	25.6134
Z4YKT6;Q99J47-2;Q99J47	Dhrs7b	25.2509	24.8347	24.7261	24.6765
Q99J56	Derl1	26.0202	25.643	25.73	27.3608
Q99J77	Nans	27.0849	27.5028	27.1834	27.134
Q99J87	Dhx58	26.8247	26.7223	27.1878	27.6198
Q99JB2;A2AG41	Stoml2	26.1348	26.1303	26.2705	26.023
Q99JI4	Psmd6	29.0933	29.0559	28.8572	29.2933
Q99JI6	Rap1b	30.9384	30.7212	30.4965	30.6817
Q99JR1	Sfxn1	27.1333	27.2602	27.4356	27.7658
Q99JR8-2;Q99JR8	Smarcd2	23.3973	22.8472	24.6192	23.2106
Q99JW4;A0A0R4J005;E9QP62;Q9D7B2	Lims1	25.9125	25.867	25.9246	25.8133
Q99JX4;A2A702	Eif3m	28.3066	28.2806	27.6609	28.1664
Q99JY0;D3YXU1	Hadhb	28.1269	28.0791	28.2258	28.2516
Q99JY9	Actr3	32.6517	32.6805	32.7684	32.8661
Q99JZ4;A0A1W2P869;A0A1W2P6N3;P36536;A0A1W2P720	Sar1a	26.2286	25.9534	26.2355	26.2209
Q99K23	Ufsp2	25.3046	25.4704	22.8173	25.2229
Q99K28;Q99K28-2	Arfgap2	26.6264	26.5388	26.6653	26.4486
Q99K48;Q99K48-2	Nono	28.8213	28.8941	28.9107	28.7735
Q99K70;B1AWT2;B1AWT3;Q7TT45;B1AWT4	Rragc;Rragd	28.0403	27.7559	27.9055	28.111
Q99KC8	Vwa5a	30.8472	30.628	30.6103	30.7697
Q99KE1	Me2	26.7552	26.9222	26.7509	26.7641
Q99KF1;A0A286YDS5	Tmed9	29.0008	28.644	29.0901	29.1918
Q99KH8	Stk24	24.7399	25.0936	24.7211	24.9121
Q99KI0	Aco2	30.465	30.5689	30.795	30.2853
Q99KI3	Emc3	25.6466	25.8949	26.465	26.2573
Q99KJ8	Dctn2	29.4119	29.3337	29.2887	29.4409
Q99KK7	Dpp3	29.7369	29.8478	29.1927	29.5873
Q99KN2;G3UYN9;G3UYR5	Ciao1	26.3979	25.6948	25.8815	25.6407
Q99KP3	Cryl1	27.1305	25.6716	26.3897	25.5355
Q99KP6;Q99KP6-3;Q99KP6-2	Prpf19	27.8231	27.9737	27.4256	27.5269
Q99KQ4	Nampt	30.8299	30.5571	31.3198	30.9116
Q99KR3	Lactb2	25.561	24.6827	25.2686	25.5163
Q99KV1	Dnajb11	27.7196	28.4849	28.7744	28.5204
Q99L04	Dhrs1	27.8871	28.1026	28.0571	27.6736
Q99L13	Hibadh	25.3396	25.4823	25.6772	25.9722
Q99L27	Gmpr2	25.8956	26.1767	26.0323	26.4827
Q99L45	Eif2s2	28.729	29.178	28.9164	28.7646
Q99LB4;P24452;D3YTL5	Capg	33.5245	33.5839	33.4287	33.4705
Q99LB6-2;Q99LB6	Mat2b	26.8373	26.7517	26.4613	26.8455
Q99LC3	Ndufa10	26.7025	26.694	26.6144	26.6598
Q99LC5	Etfa	29.5075	29.5815	29.4318	29.771
Q99LE1;Q99LE1-2	Rilpl2	23.6384	23.5915	23.9013	23.5585
Q99LE6	Abcf2	25.5747	25.4797	25.7325	25.6186
Q99LF4	Rtcb	27.2249	27.1174	27.1089	27.1121
Q99LP6	Grpel1	24.8053	23.5624	23.77	23.8768
Q99LR1;D6RFU2;Q99LR1-2	Abhd12	29.0709	28.5748	28.9671	29.3233
Q99LX0;A2A813;A2A815;A2A817;A2A816	Park7	28.7189	28.7501	28.8447	29.0294
Q99MK8;Q7TS64;E9PW16	Adrbk1	28.0774	28.4619	28.3583	28.6183
Q99MN1;Q8R2P8	Kars	28.1541	28.0097	28.1081	28.3752
Q99MN9;E9Q1J7	Pccb	25.3561	24.2135	25.3937	25.4546
Q99MR3	Slc12a9	25.2123	25.1372	25.6303	25.962
Q99N15;A2AFQ2;O08756	Hsd17b10	29.0325	29.1186	28.937	28.9593
Q99N69	Lpxn	26.1942	26.2861	26.5308	26.2579
Q99P72;Q99P72-4;Q99P72-3;Q99P72-1	Rtn4	31.9211	31.7923	32.1116	31.8584
Q99P91;Q8BVA0	Gpnmb	30.4325	30.551	30.4856	30.4403
Q99PG2-2;Q99PG2	Ogfr	25.5801	25.9583	25.9192	25.0844
Q99PT1	Arhgdia	33.095	33.098	33.3073	33.1353
Q99PV0	Prpf8	26.303	26.4294	25.9528	26.1922
Q9CPQ1	Cox6c	27.4396	27.4256	26.8909	27.4706
Q9CPQ3	Tomm22	26.924	27.1654	27.1366	27.3229
Q9CPQ8	Atp5l	26.8202	26.68	26.5107	27.0439
Q9CPS5;Q9CX56;Q3TG45	Psmd8	27.7164	27.5147	27.6132	27.5781
Q9CPT4	Mydgf	27.8059	27.3984	27.6505	28.0334
Q9CPU0	Glo1	26.4838	26.467	26.7898	26.823
Q9CPU4	Mgst3	26.0103	24.8526	25.4585	24.6702
Q9CPV4;E9Q197;Q9CPV4-3;Q9CPV4-2;F6ZTG3	Glod4	27.4754	27.3558	27.7884	27.4679
Q9CPW4	Arpc5	31.2276	31.0278	30.9519	30.9153
Q9CPX4;P29391;A0A1B0GR60;P49945	Ftl1;Ftl2	31.7539	31.5771	32.5889	30.6551
Q9CPX6	Atg3	27.1588	27.2136	27.0753	27.4168
Q9CPY7-2;Q9CPY7	Lap3	28.2626	27.9573	28.0275	28.0331
Q9CQ22;A0A0A6YX02	Lamtor1	27.8626	28.4263	28.7429	28.1393
Q9CQ60;Q8CBG6;D3Z4X1	Pgls	29.4199	29.5137	29.0297	29.3798
Q9CQ62	Decr1	26.6338	26.8526	26.4982	26.7646
Q9CQ65	Mtap	27.7853	27.5961	27.2777	27.7143
Q9CQ69	Uqcrq	24.9847	25.1932	25.2937	25.57
Q9CQ80;A8XY17;A2A4J8;A2A4K0;Q9CQ80-2	Vps25	26.6538	26.1436	25.9938	25.875
Q9CQ92;G3X9U9	Fis1	27.4821	27.4224	27.1397	27.1822
Q9CQA3	Sdhb	28.4581	28.3685	28.2944	28.6348
Q9CQC9	Sar1b	28.2505	28.071	28.0938	28.1673
Q9CQD1	Rab5a	26.6127	26.471	26.7096	27.0296
Q9CQE1;B1AWZ5	Nipsnap3b	27.0129	26.5466	27.2469	27.0526
Q9CQE8		28.4934	28.7262	28.2395	28.4796
Q9CQF9	Pcyox1	28.7467	28.0522	28.3072	28.6649
Q9CQI3;A0A2I3BR94;A0A2I3BPS1	Gmfb	28.9572	28.6696	28.8218	28.6276
Q9CQI6	Cotl1	31.3555	31.1979	30.9136	30.9753
Q9CQJ6	Denr	24.8542	23.7302	24.1244	25.0279
Q9CQM5	Txndc17	29.0869	28.8198	28.4673	28.3546
Q9CQN1	Trap1	28.466	28.7439	28.2708	28.3315
Q9CQN6	Tmem14c	26.1093	26.3841	25.222	23.4275
Q9CQQ7;A0A0G2JGX3	Atp5f1	28.6632	28.8093	28.4375	28.4321
Q9CQR2	Rps21	26.7288	26.1617	26.2615	26.2725
Q9CQU0	Txndc12	25.8635	25.568	25.4467	26.014
Q9CQU3	Rer1	26.819	26.6303	27.0774	27.2046
Q9CQV8;Q9CQV8-2;A2A5N1	Ywhab	30.5665	30.7686	30.6142	30.7709
Q9CQW1	Ykt6	26.7882	26.7012	26.8545	26.4097
Q9CQW9	Ifitm3	29.5082	28.2651	27.9606	28.4034
Q9CQX2	Cyb5b	28.4067	27.8294	28.2314	27.7465
Q9CR00;A0A0G2JGN6	Psmd9	27.0937	26.8649	26.7176	27.2172
Q9CR16	Ppid	25.0764	25.415	24.8099	25.3197
Q9CR26;F6W5Q8	Vta1	28.5461	28.3065	28.006	28.3878
Q9CR51	Atp6v1g1	29.6035	29.739	29.6105	29.5827
Q9CR57	Rpl14	29.8764	30.0173	29.6086	29.7685
Q9CR60	Golt1b	25.3597	24.9126	23.8776	24.9367
Q9CR62;Q5SX46	Slc25a11	29.6227	29.6161	29.4214	29.6239
Q9CR68	Uqcrfs1	26.0249	25.8967	25.8949	25.6161
Q9CRB9;Q9D9P1;D3Z0L4	Chchd3	26.5417	26.4659	27.0642	26.4324
Q9CRD0-3;Q9CRD0-2;Q9CRD0;A0A0J9YUK7;A0A0J9YUB6	Ociad1	25.6634	25.7634	25.403	25.3887
Q9CRD2	Emc2	25.8473	25.6249	25.9666	25.7358
Q9CRY7	Gdpd1	26.5026	25.8721	25.6956	26.9118
Q9CS42;G3UXL2;Q9D7G0	Prps2;Prps1l3;Prps1	26.1236	25.8079	25.9668	25.7495
Q9CVB6;D3YXG6	Arpc2	31.7737	31.7128	31.9448	32.0391
Q9CWJ9	Atic	30.2699	30.476	29.743	30.3444
Q9CWK8	Snx2	32.0292	31.5577	31.6981	32.0699
Q9CX00	Ist1	26.5166	26.4348	26.7028	26.8663
Q9CX34	Sugt1	26.9939	27.3449	27.2279	27.316
Q9CX86	Hnrnpa0	26.8483	26.9741	26.5618	27.121
Q9CXE7	Tmed5	26.9505	26.6031	26.3832	26.9013
Q9CXF4	Tbc1d15	25.8389	26.1333	26.0491	25.9449
Q9CXT8	Pmpcb	25.2405	25.4637	25.8984	25.2471
Q9CXW3;A0A0A6YY29	Cacybp	28.2563	28.9839	28.6879	28.7905
Q9CXY6	Ilf2	25.1887	24.4285	23.96	25.5204
Q9CY27;G3UWE1;Q52L67	Tecr	28.571	27.8279	27.8232	28.3943
Q9CY58;Q3UMP4;Q9CY58-2;A0A0N4SV32;Q9CY58-3	Serbp1	28.8766	28.972	29.167	29.1817
Q9CY64	Blvra	30.8744	30.2758	30.487	30.4099
Q9CYG7;Q9CYG7-2	Tomm34	27.9469	27.8316	27.8761	27.9602
Q9CYN2;A0A140LHR3;A0A140LJ01;A0A140LHG8;A0A140LJG6	Spcs2	27.7178	27.5163	27.2669	27.3896
Q9CYN9	Atp6ap2	26.8975	25.9731	25.9901	27.3583
Q9CZ13	Uqcrc1	29.3438	29.3835	29.3714	29.2671
Q9CZ30;B1AYJ9;Q9CZ30-2	Ola1	28.5135	28.1709	28.3871	28.545
Q9CZ42-2;J3QMM7;K3W4M4;Q9CZ42-3;Q9CZ42	Carkd	25.0645	24.9336	25.0299	25.0162
Q9CZ44;Q9CZ44-3;Q9CZ44-2;A2AT02	Nsfl1c	28.6779	28.6382	28.3283	28.6614
Q9CZD3	Gars	28.0066	28.1593	28.0725	28.2286
Q9CZE3;A0A1Y7VIZ0	Rab32	28.0675	28.5452	28.3814	27.8246
Q9CZM2	Rpl15	29.0657	29.4494	29.1973	29.446
Q9CZN7-2;Q9CZN7	Shmt2	26.1822	25.904	25.4651	26.3429
Q9CZS1;Q62148	Aldh1b1;Aldh1a2	25.1587	25.5567	25.17	25.4205
Q9CZU6	Cs	30.6329	31.0126	30.9577	31.3426
Q9CZW5	Tomm70a	26.1247	22.8013	26.2933	26.3643
Q9CZY3;B7ZBY7;E9PY39;Q9CZY3-2;B7ZBY6	Ube2v1;Gm20431	28.4307	28.0801	28.4494	28.4301
Q9D020-1;Q9D020	Nt5c3a	25.7687	25.5189	25.9985	25.8046
Q9D024;Q9D024-2	Ccdc47	25.6624	24.5331	25.4615	25.5798
Q9D051	Pdhb	28.4664	28.3111	28.4358	28.4814
Q9D071-2;Q9D071-3;Q9D071;F7C9N6	Mms19	25.261	25.3106	25.0611	25.8849
Q9D0B6	Pbdc1	24.8427	22.8188	24.4841	24.7684
Q9D0E1-2;Q9D0E1;B8JK33;B8JK32	Hnrnpm	30.1938	30.194	30.1397	30.1427
Q9D0F3	Lman1	27.5904	27.4341	27.5956	27.8351
Q9D0F9;A2CEK3	Pgm1;Pgm2	28.8252	28.6354	29.194	29.5065
Q9D0I9	Rars	29.9638	29.6938	29.6862	30.0029
Q9D0J8	Ptms	26.4096	26.1677	25.8433	25.8446
Q9D0K2;Q3UJQ9	Oxct1	29.4877	29.4363	29.3495	29.4956
Q9D0L7-2;Q9D0L7;D3Z5T2	Armc10	25.361	25.7052	25.4299	25.2792
Q9D0M3-2;Q9D0M3;A0A2R8VHK1	Cyc1	28.0871	27.7762	27.9049	27.8555
Q9D0R2	Tars	27.4221	27.5524	27.2961	27.1262
Q9D0T1	Nhp2l1	25.4884	26.1351	26.9114	26.4864
Q9D172;A0A1W2P870	D10Jhu81e	25.2064	24.9083	25.061	25.1242
Q9D1A2	Cndp2	33.4254	32.9946	33.2792	33.3499
Q9D1C8;A0A2R8VKS6	Vps28	25.8147	25.3687	25.2742	25.3588
Q9D1D4;A0A1Y7VM54;Q9D1D4-2	Tmed10	29.7669	29.6808	29.8809	30.1775
Q9D1E6	Tbcb	27.0185	27.1144	27.0148	26.9764
Q9D1G1	Rab1b	29.7543	29.6074	29.7319	29.4927
Q9D1J1	Necap2	27.1108	27.2873	27.2878	27.435
Q9D1J3;A0A1W2P7G2	Sarnp	25.5349	25.6032	25.5073	25.5457
Q9D1K2	Atp6v1f	26.0394	25.5826	24.8278	25.7071
Q9D1M0	Sec13	27.5502	27.4759	27.5125	27.5192
Q9D1M4	Eef1e1	24.149	24.2975	24.0065	24.609
Q9D1Q6	Erp44	28.5857	28.6005	28.6043	28.9993
Q9D1R9;A0A0G2JGY8;A0A0G2JEY6	Rpl34	27.2965	27.5707	26.9276	27.2302
Q9D2G2;Q9D2G2-2	Dlst	28.4483	28.0859	27.8657	28.5408
Q9D2N9	Vps33a	25.8707	25.8952	25.8264	25.9021
Q9D2R0	Aacs	28.0075	26.9904	27.1665	27.0292
Q9D2V7	Coro7	28.5615	28.4246	28.3145	28.2263
Q9D2Y4-2;Q9D2Y4	Mlkl	26.525	26.1049	26.579	23.6347
Q9D358;A0A1W2P7X3;Q561M1;Q9D358-2	Acp1	26.6948	26.2215	27.1149	27.3376
Q9D3D9	Atp5d	25.9463	26.3635	25.2376	26.3743
Q9D3P8;D3YXU2;D3YV19;D3YY76	Plgrkt	23.4306	24.7212	23.8043	24.4579
Q9D4H1	Exoc2	24.762	23.2771	22.6679	24.55
Q9D5T0	Atad1	24.998	25.138	24.5571	25.073
Q9D5V6	Syap1	25.4802	25.6608	26.2562	23.4093
Q9D662	Sec23b	29.3678	29.2356	29.084	29.2964
Q9D6J6;Q9D6J6-2	Ndufv2	25.8356	25.986	23.5904	24.2083
Q9D6M3;E9PY45;E9PV90;E9Q6M6	Slc25a22	26.3742	26.606	26.3995	26.9335
Q9D6U8;A0A338P6X2	Fam162a	24.6709	24.6928	24.6537	25.2943
Q9D6Z1;F7CHP9;E0CXZ0	Nop56	27.0336	26.8768	26.6244	27.1362
Q9D771	Tmem206	26.2035	25.3838	25.7983	25.3432
Q9D7H3;D3Z263	RtcA;Rtca	23.9171	24.0959	23.5492	23.7359
Q9D7N9	Apmap	25.0065	25.3161	25.4774	25.1259
Q9D7S7-2;Q9D7S7	Rpl22l1	25.6939	25.2425	23.8605	24.1534
Q9D7S9	Chmp5	26.9018	26.5229	25.7445	26.5308
Q9D819	Ppa1	26.0724	25.6363	26.1884	26.2415
Q9D880	Timm50	26.4751	25.9751	26.1557	26.2656
Q9D892	Itpa	25.6471	25.5971	25.5987	25.3682
Q9D8B3	Chmp4b	27.3606	26.8799	26.1723	26.8834
Q9D8C4	Ifi35	24.9691	24.3429	23.7239	25.6207
Q9D8E6	Rpl4	31.5028	31.7192	31.2768	31.4571
Q9D8N0	Eef1g	31.6212	31.7867	31.5859	31.9515
Q9D8S4;A0A1L1SS58	Rexo2	26.694	26.283	26.3803	26.1856
Q9D8T2	Gsdmdc1	27.7106	28.3286	28.0519	27.4772
Q9D8U8	Snx5	31.4791	31.2332	31.4807	31.6079
Q9D8W5;B1AT36;Q3TRH2	Psmd12	29.3384	29.2362	29.2627	29.3108
Q9D8Y7	Tnfaip8l2	27.2754	26.1526	27.0283	27.0929
Q9D997;Q9QZ08;D3YXG2	Nagk	27.5861	27.6624	27.9432	27.3784
Q9DAR7;Q3TBW9	Dcps	23.7238	24.2846	24.3475	24.0375
Q9DAU1;Q9DAU1-2	Cnpy3	26.3426	26.6562	26.7061	26.288
Q9DAV6	Serpinb9b	26.1263	24.7821	23.5587	23.7444
Q9DB05	Napa	28.8597	28.6855	28.7982	28.7088
Q9DB20;A0A338P776	Atp5o	29.7696	29.8343	29.6738	29.6635
Q9DB27;Q9DB27-2;Q9CQ21	Mcts1;Mcts2	25.3903	23.8268	25.0497	24.72
Q9DB29;A0A1Y7VLY5;A0A1Y7VKA0;A0A1Y7VKC6	Iah1	25.1292	25.1348	25.2766	25.2676
Q9DB34;A0A1B0GT75;A0A1B0GR63	Chmp2a	26.4672	25.6876	26.0362	26.7112
Q9DB60;B1AS14	Fam213b	26.944	27.607	28.1783	27.5128
Q9DB73;G3UZG6;Q9DB73-2	Cyb5r1	27.3471	27.1937	27.3971	27.6326
Q9DB77	Uqcrc2	28.7262	29.0307	29.0509	29.0083
Q9DBB8	Dhdh	26.5271	26.7939	26.8891	26.9265
Q9DBC7	Prkar1a	29.7308	29.2846	29.5924	30.017
Q9DBF1-2;Q9DBF1;G3UY72;G3UYR8	Aldh7a1	25.9673	25.7818	26.1575	25.9283
Q9DBG3;Q9DBG3-2;H3BIY9;H3BKM0	Ap2b1	30.5476	30.4779	30.3586	30.2089
Q9DBG5	Plin3	29.309	29.0727	28.8483	29.0922
Q9DBG7;F6VF36	Srpr	26.4949	26.3428	26.0521	26.1976
Q9DBH5	Lman2	28.1887	27.836	28.0521	27.8956
Q9DBJ1	Pgam1	33.0729	32.8733	32.7407	33.0303
Q9DBK7	Uba7	25.9761	26.1501	26.1305	26.1171
Q9DBL1;E9Q5L3	Acadsb	25.6614	26.1821	26.0995	25.7978
Q9DBL7	Coasy	24.1245	23.6866	23.931	24.0685
Q9DBP5;A0A0R4J093	Cmpk1	29.4305	29.3373	29.1409	29.4104
Q9DBR1-2;Q9DBR1	Xrn2	25.1609	24.5702	23.5538	25.2424
Q9DBR3-3;G3X920;Q9DBR3-2;Q9DBR3	Armc8	23.6205	24.191	22.9694	23.6335
Q9DBR7-2;Q9DBR7;A0A1W2P750	Ppp1r12a	25.9858	26.2728	25.9917	26.1627
Q9DBS1	Tmem43	28.8669	28.4511	28.6174	28.5759
Q9DBZ5;A0A140LJ59	Eif3k	26.7924	26.9861	27.0161	26.9466
Q9DC16	Ergic1	26.6389	26.477	26.3468	27.0618
Q9DC23	Dnajc10	26.4767	25.7161	25.8895	25.5859
Q9DC29	Abcb6	24.9911	22.8845	25.6848	25.1929
Q9DC51	Gnai3	27.0962	27.4034	27.4612	27.0912
Q9DC61;A2AIW9	Pmpca	24.8635	25.2513	24.3072	24.7453
Q9DCC4	Pycrl	25.4155	25.4298	25.4801	25.4797
Q9DCC5;P23198	Cbx3	26.1794	26.1496	26.2859	25.7886
Q9DCD0	Pgd	33.9353	33.621	33.6339	33.3356
Q9DCD6;B1AR50	Gabarap	25.5648	25.2834	25.4421	25.5324
Q9DCE9	Igtp	26.0762	26.3133	23.1773	26.4796
Q9DCF9-2;Q9DCF9	Ssr3	26.7183	22.4767	24.1307	24.8279
Q9DCH4	Eif3f	28.6092	28.2903	28.0446	28.5247
Q9DCJ5	Ndufa8	24.6434	24.8126	25.3555	22.8074
Q9DCL9	Paics	28.6744	28.9592	28.3637	28.6705
Q9DCN2-2;Q9DCN2;F2Z456;A0A0A0MQM3	Cyb5r3	30.8186	30.5882	31.0451	30.8639
Q9DCR2;A0A286YD58;A0A286YDU3	Ap3s1	23.7013	26.9448	26.5839	26.0717
Q9DCS9;D3YUK4	Ndufb10	26.2372	25.9693	26.1914	25.8378
Q9DCT1;Q8CEB6	Akr1e2;Akr1e1	26.8753	26.8181	26.7046	26.852
Q9DCT2	Ndufs3	27.3529	27.2874	26.9409	26.9299
Q9DCW4;A0A0U1RNP5;A0A0N4SVE0;A0A0U1RNR3;A0A0N4SWE9;A0A0U1RNK9	Etfb	29.0428	29.0778	28.8868	29.1897
Q9DCX2;B1ASE2	Atp5h	29.1148	29.1797	28.9128	29.1921
Q9DCZ4-2;Q9DCZ4;Q9DCZ4-3	Apoo	25.5781	24.865	22.6669	24.7036
Q9EP69	Sacm1l	29.1541	29.1036	29.052	29.4471
Q9EP89	Lactb	26.0377	26.0653	25.7493	26.362
Q9EPB4;A0A0U1RQ20	Pycard	28.4532	28.287	28.667	28.0372
Q9EPE9	Atp13a1	26.1351	26.0584	25.9426	25.3251
Q9EPL0;F2Z436	Xylt2	27.2333	27.0646	27.2311	26.28
Q9EPL8	Ipo7	27.7059	28.13	27.9045	28.0796
Q9EPL9;Q3TAW3;E9Q296;Q8C178	Acox3	26.5881	25.7548	26.2696	25.9914
Q9EPN1-3;Q9EPN1-4;Q9EPN1;Q9EPN1-2	Nbea	23.9847	25.0294	24.7435	25.7924
Q9EPU0-2;Q9EPU0	Upf1	27.7321	27.739	27.7301	27.6493
Q9EQ06;Q9EQ06-2	Hsd17b11	28.8466	28.4578	28.4803	28.9492
Q9EQ08	Sgsh	25.4273	24.2282	23.6206	25.1699
Q9EQ20;A0A1Y7VJ32	Aldh6a1	25.6044	25.8242	25.9143	26.0801
Q9EQ32;Q9EQ32-2	Pik3ap1	28.8516	29.6681	29.8112	30.517
Q9EQG9-2;Q9EQG9	Col4a3bp	25.6861	25.1995	25.1265	25.4134
Q9EQH2	Erap1	28.5743	28.33	28.6143	28.4506
Q9EQH3	Vps35	31.0508	30.9406	31.0746	30.8964
Q9EQK5;E9Q3X0	Mvp	31.6649	32.1712	31.9709	31.8018
Q9EQP2	Ehd4	30.8966	30.4545	30.9811	30.8901
Q9ER00	Stx12	28.0041	28.3315	28.3363	28.326
Q9ER38;M0QWH2	Tor3a	25.1056	25.2259	25.4279	25.2766
Q9ER41;F6VK94;D6REF0	Tor1b	25.14	21.1921	24.2266	24.539
Q9ER72-2;Q9ER72	Cars	26.4835	26.3076	26.6398	26.6119
Q9ERB0	Snap29	25.5822	25.4674	25.455	26.3689
Q9ERF3;D6RDC7;Q8BVQ0	Wdr61	25.6672	25.5146	25.2148	25.3744
Q9ERG0-2;Q9ERG0	Lima1	26.1447	26.4825	26.8782	26.3528
Q9ERK4;E9Q1T9;F6ZEW4;E9QAX7	Cse1l	30.4255	30.499	30.3062	30.5186
Q9ERL7;D3Z2F6;D3YY16	Gmfg	28.559	28.1204	28.3446	28.3629
Q9ERN0	Scamp2	26.8321	27.0031	27.4227	27.5084
Q9ERS2	Ndufa13	25.5531	25.3352	24.011	25.0876
Q9ES52-2;Q9ES52;Q9ES52-3;Q9ES52-4;Q9ES52-5;Q9ES52-6	Inpp5d	28.5379	29.0295	29.0065	29.1314
Q9ES97-3;Q9ES97-4;Q9ES97-5;Q9ES97-2;Q9ES97	Rtn3	28.3815	28.5773	28.7023	28.8131
Q9ESP1	Sdf2l1	28.0974	27.7506	27.8586	28.0159
Q9EST5;Q9EST5-2	Anp32b	28.0408	27.9583	27.7033	27.6108
Q9ESY9	Ifi30	25.8464	26.7418	26.3204	26.285
Q9ET01;Q3UEJ6	Pygl	29.8633	29.8643	29.9912	29.7695
Q9ET22	Dpp7	28.5789	28.2034	28.1674	28.3797
Q9ET30	Tm9sf3	27.1323	26.9327	27.0175	27.6576
Q9JHF5	Tcirg1	30.3553	30.6252	30.8268	30.3771
Q9JHF7	Hpgds	27.2892	26.1091	27.1738	26.9101
Q9JHI5	Ivd	25.9393	26.2056	26.2323	25.761
Q9JHJ0	Tmod3	28.7215	28.3743	28.3056	28.381
Q9JHK4;Q9JHK4-2;A0A2K6EDL0	Rabggta	26.2914	26.6559	26.2812	26.6003
Q9JHK5;Q8CAG6	Plek	29.3325	29.2034	28.9834	30.078
Q9JHS3;D3YTS4	Lamtor2	25.8002	25.8479	26.2944	26.0319
Q9JHU4	Dync1h1	32.5901	32.4686	32.3486	32.6048
Q9JHU9	Isyna1	28.4319	27.829	27.6586	28.3816
Q9JHW2;A0A338P7A1;A0A338P6G0	Nit2	26.7233	26.6645	26.7352	26.6054
Q9JI11	Stk4	25.6548	25.1468	25.1703	25.6574
Q9JI75;A0A1Y7VL95;A0A1Y7VMA0	Nqo2	27.6677	27.225	26.9309	27.1868
Q9JIA7	Sphk2	27.4485	27.3887	27.0316	27.0998
Q9JIF7	Copb1	30.0943	30.1308	30.2151	30.2173
[truncated: 126 more rows]

## Sheet: LDN57444
Majority protein IDs	Gene names	Log2 LFQ DMSO_A	Log2 LFQ DMSO_B	Log2 LFQ DMSO_C	Log2 LFQ LDN_A	Log2 LFQ LDN_B	Log2 LFQ LDN_C
A0A076FR46;Q91V14-2;Q91V14;A0A0J9YU26;A0A0J9YV84;F8WIJ0;Q9JIS8	Slc12a5;Slc12a4	28.043	28.0043	27.9337	28.0142	27.882	28.0978
A0A087WNM1;Q91Z67;A0A087WSQ1	Srgap2	28.7712	28.4339	29.111	28.9418	28.5895	28.6291
A0A087WNP6;Q4VAA2-2;Q4VAA2;A0A087WRM0	Cdv3	29.0302	29.3859	29.1165	28.942	29.2416	29.589
A0A087WQE6;A0A087WNT1;P83940;A0A087WPE4	Tceb1	30.2913	30.7409	30.0904	30.2982	30.4993	30.4316
A0A087WNV1;A0A087WSR7;A0A087WR52;Q8K2K6-3;Q8K2K6-1;Q8K2K6;Q8K2K6-2	Agfg1	28.9583	29.184	29.3122	28.805	28.8144	28.6487
A0A087WPF8;A0A087WSR2;E9QN99;A0A087WRJ2;A0A087WP24;Q8VCR7	Abhd14b	29.2617	29.9228	30.3692	29.8798	30.0184	30.0863
A0A087WPL5;E9QNN1;O70133;O70133-2;O70133-3;Q3UR42	Dhx9	30.6424	30.7353	30.8528	30.738	30.7542	31.0057
A0A087WQS2;Q9CQC6;A0A087WPF9	Bzw1	29.7331	29.5221	29.272	29.437	29.81	29.0223
A0A087WQT6;O89110	Casp8	30.6315	30.4724	30.7018	30.6029	30.6428	30.1838
A0A087WRH2;Q9WUD8;D3Z3C1	Faim	26.2855	27.0891	26.1619	26.9287	26.7432	28.0243
A0A087WRY3;Q80XU3	Nucks1	25.9683	26.2616	26.6406	26.4143	26.4442	25.8726
Q8C3V4;A0A087WSP5;P42225;Q99K94	Stat1	32.6706	31.9751	32.4373	31.5864	31.229	31.7362
A0A0A0MQ76;Q6DFW4;A0A087WSU5;A0A087WSL8	Nop58	28.3891	28.5601	28.2554	28.2537	28.1162	28.1705
A0A0A0MQ90;P97352	S100a13	29.8826	29.863	30.4665	29.7272	29.7956	30.2691
A0A0A0MQA5;P68368	Tuba4a	31.863	31.7306	31.3843	31.5879	31.387	31.8301
A0A0A0MQB0;Q4PJX1-3;Q4PJX1-2;Q4PJX1	BC003331;Odr4	25.4297	25.4986	26.7348	26.0324	27.0046	26.3551
A0A0A0MQF6;P16858;S4R257;A0A1D5RLD8	Gapdh	36.6298	36.8454	36.6157	36.7731	36.9249	36.82
A0A0A0MQM0;P63242	Eif5a	32.9242	32.678	32.4318	32.6134	32.9644	32.8718
A0A0A0MQN4;Q9D906;S4R2T5;S4R2D5	Atg7	30.3146	30.3252	30.4787	30.4064	30.5229	30.7838
A0A0A6YVS2;Q921L3	Tmco1	25.7489	25.8888	25.9533	26.0171	26.1826	26.7725
A0A0A6YXR6;A0A0A6YVT1;A0A0A6YXN9;A0A0A6YY75;Q64735-2;Q64735	Cr1l	25.3486	26.0346	25.1857	26.0936	24.6457	25.5847
A0A0A6YVU8;Q9JKV1	Gm9774;Adrm1	28.3676	28.3543	28.4682	28.4659	28.4858	28.6183
A0A0A6YWB0;G3X9Q0;A0A0A6YVV8;Q9JKP5;A0A0A6YXE3;A0A0A6YXP3;S4R267;Q8R003	Mbnl1;Mbnl3	29.9909	30.4395	30.1881	30.5606	30.5591	30.0821
A0A0A6YW28;P35123;A0A0A6YVY7	Usp4	28.9507	28.9523	28.4911	28.7071	28.8237	29.0856
A0A0A6YW80;G3X8Y3;Q80UM3;A0A0A6YX86	Naa15	28.1146	27.9827	28.2856	28.3701	28.2435	28.843
A0A0A6YWM5;E9QKE4;Q8BMG7	Rab3gap2	26.7567	26.1517	26.5878	26.621	27.0776	26.538
A0A0A6YX18;Q8BVE3;A0A0A6YWP6	Atp6v1h	32.1693	32.1878	32.2041	32.3566	32.4144	31.971
A0A0A6YX26;P62900;A0A0A6YXL3	Rpl31	31.2073	31.1285	31.0386	31.1448	31.1574	31.3947
A0A0A6YX73;Q8K1M3;P12367	Prkar2a	27.8179	27.7593	27.9588	27.5029	27.7706	27.8444
Q5FWX7;E9Q6C1;F6UHR6;E9PXZ2;A0A0A6YXH3;A2A8Z1-2;A2A8Z1	Osbpl9	28.087	28.0272	28.2857	27.7503	28.2351	28.4774
A0A0B4J1E7;O35343	Kpna4	30.6908	30.5268	30.5077	30.8107	30.8655	30.6443
E9PUV2;A0A0B4J1M6;P08508	Fcgr3	27.303	27.1998	28.206	26.804	26.6248	28.1518
A0A0G2JDL3;P49615	Cdk5	26.3066	26.7152	26.9576	26.6399	26.5258	26.0545
A0A0G2JDW7;Q6ZWU9;A0A0G2JEX7;A0A0G2JG29	Rps27	30.3957	29.9924	30.2068	30.3434	30.0615	30.3782
A0A0G2JE32;A0A0G2JGL0;P61079;A0A494BAN1;P62838;A0A494BA56	Ube2d3;Ube2d2	30.5237	30.7543	29.9269	30.6005	30.9741	29.6308
A0A0G2JEA9;A0A0G2JFX7;Q9CWZ3-2;Q9CWZ3;A0A0N4SUH6	Rbm8a	29.3931	28.8491	28.539	28.8425	29.1834	29.4969
A0A0G2JEK2;P63254	Crip1	32.9531	32.9892	32.6054	33.08	32.8608	32.8031
A0A0H2UH27;A0A0G2JEP0;Q61584-2;Q61584-5;Q61584-6;Q61584-4;Q61584-7;Q61584-3;Q61584	Fxr1	29.1689	28.649	29.0715	28.8224	29.0219	28.9512
A0A0G2JFT8;Q9D394-2;Q9D394;Q9D394-3;Q9D394-4	Rufy3	27.8535	27.8103	27.271	27.7901	27.4931	28.2967
A0A0G2JFV9;Q9JHI7	Exosc9	25.7373	26.3285	25.557	26.1469	25.6185	26.7991
Q3TUE1;A0A0G2JGW9;A0A0G2JFY5;Q3UUU2;Q91WJ8;A0A0G2JG00;Q91WJ8-2;A0A0G2JFK2	Fubp1	29.4224	29.4258	29.3634	29.3424	29.5561	28.9687
A0A0G2JG95;Q8BX10-2;Q8BX10	Pgam5	26.9058	25.4527	26.8059	26.5585	26.6041	27.024
A0A0G2JGD2;P07091	S100a4	34.2609	34.1045	34.4498	34.0769	34.0672	34.6071
A0A0G2JGJ1;Q8BVI4;D3YWR7;D3Z1A1;A0A0G2JGY0	Qdpr	31.1446	31.2422	30.623	31.0686	31.219	30.8073
A0A0G2JGQ4;P54729	Nub1	27.9434	28.268	27.647	28.7763	28.718	27.3962
A0A0G2JGS4;Q6PHZ2-2;Q6PHZ2-4;Q6PHZ2;Q6PHZ2-5;E9Q1V9;E9Q1W0;E9Q1T1;Q8CCM0	Camk2d	31.1489	31.1716	31.1828	31.3377	31.3033	30.8965
A0A140T8R8;A0A0G2JGV7;Q3UT23;A0A1Y7VP24;Q9QZ73;A0A0G2JEA2;A0A0G2JDN9;A0A1B0GXL7;A0A0G2JDM0	Dcun1d1	26.5979	26.2846	27.4598	26.9548	26.606	26.7106
A0A0J9YTY0;A0A0J9YUL3;Q8C1B7-3;Q8C1B7-2;Q8C1B7	Sept11	30.901	30.8994	30.8791	30.8697	30.6036	30.9489
A0A0J9YU62;O88712-2;O88712;A0A0J9YUM4;O88712-3	Ctbp1	29.2149	29.6844	29.1056	29.3309	29.4858	28.8653
A0A0J9YUD8;A0A0J9YUZ4;P63158;D3YZ18	Hmgb1	33.0141	33.1372	32.994	33.1723	32.887	32.9917
A0A0J9YVJ6;E9Q9A5;G5E8N7;Q9JLV6;Q9JLV6-2	Pnkp	26.3683	27.5082	26.4498	26.2844	26.9096	26.6068
A0A0N4SV66;Q8R1M2;Q8CGP4;C0HKE9;C0HKE8;C0HKE7;C0HKE6;C0HKE5;C0HKE4;C0HKE3;C0HKE2;C0HKE1;Q8CGP6;Q64523;Q8CGP7;Q8CGP5;Q8BFU2;Q6GSS7	H2afj;Hist1h2aa;Hist1h2ah;Hist2h2ac;Hist1h2ak;Hist1h2af;Hist3h2a;Hist2h2aa1	35.0438	34.9483	34.3891	34.9397	34.9448	34.6662
A0A0N4SVB8;Q9CQW2	Arl8b	29.1839	29.4034	28.9344	29.3098	29.2543	29.3429
A0A0N4SVC2;E9QP00;Q6PFR5	Tra2a	26.616	25.4839	26.73	25.705	24.8625	26.7235
A0A0N4SVT3;A0A0N4SW28;Q9DAS9	Gng12	28.1309	28.447	28.5427	28.3074	28.0518	29.1001
A0A0N4SW73;Q8R361	Rab11fip5	30.0432	29.7885	30.1985	29.6332	29.7676	30.5107
A0A0R3P9C8;Q9DC69	Ndufa9	28.2584	28.328	29.1596	28.0696	28.2193	28.9115
A0A0R4IZW8;O88456;A0A0R4J1C2	Capns1	32.1209	32.0424	32.0128	31.9688	32.1973	32.1526
A0A0R4IZY0;Q8C1A5	Thop1	28.0689	28.2167	27.8088	27.9545	28.0767	27.718
A0A0R4J005;A0A5F8MPJ3;E9QP62;Q9D7B2;Q99JW4	Lims1	28.5985	29.6385	28.381	29.5871	28.9162	28.8956
A0A0R4J008;P70288;Q8BQ10	Hdac2	24.8904	26.4812	26.3601	26.8162	26.621	25.6879
A0A0R4J027;P54987	Irg1	28.6838	28.788	30.4177	29.5133	28.7856	30.2856
A0A0R4J034;Q99K01-2;Q99K01-3;Q99K01;Q99K01-4;D3YZA7;Q99K01-5	Pdxdc1	27.596	28.7096	27.6879	27.8648	28.6142	27.5237
A0A0R4J047;Q9CYI4;D3Z765;Q9CYI4-2	Luc7l	26.6199	26.1568	25.2307	26.3387	26.0743	24.9152
A0A0R4J049;Q8CIG8	Prmt5	26.9119	24.5884	25.1777	25.5105	26.5125	25.5568
E9PYA3;A0A0R4J052;G5E8T9;Q99KB8-2;Q99KB8;E9Q2H8	Hagh	28.9597	28.7831	28.7685	28.8955	28.8413	28.4898
A0A0R4J069;Q9JLI6;F7D651;F6ZFP8;Q9JLI6-2	Scly	27.896	28.4552	27.499	27.9709	28.0606	26.9764
A0A0R4J078;A0A087WSK5;Q8VCH8	Ubxn4	26.0651	26.2679	25.8829	27.1197	26.543	26.2709
A0A0R4J079;Q8BMP6	Acbd3	30.1252	29.9242	29.9559	30.2731	30.1706	30.1585
A0A0R4J083;P51174	Acadl	32.2	32.2256	31.5214	32.2791	32.2392	31.7844
A0A0R4J092;Q8K2I4	Manba	30.1404	30.0865	29.9638	29.8579	29.703	29.6263
A0A0R4J0B4;Q99KK2	Cmas	25.7422	25.6633	27.1037	25.5426	26.2003	27.1639
A0A0R4J0D3;Q3TDQ1	Stt3b	27.2141	27.1744	27.2777	27.6026	27.1936	27.6592
A0A0R4J0G0;Q8BH04;A0A2I3BQL9;A0A2I3BS39;A0A2I3BRX1	Pck2	29.0424	28.6883	29.0958	29.0522	29.2572	29.0162
A0A0R4J0H7;Q8K2Z4;Q8K2Z4-2;A0A087WNQ1	Ncapd2	25.8291	24.8086	25.8553	25.5212	25.4802	26.3602
A0A0R4J0I9;Q91ZX7	Lrp1	33.8291	33.7701	33.6359	33.7505	33.8287	33.7895
A0A0R4J0K1;Q9ERR7;A0A1C7ZMY4	Sep15	28.6362	28.7189	28.9199	28.6393	28.3449	26.7372
A0A0R4J0K5;Q18PI6;E9Q9E8;Q18PI6-3	Cd84	28.4447	28.5505	28.8854	28.7139	28.2341	29.304
A0A0R4J0P5;P97814	Pstpip1	28.8747	28.9677	27.7371	28.4176	28.1871	29.5067
A0A0R4J0Q5;P21619	Lmnb2	29.5739	29.4077	29.8671	29.4864	29.3128	29.6485
A0A0R4J0R1;O70404;A0A0U1RPE8	Vamp8	29.7892	29.579	30.14	29.9975	29.9228	29.5359
A0A0R4J0U7;Q8R395	Commd5	28.4806	28.3974	27.6732	28.0415	28.5358	27.7819
D3Z0V2;A0A0R4J0X8;Q9ES28-8;Q9ES28-4;Q9ES28-3;Q9ES28-2;Q9ES28-7;Q9ES28;Q9ES28-6;Q9ES28-5	Arhgef7	29.821	29.5639	29.709	29.7491	29.7899	29.564
A0A0R4J0Z1;P08003	Pdia4	32.3468	32.2506	31.9103	32.4049	32.2627	31.9733
A0A0R4J100;Q8CIM5	Gpr84	25.159	25.3346	27.0769	25.0441	25.1172	25.4523
E9QL31;A0A0R4J104;P98078-2;P98078;E9PX84;Q3TRE6;P98078-3;F6TQN9;Q9DCE6;E0CXT5	Dab2	31.5757	31.9142	31.6537	31.3348	31.2812	31.3713
A0A0R4J107;Q8R146-2;Q8R146	Apeh	29.4882	29.4425	29.2894	29.5739	29.2917	29.3601
A0A0R4J138;P50429-2;P50429	Arsb	26.9685	26.9743	27.7445	26.0507	26.5896	25.7302
A0A0R4J150;B9EJ86;A0A5F8MPC5	Osbpl8	29.3194	29.2788	29.9205	29.3127	29.6182	30.1745
A0A0R4J195;Q9CSU0-2;Q9CSU0;F7DAY5;F6YB25;Q9CSU0-3	Rprd1b	27.7877	27.7144	26.4722	27.8915	27.8051	26.2648
A0A0R4J1C8;P31996-2;P31996	Cd68	30.3355	30.418	30.4646	30.2264	30.4674	30.2946
A0A0R4J1D0;P59108	Cpne2	28.8843	29.1214	28.2116	29.1395	28.9649	28.5493
A0A0R4J1D9;Q3TNB8;O88842-2;O88842	Fgd3	25.9279	25.3902	25.9804	26.6116	26.2776	25.6568
A0A0R4J1F2;Q3U4P5;Q61144;P49769	Psen2;Psen1	25.7387	25.9712	26.6146	24.9905	26.2841	26.5428
A0A0R4J1R7;Q9CZL5	Pcbd2	26.5064	26.1106	26.0143	26.4956	26.2147	26.0657
A0A0R4J1Y3;E0CYN9;Q8BWU5;E9QMF4	Osgep	26.6006	26.661	26.676	26.4057	26.6853	26.98
A0A0R4J1Z3;Q9CR67;Q9CZM3	Tmem33	26.1385	26.7389	25.1343	26.7967	26.7626	26.8831
A0A0R4J256;P28076	Psmb9	28.7706	29.2924	29.1325	28.5238	28.5272	29.0782
A0A0R4J259;Q7TMK9-2;Q7TMK9;G3UZI2;G3V018;G3UZ48;G3UXJ6	Syncrip	31.2283	30.9662	31.1069	31.1119	31.2672	31.1434
F6RBR6;A0A0R4J275;Q7TMF3	Ndufa12	25.5751	26.9595	27.416	26.7858	27.0311	27.5677
A0A0R4J2B2;Q6WVG3	Kctd12	32.5385	32.5581	32.5964	32.4192	32.5442	32.9735
A0A0R4J2B6;Q8BX09;A0A087WRV7;A0A087WST2;Q8BX09-2	Rbbp5	25.1976	25.5048	26.775	25.4054	25.3426	26.0068
A2RTH5;A0A0U1RNF2	Lcmt1	27.0009	26.8038	27.4251	26.5055	26.9969	27.5079
A0A0U1RNK7;E9PX48;A2A9M5;A2A9M4;Q8R1A4-2;Q8R1A4	Dock7	29.8042	29.5297	30.028	29.6629	29.6775	29.9077
A0A0U1RP13;Q8VDP6;A0A0U1RP60;A0A0U1RNI6;A0A0U1RPV3;A0A0U1RQ57	Cdipt	27.0559	24.9977	26.9418	26.9798	26.8146	28.1821
E9Q5Q0;Q3TGG2;A0A0U1RPL0;Q7TQH0-3;Q7TQH0;Q7TQH0-2;J3QP59	Atxn2l	29.088	28.4675	28.4803	28.4038	28.3113	28.4417
A0A0U1RPM2;P16879	Fes	28.3291	28.4935	28.2272	28.2574	28.1969	28.235
A0A0U1RQ85;P22682;A0A0X1KG61;A0A0U1RP47	Cbl	27.6115	27.8948	28.2008	27.8775	28.1241	28.9098
A0A140LHA2;Q9WVA3	Bub3	29.0231	29.2554	29.2854	29.4181	29.039	28.87
A0A140LHE6;P70671;A0A140LJE8	Irf3	26.5224	26.3324	25.1508	26.4831	26.536	26.3538
A0A140LHR3;A0A140LJ01;A0A140LHG8;Q9CYN2;A0A140LJG6	Spcs2	26.6869	26.8291	28.4918	26.6702	26.9002	25.5242
A0A140LJB7;Q3MIA8;G3UXW9;Q99LD4;B1ATU4;Q99LD4-2	Gps1	29.0013	28.3652	28.4372	28.6298	28.6783	29.0456
A0A140T8J4;Q9R257	Hebp1	28.6497	28.8108	29.1594	28.8254	28.1754	29.3687
A0A171EBL2;E9Q555	Rnf213	31.2687	30.9909	31.3519	30.742	30.7362	30.7421
A0A171KXD3;Q9JIF0-3;Q9JIF0-2;Q9JIF0;A0A140LHF7;A0A140LJ70;A0A140LJF4	Prmt1	30.8501	30.7621	30.7115	30.7568	30.4738	30.1527
A0A1B0GR11;Q93092	Taldo1	34.732	34.5486	34.4091	34.9909	34.8001	34.6441
A0A1B0GRH2;A0A1B0GRT6;P49446-3;P49446-2;P49446	Ptpre	27.0796	27.309	27.2535	27.7697	27.7712	27.2657
A0A1B0GRP7;Q9Z2Y8;Q6P8V7;A0A1B0GRR5;Q80ZV3;A0A1B0GSP5	Prosc	30.7095	30.3974	29.6119	30.1252	30.2942	31.3759
A0A1B0GRU8;A0A6Q6PUT5;Q9R1C7-2;Q9R1C7	Prpf40a	27.5554	27.4654	26.5518	27.4176	27.3929	25.9838
A0A1B0GS13;A0A1B0GT81;A0A1B0GTA4;Q07813	Bax	30.5939	30.7416	30.2742	30.7413	30.9609	30.426
A0A1B0GSU0;Q571I9;D3Z0B9	Aldh16a1	29.2921	29.3078	29.4327	29.3401	29.0583	29.4863
A0A1B0GSX0;P06151;A0A1B0GSR9;D3YZQ9;A0A1B0GT41;A0A1B0GQX5	Ldha	34.7232	34.483	35.3542	34.5346	34.561	35.1141
G3UYQ2;A0A1B0GX81;G3UZT6;Q3UF95;Q9Z1R2;G3UXT8	Bag6	28.3461	28.512	28.286	28.2387	28.1803	28.3726
A0A1C7CYU3;Q02819;A0A1B0GR41	Nucb1	31.4797	31.4349	31.6223	31.2415	31.1276	31.5213
A0A1C7CYV0;B1AX58;Q99K51	Pls3	31.4145	31.2473	31.1095	31.2456	31.1584	31.2688
E9Q405;A0A1C7ZN10;K3W4L0;B2RRE2;E9QAX2;Q9JMH9-5;Q9JMH9-7;Q9JMH9-2;Q9JMH9-4;Q9JMH9-1;Q9JMH9;Q9JMH9-6;E9QA74	Myo18a	28.0585	28.0528	28.2756	28.2485	28.0931	27.8235
E9QKV6;A0A1D5RLD1;E9PWZ6;E9PZW8;Q9QY06-3;Q9QY06;Q9QY06-2	Myo9b	28.7498	28.8167	28.9706	28.9296	28.5878	29.0215
A0A1D5RLS1;Q60902-3;Q60902-4;Q60902-2;Q60902	Eps15l1	28.955	29.4581	28.3484	28.9691	28.6866	28.3761
A0A1D5RM85;P62717;A0A1D5RLW5;A0A1D5RM79;A0A1D5RME4	Rpl18a	30.9438	30.913	30.8095	31.0369	30.8342	30.5624
F8VQ28;A0A1D5RMM8;Q8VI36-2;Q8VI36;A0A0J9YV30	Pxn	29.7752	29.9662	29.6955	29.9943	29.7882	29.4562
A0A1L1SQA8;P62852	Rps25	30.4989	30.4509	30.3189	30.3775	30.6259	30.3549
A0A1L1SRX2;O08739	Ampd3	31.6349	31.6173	31.5413	32.1469	32.2748	31.8384
A0A1L1STC6;Q6ZWR6-4;Q6ZWR6	Syne1	24.9707	25.3149	29.9033	26.5181	25.6601	28.6714
A0A1L1STE6;Q9D6R2;Q9D6R2-2	Idh3a	30.9884	31.1252	31.4576	30.9673	31.0576	31.6637
A0A1L1SV73;Q8BY87-2;Q8BY87	Usp47	29.3531	29.8777	28.8944	30.5586	30.1489	28.5389
A0A1L1SVC7;Q9CQ02;A0A1L1SRM6;A0A1L1SRX4	Commd4	27.3474	26.9067	27.9382	27.2221	27.0227	28.2011
A0A1W2P6P1;Q8BJU0-2;Q8BJU0;A0A1W2P7I5	Sgta	29.4621	29.9485	29.0879	29.4969	29.7844	29.5281
A0A1W2P6X3;Q9JL26;A2AB60;Q9JL26-2	Fmnl1	30.7151	30.7543	30.7901	30.6131	30.6738	31.0204
A0A1W2P768;P84228;F8WI35	Hist1h3b;H3f3a	33.6574	33.4386	33.8143	33.3271	33.4754	33.9853
A0A1W2P7X0;E9QMV2;Q4KML4	Abracl	31.0484	30.7312	31.3039	30.8998	31.0208	31.1693
A0A1W2P8C6;P41731	Cd63	30.1274	30.2755	29.8482	29.7773	30.2683	29.922
E0CY91;E0CYW1;E0CY38;A0A1Y7VKT9;E0CZB3;Q9EPV8	Ubl5	26.8656	26.7445	26.9533	26.8839	27.0244	26.8753
F6YVP7;A0A1Y7VKY1;P62270;S4R1N6	Gm10260;Rps18	31.727	31.6626	31.7952	31.6019	31.6948	31.5166
A0A1Y7VM38;P52503;A0A1Y7VKP8	Ndufs6	28.6408	28.9732	28.577	28.2835	28.6244	28.3633
F8VPK5;A0A1Y7VMN0;P70336;P70336-2	Rock2	28.0813	27.7791	29.2523	27.6861	26.6907	29.6496
A0A1Y7VN70;Q80Y14	Glrx5	28.03	28.0282	25.5851	28.1946	27.9515	27.5276
A0A286YDB7;A0A286YCT4;A0A286YCG8;Q9CY50	Ssr1	27.1384	26.7078	28.0991	27.2258	27.7376	28.8018
A0A286YDJ7;D3Y273;D3Y272;F8VQC9;I1VGT5;I1VGT4;J9RDH0;A0A286YD46;A0A286YCX2;A0A286YCS4;J9RV59;Q8BTY2-2;Q8BTY2;H6WZ45;E3UVT8;I1VGT6;H6WZF5;E3UVT9;A0A286YCX8;A0A286YDK8;A0A286YDR1	Slc4a7	28.188	27.6229	28.9993	27.1585	28.0615	27.8862
E9Q4K7;A0A286YCV9	Kif13b	28.8413	28.7783	28.6236	28.6127	29.0143	28.4652
E9PY51;A0A286YCX6	Trappc8	25.5722	25.4627	26.5396	25.6147	25.5103	26.4738
A0A286YD12;Q91YP2	Nln	29.2408	29.2073	28.7824	29.1999	29.4128	28.7464
A0A286YDA2;E9Q5C9-2;A0A286YDT3;E9Q5C9;A0A286YDV7	Nolc1	27.5997	27.1914	28.0382	26.8187	25.8661	27.7858
A0A286YDB3;Q80XQ2	Tbc1d5	25.5403	26.2762	26.4353	26.6602	26.1994	26.4415
A0A286YDF5;Q69ZN7;E9Q390;Q69ZN7-4;A0A286YCZ3	Myof	32.002	32.0182	32.1103	31.9069	32.0893	32.2911
A0A286YDI8;G3X972	Sec24c	28.7198	28.7658	28.9743	28.3279	28.8978	29.1619
A0A286YDU0;E9PYG6	Rasa1	26.9697	27.2493	27.0109	27.2967	26.9217	27.0797
A0A2C9F2D2;Q07076	Anxa7	32.6345	32.5586	32.3182	32.8486	32.6149	32.55
A0A2I3BPG9;P83882	Rpl36a	29.3332	30.1269	29.7661	30.4544	30.0512	29.6387
A0A2I3BQP6;Q923T9-3;Q923T9-2;Q923T9;A0A286YCW8	Camk2g	26.3784	26.6944	26.1058	26.45	26.7899	26.3652
A0A2I3BQR1;A0A2I3BRL0;A0A2I3BR81;Q91X76	Nt5dc2	27.1113	26.8757	28.6902	26.9675	26.8529	28.0685
A0A2I3BRG8;Q99LB2;A0A2I3BQ25;A0A2I3BPY3;Q9D2U3	Dhrs4	27.5275	28.0979	27.8062	28.2003	28.0641	28.1514
A0A2I3BRL8;Q91VM5;Q9WV02;A2AFI3;Q9WV02-2;S4R1F6	Rbmxl1;Rbmx	29.8595	29.8998	30.1253	29.7921	29.8413	30.2909
A0A2I3BRZ2;Q3UHQ6-2;Q3UHQ6;A0A2I3BQW4	Dopey2	26.5539	26.2877	27.085	26.1532	26.7612	27.0664
A0A2R8VHH1;Q99P88	Nup155	28.1791	28.3641	25.9731	28.0668	28.0576	27.4333
A0A2R8W6P0;Q61735-2;A0A2R8VI30;D3Z187;A0A2R8VI94;A0A2R8VK70;Q61735;A0A2R8VJU9	Cd47	29.7506	29.078	29.647	28.8893	29.0713	30.0123
A0A338P6F2;G5E8A0;Q8CI95	Osbpl11	28.231	28.1161	28.5908	27.9342	28.3862	28.8866
A0A338P6G6;A0A384DV79;P17095-1;A0A338P6E8	Hmga1	29.0933	29.4734	29.8332	29.8203	29.4739	29.3779
A0A338P7E3;A0A338P711;C0HKG6;C0HKG5		26.9625	27.2296	26.8102	26.9655	27.0202	26.7236
A0A338P7L8;Q8BJF9	Chmp2b	25.9801	26.1991	26.0156	26.1831	25.6176	26.5256
A0A3B2W812;Q9JLQ0	Cd2ap	27.9652	27.6032	28.1597	27.5779	27.6227	28.4735
A0A3B2WAQ7;Q3UHP6;P59672;P59672-2;A0A3B2W4H6;A0A3B2W7H4	Anks1;Anks1a	25.4509	25.6752	25.828	25.1347	25.9791	25.9545
A0A3B2WB82;Q9JK23	Psmg1	25.8922	25.9859	26.4663	25.8112	25.8441	26.0737
A0A3B2WBL1;Q5XJF6;A0A3B2WDD2;P53026;A0A3B2W824;A0A3B2W820	Rpl10a	31.3862	31.2649	31.2404	31.269	31.3177	31.1995
A0A3B2WBM3;P62869	Tceb2	30.6269	30.799	30.7304	31.0716	31.0328	30.4541
A0A3B2WCD8;Q3U0V1	Khsrp	31.3602	31.3844	31.3932	31.4392	31.1836	31.385
A0A3B2WCL5;Q9CT10	Ranbp3	28.3196	28.162	27.8302	28.0276	28.0118	27.7962
A0A3Q4EBK4;Q6P1B9;O08539-2;O08539	Bin1	31.5605	31.6485	31.4689	31.615	31.662	31.4287
A0A3Q4EH04;A0A3Q4L335;A0A3Q4L393;Q8BL97-3;Q8BL97-4;Q8BL97-2;Q8BL97	Srsf7	30.7982	30.8387	30.2536	30.7305	30.7091	30.0105
A0A3Q4EI12;P35293;A0A452J8C1	Rab18	29.6394	29.254	30.3252	29.554	29.3274	29.8789
A0A3Q4L2S1;Q9R061;A0A3Q4EH93	Nubp2	27.3423	27.628	26.4509	27.3598	27.2416	26.9694
A0A494B9B9;Q8C6I2;A0A494B8X4;Q8C6I2-3;Q8C6I2-2	Sdhaf2	25.4694	27.4324	25.2131	28.064	27.6207	26.2129
A0A494B9R1;Q62084;A0A494B933;A0A494BB30	Ppp1r14b	26.7024	25.7568	28.6246	25.7297	26.9075	26.6557
A0A494B9X3;E9Q9M1;Q3V1L4;A0A494BBP6	Nt5c2	28.5832	28.5923	28.767	28.6749	29.029	29.264
A0A494B9Z0;A0A494BBA8;Q642K5;P62862	Fau	30.1941	30.0892	30.3421	30.3645	29.879	30.3866
A0A494BA44;Q04207-2;Q04207;Q4U113	Rela	28.0434	27.6411	24.8267	27.6321	27.2425	25.6639
A0A494BA97;Q62422	Ostf1	32.8266	32.8293	32.8635	32.9737	33.0447	32.8675
A0A494BAJ5;A0A494BBF1;Q9WU84;A0A494BB58	Ccs	26.2781	27.2641	27.6693	25.0932	25.5404	26.0234
A0A494BAJ6;Q9WUL7	Arl3	27.486	27.2756	26.4862	27.3314	27.5323	26.9826
F6SLP4;A0A494BAW5;A0A494BAK4;Q9DC16;A0A494B9M5;A0A494BAX4;F6Z6A5	Ergic1	25.2422	25.0784	23.6095	26.8003	25.9977	27.0969
A0A494BAM6;Q99M15	Pstpip2	26.7971	26.9027	27.4379	27.283	26.474	27.1283
E0CYH4;A0A494BB75;Q8C6G8	Wdr26	28.7124	28.3292	28.3479	28.6366	28.908	28.1416
A0A494BB95;Q60872;Q8BX20;Q3UTA4;Q3TQZ4;J3QP87;A0A1Y7VK80;A0A1Y7VJE9	Eif1a;Gm5662;Gm8300;Gm2016;Gm2035	26.361	25.5526	26.5809	25.97	26.7554	27.1059
R4H4V1;A0A494BBD3;R4H4Y7;Q9EQC5	Scyl1	25.9205	26.1616	25.7437	25.6488	26.5199	26.047
A0A494BBF6;A0A494BBI6;Q9WUD1	Stub1	26.3316	26.5477	25.0638	26.4742	26.3218	24.6028
A0A494BBK3;Q9CQF7;Q9CWM4;A0A494BAH5	Pfdn1	26.7144	27.5352	27.7383	27.465	27.9097	26.4363
A0A498WGD8;Q8CDN6;A0A494B955;A0A494BBI1	Txnl1	31.0496	30.9735	30.6161	30.8647	30.8876	30.7002
A0A498WGK2;Q8BP47;A0A494BAX5;A0A494BB89	Nars	31.0022	30.8992	31.1027	31.0545	31.2949	31.0554
A0A498WGK6;Q9ET30	Tm9sf3	29.2296	29.3429	29.5729	29.3403	29.5588	29.666
A0A571BDP7;Q8VDV3;D3YZ86;Q8VDV3-2;D3Z585	Rab3il1	28.8389	28.7325	29.1207	28.1594	28.3642	28.3811
A0A571BEI2;Q6PIU9		29.8795	26.6452	27.7114	27.2758	27.4863	26.1578
A0A571BG95;E9PUE7;Q5SSL4-4;Q5SSL4;Q5SSL4-2;Q5SSL4-3	Abr	30.0084	30.3275	30.6047	30.0223	30.213	30.6251
F6VSK8;A0A5F8MPB5;Q61739-2;Q61739	Itga6	28.2388	26.8655	26.2046	28.1222	27.9106	31.2939
A0A5F8MPK9;Q9EP69	Sacm1l	28.8173	28.6651	29.2035	28.7798	28.9551	29.0659
A0A5F8MPP7;A2AAY5	Sh3pxd2b	26.8683	26.4122	25.7702	27.4404	26.9129	26.1704
A0A5F8MPS7;P24638;B7ZCF5	Acp2	29.3795	29.3876	29.4724	28.9468	29.0402	29.5846
Q5UE59;E9Q7C9;Q7TNF4;Q8CD76;A0A5F8MPZ2;O88447	Klc1	29.5842	29.5046	29.8447	29.3963	29.5047	29.7488
S4R270;A0A5F8MQ05;D3Z6Q9;S4R1B8;S4R2J8;S4R171	Bin2	29.8243	30.1106	30.5411	29.8832	30.4027	29.989
A0A5K1VVQ1;E9Q8N1;E9Q8K5;A0A5K1VVQ9;A2ASS6-2;A2ASS6	Ttn	25.5744	28.223	30.2262	24.8474	24.9111	26.8349
F6UK66;A0A668KL36;Q810U5-3;Q810U5;Q810U5-2	Ccdc50	28.2314	28.2591	28.0334	28.6081	28.2008	27.8313
F7BTP8;A0A6I8MWZ9;A0A6I8MWY7;A2A5E1;A0A6I8MX00;A0A6I8MWX8;Q9QYI3;A0A6I8MWZ1	Dnajc7	28.1135	28.0068	24.8846	28.4668	28.2202	27.7193
G3UXX9;Q8R5C0;D3Z3F4;A0A6I8MWZ8;P47802;G3XA66	Mtx1	26.368	26.5038	26.3312	26.6516	26.5042	26.316
A0A6I8MX27;P16125;D3Z7F0	Ldhb	28.0329	28.1903	27.4509	28.0679	28.0814	27.7569
A0A7N9VR94		32.3899	32.2328	31.8386	32.3497	32.2212	31.9082
E9QN37;A1L314	Mpeg1	29.9973	29.9525	30.5197	29.9354	30.1001	30.5253
A2A547;P84099	Rpl19	31.0873	31.0602	30.6576	31.0344	30.8321	29.9396
A2A5R2	Arfgef2	27.051	26.9554	26.4884	27.3485	27.0938	27.0993
A2A5V3;A2A5V2;S4R2D3;P55194;A0A2R8W6I7	Sh3bp1	30.3939	30.3137	30.5037	30.0937	30.3032	30.823
A2A7A7;Q8CFX1	H6pd	29.1415	29.0143	29.2088	29.3869	29.3491	29.3781
A2A7S7;Q91WQ3	Yars	28.6034	28.4781	28.8321	28.6889	28.75	29.0065
E9QKA4;A2A8V8;A2A8V9;E9PUK6;Q52KI8-2;Q52KI8;A2A983	Srrm1	27.8257	28.1693	26.1227	28.1489	27.8982	27.536
A2A9I0;O35166	Gosr2	25.5733	25.3396	26.7184	25.8829	26.5172	26.3318
A6PWC3;A2A9Q2;Q8BHG1	Nrd1	28.8571	28.5563	28.7523	28.859	28.7947	28.5819
A2AA71;Q3U2P1;A2AA72;Q3U2P1-2	Sec24a	26.7689	25.5575	26.4632	25.651	25.8822	25.6659
A2AAN0;O35250-2;O35250	Exoc7	27.4612	27.5897	25.2639	27.7991	27.6885	27.1646
A2AAN2;Q8BMA6	Srp68	27.5673	27.5638	28.5572	27.2875	27.9087	27.6129
A2ADY9	Ddi2	29.2193	28.9015	28.7832	29.0925	29.1149	28.9342
A2AEK1;Q8BIQ5-2;Q8BIQ5;Q8C7E9	Cstf2;Cstf2t	27.2474	27.3081	26.9565	27.1245	26.9343	27.0693
A2AEW8;Q8VD04;A2AEW9	Gripap1	28.0279	28.1965	28.1582	27.8973	28.3125	27.8523
A2AFI9;A2AFJ1;Q60973	Rbbp7	29.6329	29.5382	28.9821	29.2959	29.2457	28.6131
A2AFP5;Q9R0M6	Rab9;Rab9a	26.5866	26.1524	25.765	25.8614	26.9203	26.1191
G3UZ34;A2AH85;O08810	Eftud2	30.6681	30.5965	30.6533	30.4232	31.0199	31.1255
A2AI52;Q80U87	Usp8	27.9589	28.0885	28.0582	27.8171	27.998	27.7033
A2AIH8;Q9D711	Pir	27.0409	25.8135	27.4002	27.3871	27.814	25.7306
A2AIV8	Card9	27.3806	27.8615	25.3759	26.1922	27.3245	26.6791
F6WF36;A2AJI1;A8Y5P4;A2AJI0-2;A2AJI0	Map7d1	26.9514	26.6757	27.234	26.5607	26.9044	26.742
A2AJK8;Q91Z38	Ttc1	24.7442	25.8983	25.9927	25.8992	25.9371	25.4933
A2AKI5;P43406	Itgav	25.4034	25.9989	25.3646	27.5764	27.8819	28.1694
A2AL49;H3BKN2;A2AL50;Q8C0I1	Agps	27.0594	26.8917	25.9083	27.1491	27.4624	26.4494
Q8CBM2;A2AL85;Q8BSY0	Asph	30.2868	30.181	29.5056	30.2987	30.4784	29.9241
Q8C048;A2ALL9;Q0VF55;S4R1C4;Q3UHH0;F8WHB1;Q9R0K7	Atp2b3;Atp2b2	26.44	26.2148	27.3493	26.1115	26.2184	26.2849
A2AN08-3;A2AN08;A2AN08-5;F6SSP6	Ubr4	29.2606	28.8639	29.6022	29.264	29.3384	29.7703
A2APF7;Q9QY24;Q9QY24-2	Zbp1	25.8691	24.9105	25.6751	25.6954	24.9038	25.5192
Q3U8S1;A2APM5;A2APM3;A2APM4;E9QKM8;Q80X37;A2APM1;A2APM2;P15379-2;P15379-3;P15379-6;P15379-11;P15379-5;P15379-10;P15379-9;P15379-4;P15379-8;P15379-7;P15379	Cd44	31.2994	31.5256	30.945	31.384	31.2616	30.8591
A2AQ43;A2AQ44;A2AQ42;A2AQ45;A2AQ41;Q80TY0-2;Q80TY0-3;Q80TY0;Q80TY0-4;Q80TY0-5	Fnbp1	30.9752	31.0122	30.6063	31.0211	31.0634	30.6539
A2AQU8;Q9D975	Srxn1	30.3787	30.4048	29.7322	31.4555	31.4193	30.1544
A2ATI9;Q99JX3;A2ATI8;A2ATI6;Q99JX3-2	Gorasp2	29.5748	29.3472	29.2843	29.5691	29.3651	29.5477
A2ATP5;A2ATP6;Q8C854-3;Q8C854;G8JL68;Q8C854-1;Q8C854-2;F6XJA1	Myef2	27.3547	27.0551	27.1716	27.2536	27.1787	28.0076
A2AU62;Q64012-2;Q64012;A2AU61;A2AU60	Raly	29.6594	29.9425	29.5471	29.5733	29.7216	29.5157
Q3TAI4;A2AUD5;Q9CYZ2;V9GWU5;Q3TUJ9;Q8BKP1;F6VQ81	Tpd52l2	30.7878	30.4069	29.9684	29.9668	29.9014	30.0632
A2AUE1;G5E8T0;P60904	Dnajc5	25.5786	25.9874	25.7135	26.334	25.2113	25.0513
A2AUK7;A2AUK8;A2AUK5;E9PV14;Q9Z2H5-3;Q9Z2H5-2;Q9Z2H5	Epb4.1l1;Epb41l1	28.9376	29.0135	29.2074	28.975	28.921	29.3787
A2AV19;Q8VBV3;A0A0A6YW57	Exosc2	26.8666	25.8349	25.4531	25.1469	25.7369	26.495
A2AVJ7;Q99PL5	Rrbp1	31.8441	31.6829	31.7239	31.8312	31.7573	31.7606
A2AVR9;P62627	Dynlrb1	29.5598	30.0839	28.5153	29.6459	29.7051	29.2155
A2AW05;Q08943;Q08943-2	Ssrp1	28.4768	28.5208	28.2386	28.4516	28.4931	28.7345
A2AWN8;P59326	Ythdf1	27.0841	27.2854	26.951	27.2619	27.1627	26.7833
Q3TPJ8;A2BFF9;O88487;A2BFF8;A2BFF5	Dync1i2	29.886	30.2241	29.5221	30.1359	30.3973	29.7727
A2BGI8;Q9D868-2;Q9D868;A2BGI9	Ppih	26.2945	25.6963	26.3527	25.7716	25.7278	26.2903
A2RSX9;E9Q3G5;G5E8V9	Arfip1	27.8991	28.0579	25.6666	27.9835	28.1422	25.8912
Q91YZ8;A3KFU5;A3KFU8;Q6PHQ9	Pabpc4	25.5235	26.8837	29.1483	25.412	25.2928	26.457
Q5XK38;A3KGL9;B7ZCQ3;F6W687;P09602	Hmgn2	27.0857	27.4878	27.4019	27.3017	27.1726	26.7874
A3KGU5;A3KGU7;E9Q447;A3KGU9;P16546-2;P16546	Sptan1	30.9482	30.8059	30.6706	30.9617	30.8326	30.8838
Q7M6W1;A3QM89;Q8K0T0	Rtn1	27.8904	27.5048	27.8753	27.595	27.4863	26.9789
A6H5X4-3;A6H5X4;A6H5X4-2	Phf11	26.379	25.7177	25.8062	26.0116	25.5733	25.9596
A6H5Y3	Mtr	27.1003	26.9463	26.7106	25.9986	26.9564	26.1013
A6H8H2;A6H8H2-2;E9Q449	Dennd4c	28.2558	28.1786	28.825	28.0719	28.4772	29.133
A8Y5E9;B2KGA7;Q505B7-2;Q505B7	Zbtb8os	26.9654	24.3445	27.0894	27.4491	27.0111	27.0105
A9C471;Q9QUK4	Naip2	26.2534	25.1425	26.4965	25.5347	26.5858	27.121
H3BJY1;H3BKF4;H3BIZ8;B0QZP8;O55101;H3BJ78	Syngr2;Gm20708	27.3226	27.4101	26.8876	26.9705	27.2764	26.5604
B1AQF4;Q9D7X3;Q3V2Y9;H3BKD1;H3BKL8	Dusp3	31.0522	31.3868	30.8711	31.3262	31.3207	31.2281
B1AQR8;G3X9T7;O08573-3;O08573-2;O08573	Lgals9	28.5591	28.7567	29.2664	28.3105	28.252	28.398
B1AQY9;B1AQZ0;Q8CHH9;Q8CHH9-2;B7ZC46	Sept8	29.6629	29.6055	29.5286	29.8001	29.9745	29.6803
Q3TET1;Q3UI47;B1AQZ2;P28741	Kif3a	25.1253	25.5541	26.4481	25.2903	26.2992	25.4862
B1AR28;P50544	Acadvl	29.3528	29.1704	29.5438	28.9206	28.7978	29.5294
B1ARW4;Q99LY9	Ndufs5	27.8208	28.2751	27.8755	27.6487	28.0601	28.218
B1AV77;B1ATI0;P47740	Aldh3a2	26.3159	27.4419	29.3608	27.3861	27.4966	29.6122
B1ATI9;Q3U432;F6QB26;Q60780;Q60780-2	Gas7	29.5121	29.3171	29.277	28.7922	28.767	29.0922
B1AU25;Q9Z0X1	Aifm1	29.3204	29.4833	29.4149	29.1827	29.7768	29.7528
B1AU74;Q9CWP6-2;Q9CWP6-3;Q9CWP6;Q9CWP6-4	Mospd2	28.5247	27.8245	28.863	28.0958	28.2386	28.841
B1AU76;B1AU75;Q99MD9;Q99MD9-2	Nasp	29.0722	29.1529	27.8902	28.6184	28.5308	28.6238
B1AUX2;Q61191	Hcfc1	28.0459	27.9598	27.9649	28.0778	27.987	27.6874
B1AV14;Q78IK4	Apool	27.7824	27.489	27.597	28.0092	27.7024	27.7178
B1AVZ0	Uprt	27.7715	27.5287	25.9712	27.6022	27.5926	26.3698
B1AW21;Q9Z2C5;Q3UDN6	Mtm1	26.0486	26.3348	26.7556	25.6809	26.1938	26.4596
B1AWE0;Q6PFA2;B1AWE1;B1AWD8;B1AWD9;O08585	Clta	31.8454	32.0411	32.2607	32.0537	31.9908	31.5737
B1AZ42;P0C0A3;B1AZ41	Chmp6	25.4299	27.543	25.5047	27.5573	27.4421	27.1725
B2C3G8;P42232;P42230;A2A5D3	Stat5a;Stat5b	25.7574	26.0855	25.4781	25.4453	25.781	26.017
B2KGF0;Q8VEE0	Rpe	28.5254	28.4724	28.313	28.307	28.1305	27.7872
D3Z5B1;B2RPU8;Q9D1L0	Zbed5;Chchd2	28.841	28.9932	26.4919	28.663	28.2198	28.3276
E9QAI5;B2RQC6;G3UWN2;B2RQC6-2	Cad	28.2936	28.3867	28.2092	27.9167	28.1116	28.9264
B2RQS1;Q9ERG2	Strn3	25.8276	25.3724	26.4984	27.4539	26.6984	25.4155
E9QNG1;B2RR82;Q9Z0R6-2;Q9Z0R6	Itsn2	26.0594	25.825	26.1838	25.9959	26.3688	26.0425
E9QNQ2;B2RXR6;J3QK13	Ankrd44	27.4289	25.2328	26.9955	27.4637	28.067	27.7293
B2RXS4	Plxnb2	30.3921	30.3199	30.4087	30.2105	30.3389	30.1728
B2RY56;S4R2B0	Rbm25	26.1447	26.8546	26.8854	25.2203	26.9453	25.9341
B7FAU9;Q8BTM8;B7FAV1	Flna	36.0371	36.0439	35.9604	36.1461	36.1556	35.9554
B7ZBY7;E9PY39;Q9CZY3;Q9CZY3-2	Ube2v1;Gm20431	30.464	30.8433	30.9277	30.4848	30.4358	29.8658
B7ZCB8;F7CJY7;F6X4N5;Q8BVI5	Stx16	25.1031	25.3126	27.1179	26.6322	25.6409	25.0944
B7ZCP4;Q8C166;B7ZCP7;B7ZCP6;E9Q806;B7ZCP5;A3KGK7	Cpne1	28.7361	28.2595	28.2122	28.39	27.9352	28.548
B7ZCU4;B7ZCU3;B7ZCU0;J3QNK8;Q8CBW3-2;Q8CBW3-4;Q8CBW3-3;Q8CBW3;B7ZCU2;B7ZCU5;Q8CBW3-5	Abi1	30.7735	30.7549	30.8476	30.8772	30.6834	30.7857
B7ZNL2;Q78ZA7;A0A140LJB5	Nap1l4	30.7733	31.071	31.3405	30.8345	30.9717	31.0852
B9EJ54;A0A0J9YUD5	Nup205	25.911	25.8306	25.9997	25.7852	25.7403	26.8711
F6VQH5;D3YTQ3;Q9Z130	Hnrnpdl	28.4668	28.0336	27.6923	28.1627	28.6497	27.9847
D3YU00;Q9EPQ7	Stard5	25.684	25.1145	26.9837	24.9727	25.6197	25.5351
D3YU12;Q8K2T1	Nmral1	27.3938	27.8775	26.1373	25.7686	27.918	27.6527
D3YU17;Q8VCM8	Ncln	26.3623	25.4497	26.8289	26.3983	26.3493	26.8435
D3YU60;E9QJW0;Q91VS7;A0A0N4SV17;D3YVR3	Mgst1	29.0842	29.2654	28.4516	29.7708	29.6267	29.2001
D3YUM1;Q91YT0;D3Z1U9;D3Z0K1	Ndufv1	28.8669	28.8545	28.8784	28.4657	29.1259	28.721
D3YUP1;Q9WVG6-2;Q9WVG6;D6RFA7	Carm1	25.9282	25.6228	24.9992	24.2	24.7585	26.7935
D3YUV1;Q99J45;A0A0J9YTX8;A0A0J9YUQ4	Nrbp1	27.5749	28.2413	27.0055	27.6508	27.6319	27.0878
D3YVI6;D3Z440;Q9CZ04;Q9CZ04-2	Cops7a	27.9117	28.1385	26.1128	27.9849	28.0634	26.2595
D3YW09;G3UVU2;Q62203;D3Z5A6	Sf3a2	27.4379	27.5053	27.0404	27.7221	27.6498	26.5309
D6RFN5;D3YW25;O70131	Ninj1	28.5023	28.8235	28.0173	28.7001	28.2435	28.3902
D3YWR1;Q9CRC9-2;Q9CRC9	Gnpda2	26.9739	26.5608	26.7546	26.7689	26.9068	26.7612
D3YWR2;Q9QUN3	Blnk	25.8692	27.1531	26.3781	25.7819	25.9744	26.0069
D3YWT1;D3Z3N4	Hnrnph3	26.1879	26.7159	26.3949	26.577	27.1742	26.5429
D3YX27;Q9JIY5;F6TCV0;D3YX28;F6XUR8;S4R1B3	Htra2	28.612	29.073	28.674	28.6288	29.054	29.0655
S4R1M2;D3YXK2	Safb	28.9574	29.1427	28.4882	28.9808	29.0659	28.2695
D3YXL1;Q9CQA9;Q8C373;D3Z2W9	Ntpcr	27.1062	25.6251	26.606	27.0316	27.4225	27.2222
D3YXZ5;Q91WT8;Q91WT8-2;D3Z113	Rbm47	27.8624	27.3577	27.9023	27.7187	27.5552	24.3497
F6T9K1;D3YY09;Q9D6N5;D3YYC2;G3UXH5	Drap1	26.9425	26.9393	28.0944	27.0135	26.9709	26.3393
D3YYK8;E9Q6X0;Q8R001-2;Q8R001;Q3TG90	Mapre2	26.9358	26.7987	26.8834	26.8137	26.607	26.7819
D3YZ62;D3Z4J3;Q99104	Myo5a	29.9581	30.3153	30.1866	30.2893	30.3075	30.3951
E9Q4Q2;D3YZC9;D3YZD0;Q64213-2;Q64213-3;Q64213;D3YVH4	Sf1	29.4374	29.6148	29.4196	29.5058	29.5382	29.5768
E9Q7G1;D3YZZ5	Tmed7	30.0254	29.8013	29.9704	29.3572	29.726	30.5458
D3Z041;P41216	Acsl1	31.2172	30.8764	31.8058	31.1097	31.0955	31.699
D3Z061;Q8C7R4	Uba6	29.6959	29.6138	29.1717	29.5062	29.554	29.4797
F6XC54;D3Z074;E9PXV7;E9PV41;O08808	Diap1;Diaph1	31.4171	31.167	31.5109	31.3441	31.6229	31.4068
D3Z0F5;O88545	Cops6	27.6933	24.8607	26.3766	27.8902	27.6812	27.4394
D3Z0M9	Ddx23	26.1814	26.2283	25.7471	25.9757	26.8345	26.0408
Q80XR8;J3QK07;D3Z1I2;E9PVA6;Q9JLQ2;F7BIK4;F6WV69	Git2	28.7306	28.7064	29.1112	28.2135	28.6339	28.4001
D3Z2Z1;F8WIA1;Q922J3-2;Q922J3;D3Z3M7;Q8C0S5;F6RCU2	Clip1	28.926	28.6323	28.5434	29.0684	28.9302	24.5718
D3Z325;Q921Z5;D3YWJ5;D3Z312;D3Z205;D3Z0Q1;J3QM73;Q921Z5-2	Tnfaip8	28.8163	29.1697	30.0948	29.101	29.2058	29.6079
D3Z3A0;Q9DCL8	Ppp1r2	27.5601	27.3984	27.4604	27.1504	27.5605	27.7871
D3Z3F8;Q8R1X6-2;Q8R1X6	Spg20	27.3349	27.4665	26.0579	25.5473	26.471	26.8519
D3Z3J6;G3UYE5;F6Y616;Q8VE62;G3UZ67	Paip1	27.7744	27.3489	27.7593	27.3694	27.5593	27.9404
D3Z487;Q99LD9;D3Z7J6	Eif2b2	26.8127	26.5861	26.5542	26.7826	26.7725	25.8277
D3Z4B0;Q3UIX4;F6RDI8;E9Q6E5;F6TN80;D6RE22	Srsf11	27.6315	27.8538	27.8415	27.5696	27.7817	25.8806
D3Z4B2;Q9CWZ7;A0A494BAE3;A0A494BA20	Napg	29.5765	29.3101	29.3141	29.5012	29.3413	29.2729
D3Z4L9;Q61333	Tnfaip2	27.2392	27.6251	27.7208	27.5091	27.9915	27.4865
D3Z4N4;P09535;P09535-2;J3QJZ9	Igf2	27.8266	24.2842	27.4023	25.3984	27.7218	25.8269
D3Z4V1;Q922V4;F8WI31	Plrg1	27.0753	24.4191	25.8734	26.7781	24.9438	25.196
D3Z512;P56542	Dnase2a;Dnase2	28.5306	28.7108	28.3577	28.5884	28.6276	28.4603
D3Z5I1;Q3UPF5-2;Q3UPF5;G3X9X5	Zc3hav1	25.9689	27.3068	27.4441	26.9441	27.4812	26.0056
D3Z5N6;Q61103;F8WIP7;A0A494BBF7	Dpf2	25.7057	24.7574	26.1302	26.03	25.9525	27.1029
D3Z5U5;Q9Z257;D3YYR5;Q9Z256;Q9JJX6-3;Q9JJX6;Q9JJX6-4;Q9JJX6-2	P2rx4	29.462	29.4787	30.0042	29.5513	29.3575	29.6542
D3Z600;O09012-2;O09012	Pex5	28.0596	28.078	25.5599	27.9864	28.026	25.2168
E9QNL8;E9Q5M7;D3Z627;P24063	Itgal	27.6944	27.7741	28.5033	28.0412	27.3951	28.3277
D3Z636;Q91VM9;G8JL76;Q91VM9-2	Ppa2	27.6911	27.7226	28.2916	28.2583	27.9059	28.1673
D3Z645;Q9QZ88;Q9QZ88-2;D3YW98	Vps29	31.4548	31.5014	31.3153	31.5365	31.3387	31.6128
D3Z656;Q8CHC4;E9Q7S0;F7BQW7	Synj1	28.0036	27.6553	28.1131	27.3183	27.6972	28.0924
D3Z6H3;Q9WUB4;D3Z4E5	Dctn6	26.9276	25.0335	26.6106	26.7121	25.4044	26.5741
D3Z6I4;Q921W4;D3YZD6;Q921W4-2;A0A338P785;D3YU21;F7BGV1	Cryzl1	28.2058	28.3998	28.2613	28.1875	28.3207	28.4549
H7BWX9;D3Z794;P61957;G3UZX6	Sumo2;Sumo3	29.7782	30.8415	30.3484	30.7219	28.581	29.886
D3Z7P0;Q8K3W0;E9Q8Q1;A0A0J9YV56;E9Q0U3;Q8K3W0-1	Bre	27.3184	27.5207	27.6705	27.5928	27.7092	27.9365
D3Z7P3-2	Gls	29.8188	29.8658	30.1523	29.7793	29.9787	30.1726
G3X9Q3;D3Z7R7;Q3TBD2;Q3TBD2-2;Q3TBD2-3;Q3TBD2-4	Hmha1	30.0141	29.9563	29.7133	29.8184	29.906	30.0284
G3X922;D4AFX7	Dnajc13	28.9102	28.9466	29.051	28.9494	29.3067	29.4341
D6RFU9;O09117-2;O09117	Sypl;Sypl1	27.7356	27.6067	28.4498	27.8608	27.4508	28.2145
E0CYE2;F7DEU6;P50096;E0CXK0	Impdh1	27.224	27.2339	27.455	27.3205	27.6917	26.9925
F7D432;E9PWE0;E0CYV0;P23506;P23506-2;F6V9F1	Pcmt1	30.417	30.3033	29.6682	30.3828	30.1251	30.1569
E0CZ22;D3Z624	Mroh1	28.6696	28.6817	29.5732	28.7038	28.8286	29.2863
E0CZE0;Q8VBW6	Nae1	27.1373	26.641	26.4963	27.151	27.1051	26.9485
E9PUA7;Q62393-2;Q62393-3;D3Z125;D3Z7X7;F8WHQ1;Q62393;D3Z637	Tpd52	32.3552	32.529	32.2355	31.6382	31.6619	31.5896
E9PUF7;Q61210-2;Q61210;Q61210-5;Q61210-4;Q61210-3;F6ZN61	Arhgef1	29.669	29.7672	29.5887	29.5358	29.6215	29.8295
E9Q1M6;E9PUR0;F6RRY0	Ankhd1	28.0713	27.9241	27.5779	27.9823	27.4228	27.9681
E9PUW7;Q9EPK7-2;Q9EPK7;A0A2I3BQV5	Xpo7	27.133	26.8965	26.7016	27.1553	27.4136	27.8799
E9PV44;O35143	Atpif1	31.3526	31.6513	31.5997	31.6255	31.4595	31.4339
E9PV93;Q01965;E9PX73	Ly9	28.2129	27.9658	28.6824	27.6538	28.1592	28.4424
E9PVA8	Gcn1l1	28.9699	28.6494	29.0838	28.9173	28.7675	29.2193
E9PVC6;E9Q9E1;E9PVC5;Q6NZJ6;Q6NZJ6-2;A0A0J9YUS5	Eif4g1	30.4521	30.3958	30.4446	30.6596	30.4838	30.6949
E9PWK1;Q9D379;F6YTS6	Ephx1	27.4717	27.9133	29.3488	28.225	28.7908	29.9806
F6TZK4;F6Y0S3;E9PWP6;F6VBV0;Q99NE5-7;Q99NE5-6;Q99NE5-5;Q99NE5-4;Q99NE5-3;Q99NE5;A0A668KL79	Rims1	26.9862	26.0252	25.3675	26.5217	27.2354	26.7764
E9PWV3;Q505N6;F6RQA2;F6Q8A4;P18653;G3UZI3	Rps6ka1	25.2612	25.338	27.7475	24.2141	24.6483	25.7447
E9PWY9;Q8C0C7	Farsa	29.87	29.6978	29.7616	29.8509	29.8054	29.9269
E9PXX7;Q91W90;A0A0R4J1Y7	Txndc5	30.403	30.3098	30.0029	30.4098	30.0495	30.0986
E9PYK0;Q8VCW4;Q8VCW4-2	Unc93b1	27.9777	28.1643	28.7931	27.5562	28.0346	29.0661
E9PYT3;Q91YH5;Q91YH5-2;A0A494BAX8	Atl3	29.9604	29.9714	29.6413	29.6911	29.7056	29.3528
E9PZ00;Q8BFQ1;K3W4L3;J3QPG5;Q61207	Psap	36.5373	36.7745	36.5083	36.6894	36.6455	36.7826
E9PZ21;Q91W59-2;Q91W59-3;Q91W59;G3UZJ9;A0A6I8MX12;Q8BWL5-4;Q8BWL5-6;Q8BWL5-3;Q8BWL5-2;Q8BWL5;Q8BWL5-5	Rbms1;Rbms3	27.0599	26.5946	28.5818	24.6576	25.3009	29.5207
E9PZF0;Q01768	Gm20390;Nme2	35.2086	35.1613	34.9035	35.0651	35.2021	35.0024
E9PZP3;Q9QZL0;A0A2I3BPT3	Ripk3	26.4373	24.7856	26.9445	24.4884	25.286	26.5525
E9Q0A7;Q4KMM3-3;Q4KMM3-2;Q4KMM3-4;Q4KMM3;A0A2R8W6N3	Oxr1	27.9538	28.5151	28.9963	28.1614	28.6118	28.3323
E9Q1G8;E9Q9F5;O55131	Sept7	31.0386	30.975	31.0541	31.1135	31.0758	31.1323
E9Q1P8	Irf2bp2	28.4874	28.7483	28.0354	28.3768	28.4111	27.9166
E9Q1S3;Q01405	Sec23a	30.3914	29.9942	31.385	30.6187	30.7902	30.4735
Q3TAW3;E9Q296;Q8C178;Q9EPL9	Acox3	28.7542	28.4585	28.7302	29.2043	29.0012	28.7092
E9Q2A6;Q3UDE9;Q9QVP9	Ptk2b	29.7995	29.573	29.1095	30.016	30.0882	29.3652
E9Q2S9;Q9CR29;Q9CR29-2	Ccdc43	25.9638	25.0313	25.9004	25.4146	25.9331	25.8894
E9Q317;O55128;D3YY73;D3Z2N9	Gm10094;Sap18	27.2831	27.6544	27.4641	27.2467	27.0238	27.0141
E9Q3L2;A0A140T8I9	Pi4ka	27.6767	27.6695	26.6901	28.2923	27.6438	28.534
E9Q586;E9Q3M3;O08788-2;O08788;D3YX34	Dctn1	31.4012	31.5461	31.2566	31.5289	31.5317	31.3985
E9Q3Q6;E9Q4G8;Q61490;F6QH25	Alcam	27.7263	27.5879	27.7742	28.494	27.986	26.0051
E9Q481;Q6P2K6	Smek1	27.4097	27.0865	25.1997	26.9933	27.3358	25.3239
E9Q4F4;P62305;E9Q0W8	Snrpe	29.773	29.483	28.8462	29.2694	29.752	28.6
E9Q4V9;Q8BH74	Nup107	25.7692	25.8905	26.8361	26.4266	25.7783	26.3966
H3BJG4;E9Q512	Trip11	26.9902	26.9539	26.7301	27.0035	26.9243	25.6768
E9Q5F4;G3UZ07;E9Q606	Actb;Actg1	34.1283	34.5767	32.7	34.2525	34.495	33.957
E9Q604;G5E8F1;E9Q5K8;Q3U1U4;P05555;A0A0R4J1B4;P05555-2	Itgam	33.5752	33.2987	34.2049	33.2535	33.2103	34.099
E9Q616	Ahnak	35.701	35.7427	35.6533	35.4205	35.5968	35.6388
E9Q634	Myo1e	30.6959	30.5963	29.4757	30.3909	30.3105	29.5665
E9Q717;Q5M8S1;Q9CVD2;F6T5L3	Atxn3	25.9871	24.885	27.0531	27.2403	27.1994	25.3848
E9Q7G0;A0A1B0GSW3	Numa1	28.5808	29.1286	28.73	29.0073	29.3749	29.3118
E9Q855;Q3UXS0;O35609	Scamp3	28.9907	29.3284	28.6487	29.3327	28.7478	29.1902
E9Q8L9;Q9D620;A0A1B0GRJ0	Rab11fip1	27.828	27.471	26.6567	27.852	26.9492	28.8955
E9Q8N5;Q08EB6;Q08EB5;F7DCH5;Q8BRT1	Clasp2	26.8306	27.0215	26.0449	26.5432	27.2891	26.299
G3X9V2;E9Q8Z6;E9Q8Z8;P30999;E9Q8Z5;P30999-2;P30999-3;E9Q8Z4;E9Q8Z9;D3Z2H2;E9Q901;E9Q904;E9Q986;D3Z7H6;E9Q907;E9Q905;E9Q903;E9Q906;D3Z2H7	Ctnnd1	30.0313	30.104	29.9222	30.2096	29.8508	30.1918
E9Q912-2;E9Q912;E9Q912-3;A0A0G2JGC8	Rap1gds1	31.9121	31.8284	32.0667	31.8218	31.7794	31.7004
E9QAJ9;Q3UIA2-4;Q3UIA2-3;Q3UIA2-2;Q3UIA2;A0A0U1RNM6	Arhgap17	30.5265	30.5875	30.2731	30.4208	30.4842	30.2432
E9QAS4;E9QAS5;Q6PDQ2	Chd4	28.2528	27.7464	27.2174	28.4879	28.3169	27.0178
E9QB02;Q68FL6	Mars	29.169	29.1028	29.354	29.5026	29.0944	28.9411
E9QJT5;P56376	Acyp1	26.7093	26.9543	26.304	27.5403	27.0125	26.5487
Q9QXJ2;E9QJX9;Q9WVL2	Stat2	27.8404	28.3077	28.7163	27.3804	27.4459	28.3375
E9QK48;Q7TNG5;D6RGM3;Q7TNG5-2	Eml2	28.9429	28.6673	29.3164	28.6391	28.5624	28.6574
E9QKZ2;Q91YE6;E0CXB2	Ipo9	28.1435	27.9807	28.6771	27.9193	28.3316	27.9713
E9QL65;Q8CI04	Cog3	26.7877	25.3011	27.2414	26.8538	27.2471	26.384
E9QLA5;Q0GNC1-3;Q0GNC1	Inf2	27.0722	27.3493	27.6461	27.1596	26.9883	27.3905
E9QLL2;Q8BZ98-2;Q8BZ98	Dnm3	28.5172	28.671	28.047	28.2996	28.215	25.7443
E9QMK9;Q8BH86-2;Q8BH86	9030617O03Rik	28.7824	28.4326	28.71	28.6538	28.9918	28.5989
E9QMX7;Q640N3-2;Q640N3	Arhgap30	26.4241	26.4625	26.8997	26.4179	26.6078	26.267
E9QNP0;P62984;A0A0A6YW67;E9Q9J0;E9Q4P0;E9Q5F6;Q5SX22;P0CG49;P0CG50	Kxd1;Uba52;Gm8797;Ubc;Ubb	27.0721	24.5634	27.3888	26.3197	25.8988	26.1138
G5E8R3;E9QPD7;Q05920	Pcx;Pc	27.5287	27.5051	27.4876	27.7991	28.1658	27.9493
E9QPI5;Q6A026	Pds5a	25.4553	25.1737	27.6181	26.348	27.2695	27.4717
E9QPX3;Q9CXZ1;A0A338P7A0	Ndufs4	27.9488	27.9105	27.3003	27.2394	27.4957	27.7528
F6RJ39;Q9JIX8-4;Q9JIX8;Q52KR6;B8JJ92;B8JJ91;Q9JIX8-3;Q9JIX8-2	Acin1	28.0642	27.7327	27.4028	27.8477	28.1896	25.8749
F6TCF9;Q60739-2;Q60739	Bag1	29.3533	28.9574	26.9032	28.887	29.1651	29.2769
F6UND7;P08103-2;P08103	Hck	29.072	28.8579	29.4461	28.6708	28.3891	28.4566
F7CUP3;F6UP77;Q8JZV7	Amdhd2	29.6984	29.392	29.7237	29.5513	29.6543	29.6244
F6V084;Q8VBT0	Tmx1	27.6748	27.6302	28.4824	26.4404	25.4497	27.7186
F6V6T4;Q9R0Q3;Q8BPI2	Tmed2	29.9898	29.8102	30.2049	30.0272	30.0154	30.1935
F6VRP8	Lgals3bp	25.8022	28.5859	26.2582	27.4821	25.5422	25.3839
F6WMJ3;Q8K4I3;A2AFJ8	Arhgef6	27.6952	27.592	24.5407	27.9154	27.802	28.1968
F6WR04;O70370	Ctss	34.6843	34.6326	33.9331	34.2619	34.4095	33.8739
F6XC25;Q8BRN9	Cc2d1b	25.9301	25.485	25.2332	24.846	25.8334	26.1867
F6XWD4;Q3UMT1	Ppp1r12c	25.419	26.3877	26.6624	25.4503	25.2813	25.5686
F6ZFT1;F8WJ64;Q9CR21	Ndufab1	28.8596	28.0354	28.8322	28.4698	28.5757	29.1779
F6ZHD8;Q9D6Y9;G3UW30	Gbe1	29.5104	29.2581	29.9467	29.711	29.5822	30.2903
F7ACR9	Macf1	28.2316	27.7332	28.8007	27.9874	28.1754	28.8721
Q6ZWZ6;F7AEH4;A0A1W2P7A1;P63323	Rps12	33.0787	32.7945	32.6905	32.7225	32.6101	33.0401
F7B227;O35459	Ech1	25.8225	25.9963	26.0076	26.1122	25.5824	24.3608
F7CBP1;G3XA17	Eif4g2	28.88	27.9197	29.9683	28.5599	29.0372	31.1533
F7DBQ0;Q3TML0	Pdia6	32.396	32.4897	32.353	32.4642	32.5581	32.2762
F8VPN2;F8VPN2-2	Tex15	25.4157	24.939	27.6379	25.4428	25.096	26.3327
F8VPN4;A0A0G2JGI9;F6XXE6	Agl	27.381	26.8348	27.0386	27.4413	27.5497	27.3382
F8VPX1;Q6A4J8-3;Q6A4J8;E9PXY8;Q6A4J8-2	Usp7	28.6094	28.3218	28.6608	28.4496	28.527	28.1587
F8VQC1;E9Q740	Srp72	29.4598	29.7454	29.8814	29.5781	29.4036	29.883
F8WGM5;Q64324	Stxbp2	30.4971	30.6993	30.8191	30.4782	30.6702	30.6678
F8WGT1;Q68FL4;H3BKT5;F8WI65;Q68FL4-2	Ahcyl2	29.8151	29.7924	29.9434	29.6815	29.8237	30.1873
F8WH41;O55106	Strn	27.1399	27.3595	27.432	27.2624	27.3645	27.6863
F8WH69;Q09014;S4R293	Ncf1	30.7286	30.6712	30.8095	30.6196	30.6574	30.7929
F8WHM5;Q61543	Glg1	30.7742	30.5276	30.7118	30.5471	30.693	30.5912
F8WHP8;P56135	Atp5j2	28.4552	28.7488	28.6202	25.254	24.6112	28.4192
F8WHR6;Q569Z5-2;Q569Z5	Ddx46	28.0422	27.9326	28.1874	27.8393	27.5482	27.7505
F8WHW3;Q3TWL2;E0CZF6;E0CZ18;E0CYE6	Tmem55b	26.558	26.775	26.7684	26.7473	26.4634	27.1677
F8WI88;Q6P8I4;D3YWA4;Q3TM89	Pcnp	28.078	27.8809	27.5656	28.101	27.9522	26.8283
H7BXB9;F8WIU1;Q9D1K7	1700037H04Rik	27.1995	26.4771	28.3159	25.4546	27.1328	25.9353
F8WJG3;P62996	Tra2b	30.2602	30.496	29.7219	30.3897	30.2808	29.6458
F8WJK8;Q99L47	St13	31.9513	31.773	31.6225	31.7788	31.7729	31.9778
G3UVV4;P17710-3;P17710-4;P17710;P17710-2	Hk1	30.1197	30.1128	31.0892	30.3845	30.3297	31.5974
G3UX26;Q60930;A0A286YCR8;D3YZT5	Vdac2	32.3717	33.011	33.1673	32.5381	32.859	33.0623
G8JL74;G3UXA6;Q8BHD7-2;Q8BHD7;G3UZ01	Ptbp3	30.1977	29.9393	30.6973	30.166	30.2089	29.9781
G3UXL2;Q9D7G0	Prps1l3;Prps1	29.0491	29.0507	29.8536	29.0548	28.9188	29.2621
G3UXZ5;P97371;G3UXY0;G3X9K9;G3UWN9	Psme1	33.097	33.0861	33.2538	32.9692	33.0982	33.0738
G3UY42;Q8CCS6-2;Q8CCS6;D3YUB9;D3Z055;G3UWS5;D3Z5F7	Pabpn1;Gm20521	28.3731	28.0984	28.7954	28.1987	27.8838	29.0991
G3UYV7;P62858	Rps28	31.1156	31.1942	30.974	31.1	30.9755	31.2231
G3UZP7;P01899;P01897	H2-D1;H2-L	32.6231	32.4311	32.9774	32.6125	32.2639	32.8825
G3UZY2;P97493	Txn2	26.7628	26.9163	27.2758	27.1064	26.864	27.5365
G3X8R0;A0A494BBE3;Q60870	Reep5	30.0504	30.1135	30.4205	30.1951	30.1938	30.5298
G3X8T3;P16675	Ctsa	33.7808	34.2035	33.6143	33.8893	33.8711	33.3625
G3X8U3	2210016F16Rik	29.6648	29.6182	29.4923	29.6076	29.6055	29.8684
G3X8X6;Q62230;H9KUZ3;Q62230-3	Siglec1	31.1105	31.257	31.5251	30.192	30.4922	30.7764
G3X8X7;Q920Q4;A2BI90	Vps16	29.1028	29.3533	29.5929	29.1874	29.4069	29.4623
G3X8Y8;Q9QUN7	Tlr2	26.9282	26.3083	28.0689	26.5896	26.5304	27.9714
G3X928;Q6NZC7	Sec23ip	28.313	28.2594	28.4094	28.2751	28.2757	28.2136
G3X956;Q920B9	Supt16;Supt16h	28.9455	28.2343	27.9469	28.5051	28.3818	28.2716
G3X957;O35711-2;O35711;O35711-4	Ppfibp2	29.4927	30.0351	28.8573	29.8002	30.1363	28.9539
G3X973;Q8R4Y4-2;Q8R4Y4	Stab1	32.6877	33.1157	32.5919	32.3693	32.4554	32.2327
G3X9H7;Q8R1S4-2;Q8R1S4;A0A2I3BPM9	Mtss1	25.9727	26.3407	25.9541	26.2418	26.2941	26.3174
G3X9I1;G5E911;Q91VU0;E9Q6F0	Fam3c	26.4678	26.5664	26.7317	25.5688	26.4461	26.8406
G3X9V0;P97372;E0CZ90	Psme2	32.7906	32.781	32.7073	32.3666	32.6644	32.5124
G5E8G6;G3X9Y9;P21271;P21271-3	Myo5b	25.8037	27.6066	25.2397	27.5905	25.0728	26.9115
G3XA09;O88879-2;O88879	Apaf1	27.9874	27.6606	27.8457	27.5857	27.8391	27.7769
G5E829	Atp2b1	30.4896	30.698	30.5822	30.7485	30.7116	30.5483
G5E850;P56395	Cyb5a	32.4049	32.2496	32.6537	32.7017	32.912	32.8762
G5E866;Q99NB9	Sf3b1	28.0295	27.5762	29.1731	27.5958	28.3619	29.2733
G5E886;Q80ST9;G5E887;A0A087WRS6;Q80ST9-2	Lca5	26.1241	25.705	27.4195	25.0952	26.3031	26.1895
G5E895;D3Z494	Akr1b10	29.8272	29.5536	30.3963	29.587	29.7308	30.5394
G5E897;A0A1L1SRB2	Kdelc2	26.4689	25.2358	25.8976	25.1327	25.012	25.6401
Q6PE70;G5E8F8;O70309;O70309-2	Itgb5	28.371	28.3743	28.3652	28.5323	28.2878	28.4847
G5E8J9;Q8CFE4;Q80UY7	Scyl2	25.4457	26.4944	25.6531	25.7806	25.7672	25.4086
G5E8R1;G5E8R0;E9Q455;B7ZNL3;F8WID5;P58771-2;E9Q452;Q8BSH3;E9Q454;P58771	Tpm1	27.8723	27.653	27.4816	27.2754	27.3362	26.9702
G5E8R2;E9Q453;E9Q456;E9Q450;E9Q448;Q8BP43	Tpm1	33.5344	33.5878	33.176	33.5428	33.3569	33.1496
G5E8R4;Q922D4-2;Q922D4;Q922D4-4;Q922D4-3	Ppp6r3	26.5651	26.8794	25.9254	26.4703	26.957	24.8999
H3BIX4;Z4YLB7;P97300-3;P97300-1;P97300;A0A0A0MQN8	Nptn	29.7397	29.6341	29.4517	29.0555	29.4579	29.9951
H3BIX9;H3BLL3;Q921G6	Lrch4	27.3061	27.4791	27.1711	27.3786	27.6673	27.5576
H3BJ30;H3BJW3;Q6NVF9;H3BKW0	Cpsf6	29.2896	29.2007	29.3941	29.0792	29.0473	29.3408
H3BJX8;H3BJU7;H3BJ45;H3BJ40;H3BKH9;Q60875-5;Q60875-4;Q60875	Arhgef2	29.0849	28.8115	28.5386	28.4252	28.872	28.6717
H3BK65;P42567;Q5JC28;F6W2Q5	Eps15	30.2077	30.1683	30.2098	30.0873	30.1065	30.5335
H3BKH6;Q9R0P3;H3BLJ9;H3BJL6;H3BJP2;H3BK43	Esd	35.2037	34.9139	34.9	35.248	35.1259	35.1063
H3BL37;O08784;F6R3V4	Tcof1	28.0554	28.1989	28.1341	28.1031	28.1695	27.5094
H7BWY2;Q9JKC8;A0A286YDZ6	Ap3m1	28.6907	28.7949	28.5953	28.8732	28.8648	29.0847
H7BX01;P58281;P58281-2;E0CXD1	Opa1	27.2102	27.8808	27.4457	27.8615	28.1775	27.5236
H7BX88;P47934;F7BF80	Crat	25.9273	25.715	25.5493	26.0647	25.2422	25.3396
H7BX95;Q6PDM2;Q6PDM2-3;Q6PDM2-2	Srsf1	30.9382	31.1467	31.1198	31.1447	30.955	31.2609
H9H9R4;Q9JHJ3;H3BKY1	Glmp	26.6088	27.0131	26.9171	26.8802	26.8061	26.3646
J3QMM7;K3W4M4;Q9CZ42-3;Q9CZ42;J3QPU6;J3QN06	Carkd	27.3241	27.3196	27.0413	27.6676	27.4248	26.4018
Q3TJ22;J3QN89;A0A087WNM5	Aamp	25.8879	25.4955	26.8708	26.1221	24.8652	27.4159
K3W4T3;Q9Z1G4-3;Q9Z1G4-2;Q9Z1G4	Atp6v0a1	30.0234	30.4858	30.1279	30.1515	30.2822	30.002
K4DI77;Q5ND34-3;Q5ND34-2;Q5ND34	Wdr81	27.8569	24.2787	25.1902	27.6168	27.7728	26.0427
L7N451;Q80SU7	Gvin1	30.3025	30.1456	30.5371	29.2717	29.034	29.7284
L7N466;Q9D110;Q8R1G5	Mthfsl;Mthfs	26.0871	25.4651	26.0749	25.0546	26.1861	27.5122
O08528;E9Q5B5	Hk2	29.6757	29.4237	30.1823	29.6754	29.7696	29.7529
O08529	Capn2	32.4101	32.3736	32.5121	32.5009	32.384	32.8035
O08547;E9Q6R3	Sec22b	29.145	29.1269	29.4187	29.2836	29.0436	28.966
O08553	Dpysl2	34.0769	34.0512	34.1069	33.9484	34.1329	34.3327
O08583;O08583-2;Q9JJW6-2;G3X9I4;Q9JJW6	Alyref;Alyref2	29.2627	29.1736	29.0994	29.1425	29.2475	28.4999
Q3UI33;O08663;Q3TMN1	Metap2	30.4082	30.6051	29.3599	30.1471	30.4615	29.0005
O08738	Casp6	26.9905	26.8747	27.1178	26.9887	27.1122	27.1566
O08749	Dld	31.8823	32.0911	32.2167	32.2036	32.0392	31.9901
O08759-3;O08759-2;O08759	Ube3a	25.0069	26.4269	26.0561	26.9308	27.122	26.3275
O08795;O08795-2	Prkcsh	31.4395	31.4612	31.4882	31.4673	31.4197	31.4665
O08797	Serpinb9	29.2184	29.2364	29.767	29.5208	29.3179	30.1415
O08800	Serpinb8	28.7768	28.7588	29.1614	28.616	28.5324	29.522
O08804;A0A1Y7VLD5	Serpinb6b	26.0231	25.6896	25.3356	24.9318	26.6325	26.1434
O08807;B1AZS9	Prdx4	34.2198	33.9263	34.1249	34.0259	33.8284	34.1205
O08915;D3YW40	Aip	29.0045	28.7006	28.4813	28.9535	29.3438	28.6053
Q3TMX0;O08992;H3BLG5;A2AKJ9;A2AKJ6	Sdcbp	30.814	31.0849	29.7398	31.3547	31.5455	30.066
O08997	Atox1	33.0123	33.1899	32.6371	33.0262	33.2298	32.7683
O09043;A0A140LIE6	Napsa	27.6052	27.0271	27.177	26.923	27.0173	24.95
Q9D3L3;O09044;B0R030;B0R029;E9Q8A1	Snap23	28.9969	29.3991	28.9208	29.4367	29.726	29.1221
O09061;A0A338P7C0;A0A338P7F1	Psmb1	32.4328	32.2818	32.3473	32.2214	32.1588	32.0038
O09106	Hdac1	29.1473	29.121	28.9093	29.3421	29.1651	28.9894
O09110-2;O09110	Map2k3	27.1374	27.2883	27.709	27.2839	27.3998	27.8537
O09131;A0A494BAB1	Gsto1	31.3349	31.4667	31.2761	31.4358	31.6855	31.1148
O09159	Man2b1	32.3801	32.5309	32.7562	32.705	32.5938	32.7049
O09172;H3BJA3;A0A0G2JDI4	Gclm	32.5291	32.7281	32.5009	33.5508	33.5455	32.4885
O35075	Dscr3	28.3997	28.7002	28.8463	28.298	28.3761	28.868
O35114	Scarb2	27.7455	27.3675	27.6671	28.0435	28.011	28.1832
O35127	Grcc10	27.408	27.5834	27.2349	27.3036	27.4304	26.5089
O35129;F6QPR1	Phb2	31.9107	31.8574	31.9848	32.034	31.8192	32.2025
O35215;G3UYJ7;G3UZN1	Ddt;Gm20441	31.3569	31.1239	30.6028	30.8069	30.8852	30.6337
O35226-2;O35226-3;O35226;O35226-5;O35226-4	Psmd4	30.8492	30.6244	30.5965	30.8378	30.5978	30.5269
O35286;Q497W9;A0A0G2JG10	Dhx15	30.5001	30.2687	30.171	30.2715	30.6375	30.3228
O35295	Purb	27.8672	27.9106	28.1237	27.9607	27.6816	28.1791
O35298	Aoah	26.7586	27.4291	29.1326	27.6158	27.5478	29.2042
Q9D8S5;O35326	Srsf5	28.7169	28.6158	28.7487	28.7088	28.4903	28.8456
O35344	Kpna3	29.0983	29.74	29.7561	29.1321	29.608	29.4372
Q4FJZ2;O35345	Kpna6	26.4218	26.6442	26.4824	26.6634	26.6252	25.7808
O35350	Capn1	30.619	30.7269	30.2141	30.7709	30.7551	30.4897
O35379	Abcc1	29.2999	29.5685	29.0319	29.7344	29.9775	29.1381
O35381;D3YYE1;D3Z7M9;F6UFG6	Anp32a	32.2096	32.1667	31.7433	32.2133	31.9788	31.8306
O35382	Exoc4	28.2036	28.1688	28.593	27.9901	27.8803	27.9842
O35405	Pld3	30.8146	30.8076	30.7832	30.7332	30.8141	30.5909
O35448;E9Q0T0;G5E8W7;F6SPQ1	Ppt2	27.0445	27.0554	27.0986	26.8649	27.3018	25.7803
O35465;O35465-2	Fkbp8	28.0823	28.3348	28.2433	27.9054	28.2525	28.1075
O35593	Psmd14	30.4909	30.5274	30.2615	30.7146	30.297	29.8621
O35601;O35601-2	Fyb	31.789	31.7249	31.7456	31.6534	31.5766	31.449
O35604	Npc1	28.7866	29.0984	29.5085	28.8461	28.9343	29.3446
O35639	Anxa3	33.466	33.4685	33.3525	33.5874	33.6321	33.8785
O35643	Ap1b1	30.9606	30.9186	31.3413	30.9168	30.9028	31.2954
O35682;A0A0N4SW94	Myadm	29.6629	29.1162	25.5461	29.3968	29.6151	28.4637
O35685	Nudc	31.1194	30.9621	30.5736	30.7808	30.7516	30.3558
Q3TUQ5;O35691	Pnn	24.801	27.1121	27.2346	25.2157	27.2674	24.5049
Q8C2Q7;O35737	Hnrnph1	30.0513	29.9215	29.7078	30.1392	30.271	29.3994
O35744	Chil3	30.7651	30.887	29.1226	30.4348	30.487	29.2578
O35841	Api5	29.3543	28.7418	29.0515	28.9873	28.933	28.6274
O88374;O35855;A0A1B0GX27	Bcat2	30.8569	30.7558	30.7223	30.7875	30.8963	30.8932
O35857	Timm44	27.4047	26.9018	26.9729	27.0879	27.3579	28.0546
O35864;A0A087WQA8	Cops5	28.0338	27.9659	27.8106	27.5526	27.6074	28.3174
O35887;G3UWV3;G3V004;G3UWR0	Calu	31.0571	30.9218	30.9104	30.8223	30.5964	30.5222
O35900;O35901	Lsm2	27.0379	27.6035	27.5231	27.4319	27.5308	27.4921
O35955	Psmb10	29.7427	29.6042	29.4087	29.2705	29.5665	29.1106
O35969;O35969-2	Gamt	28.1504	27.958	27.7191	27.7389	28.4728	27.0824
O54734	Ddost	30.8385	30.7346	31.1528	30.8753	31.0109	31.2281
O54774	Ap3d1	30.8513	30.6899	30.8695	30.6574	30.6065	30.849
O54782;F6TMZ3	Man2b2	28.6233	28.5644	29.3914	27.7941	28.2572	28.3572
O54833;A0A1D5RM74;A0A1D5RLE4	Csnk2a2	27.0676	26.6269	27.6171	27.1803	27.0029	25.9679
O54940;F6VF29;Q91VL0;G5E8U9	Bnip2	26.4894	25.5903	26.6861	26.269	26.3715	25.7966
O54941	Smarce1	28.1198	27.7049	27.6017	27.8304	28.0532	27.652
O54950	Prkag1	26.598	26.8704	24.9469	25.5753	26.6832	27.9812
O54962	Banf1	30.5384	30.4541	30.8232	30.6031	30.3223	30.6746
O54984	Asna1	30.0152	29.6855	29.8065	29.8414	29.91	29.9586
O54988-2;O54988	Slk	29.1183	29.1642	29.1251	29.1787	29.4357	30.1214
O55013	Trappc3	27.8486	27.9123	28.0175	27.9777	28.2215	26.1797
O55022	Pgrmc1	24.9083	26.7498	27.9434	25.454	26.1356	26.2187
O55029	Copb2	32.0189	31.8662	31.9332	31.9904	31.8227	31.9167
O55098	Stk10	25.8467	25.8833	25.424	25.6758	25.893	25.5164
Q7TMG8;O55126	Gbas	27.948	27.674	28.1808	28.0563	28.2817	27.7423
O55135	Eif6	30.6028	30.3942	30.2828	30.2561	30.6743	30.5515
O55142	Rpl35a	29.8663	30.0109	29.5703	30.1693	29.9227	29.7016
O55143;O55143-2	Atp2a2	30.2602	30.319	30.6314	30.4194	30.4801	30.8228
O55201-2;O55201	Supt5h	25.5835	26.9885	27.0092	26.7972	26.9932	25.6109
O55222;A0A1B0GRF6;D3YZA5	Ilk	28.38	28.1018	28.5659	28.4123	28.1023	28.6415
O55229;F6SKI6;F6RRT7	Chkb	25.2469	26.1254	26.5119	26.3855	25.8438	26.5898
O55234;Q8BTY5	Psmb5	28.547	28.7215	28.8392	29.1611	29.2991	28.8378
O55236;Q9DCC1	Rngtt	25.683	25.7775	25.5226	25.5323	26.6652	25.6078
O70145	Ncf2	32.0335	31.8916	32.296	32.0644	32.0843	32.1161
O70152;A2BDX2	Dpm1	26.2008	27.0526	25.1639	25.0739	27.3921	28.1895
O70172;F6RJE8	Pip4k2a	28.8539	28.9294	28.724	28.9807	28.7423	29.359
O70194	Eif3d	30.7471	30.4339	30.1693	30.7507	30.4151	29.8155
O70200;G3UYJ2	Aif1	30.618	30.3893	30.4309	30.2142	30.1442	30.1709
O70251;A0A087WS46	Eef1b;Eef1b2	32.4062	32.5997	32.216	32.5812	32.4908	31.9327
O70252;D3YX62	Hmox2	30.2324	30.0255	30.4754	29.3891	29.7641	29.957
O70310	Nmt1	29.974	29.983	30.0919	30.087	30.021	30.002
O70325-2;O70325;O70325-3;S4R1E5	Gpx4	30.6053	30.1706	30.7673	30.0996	29.4629	29.1387
O70378;M0QWY0;M0QWP2	Emc8	28.0676	28.1353	27.7062	27.7331	27.7653	27.472
O70435;E0CX62	Psma3	32.3885	32.3578	32.6549	32.5306	32.4214	32.4122
Q8BH40;O70439	Stx7	29.9958	29.9625	30.1532	30.2435	30.3399	29.9557
O70469	Dok2	28.0498	28.0392	28.1629	28.2484	28.1773	27.8507
O70475	Ugdh	30.583	30.5474	30.3465	30.8075	30.7608	30.6719
O70503;O70503-2	Hsd17b12	29.6969	29.5529	29.2851	29.5486	29.561	30.2636
O70551	Srpk1	25.8161	26.2417	24.6885	25.8983	26.2008	26.9942
O70591;F8WJ30	Pfdn2	28.4668	28.643	28.2348	27.914	28.6302	28.1221
O88188	Ly86	28.7406	28.7386	26.5383	28.5839	28.3949	25.1651
O88325	Naglu	31.4767	31.5852	31.0402	31.2397	31.3502	31.1741
O88342	Wdr1	34.9026	34.9686	34.8587	34.9224	34.961	34.9042
Q91XH6;O88384	Vti1b	27.9353	28.3309	29.3951	28.5273	28.2246	28.5963
O88441	Mtx2	30.6806	30.8781	30.9824	30.1247	31.2017	30.2977
O88531;B1B0P8;B1B0P9	Ppt1	31.2848	31.2495	31.1133	31.0246	31.0732	31.1558
O88543	Cops3	29.1301	28.7483	28.8514	29.0336	28.7865	28.6051
O88544;F6QTS1;D3YV99	Cops4	30.5415	30.347	30.2418	30.5109	30.1228	30.2031
O88569;O88569-2;O88569-3	Hnrnpa2b1	34.4607	34.5078	34.3082	34.5181	34.4161	34.1707
O88587-2;O88587	Comt	30.4589	30.3805	30.3013	30.5753	30.6398	30.3987
O88653;A0A0G2JGQ3	Lamtor3	32.4457	32.562	32.7516	32.3373	32.1876	33.1363
O88668	Creg1	31.9474	31.9658	31.6729	31.9622	31.8813	31.8881
O88685;B7ZCF1;A2AGN7	Psmc3	31.471	31.2593	31.1004	31.3686	31.4795	30.9926
O88696	Clpp	26.5443	26.4551	26.5733	27.0064	26.8357	26.3888
Q3UDC3;O88746	Tom1	30.2188	30.27	30.2716	30.4979	30.4218	30.1197
O88844;A0A087WPT4;A0A087WRS9	Idh1	33.795	33.909	33.8025	34.0262	34.1329	33.8743
O88845-2;O88845-3;O88845	Akap10	26.5898	27.1538	26.1316	25.3793	25.7867	27.4771
O88935-1;O88935-3;O88935	Syn1	26.6703	26.7945	26.358	26.2579	26.2071	26.1608
O88952	Lin7c	27.1286	27.5574	25.9292	24.6764	25.3402	25.5237
O88958;A0A494B9X2	Gnpda1	31.9161	32.0502	31.3514	31.7067	31.8467	31.6785
O88983;Q9D0J1	Stx8	26.9129	26.7804	25.98	26.6248	26.9945	26.3443
O89017	Lgmn	32.2106	32.2472	31.2597	31.9439	32.0746	31.1513
O89023	Tpp1	31.182	32.1212	31.7572	31.7219	32.1777	31.8454
O89051;A0A2I3BPW7	Itm2b	26.7792	26.7566	27.505	26.389	26.5681	27.4551
O89053;G3UYK8	Coro1a	34.2412	34.2726	34.3758	34.3461	34.3839	34.2725
O89079;D3Z315;F6YFR7	Cope	30.9441	30.877	30.8646	30.9768	31.0152	30.6029
O89086;Q8BG13	Rbm3	31.8242	31.7798	32.082	31.6092	32.0005	32.1649
P00375	Dhfr	28.3662	28.1846	27.6742	28.1076	28.1373	25.6741
P00405	Mtco2	31.0875	31.4844	30.3966	31.2043	31.4296	30.8978
P00493	Hprt1	32.3083	32.1041	32.1221	31.9228	32.0781	32.403
P01887	B2m	31.5997	31.0666	31.4718	31.3078	30.8675	30.6134
P01901;A0A494BA33;Q3TH01;A0A494BAT0;G3UXW2;P04223	H2-K1	30.5564	30.8168	30.1142	30.4157	30.2469	29.8593
P84244;P02301;E0CZ27	H3f3a;H3f3c	29.4667	30.4596	25.2063	29.644	30.6106	30.3746
P03958	Ada	26.2444	25.7434	28.4545	26.6976	25.2827	27.9308
P04117	Fabp4	32.4508	32.6769	32.1601	32.3812	32.4933	32.4275
P04184	Tk1	27.2627	24.7432	25.5996	26.413	25.6217	25.1573
P05063	Aldoc	29.4465	29.43	29.945	30.1219	30.0506	30.404
P05064;A6ZI44;D3YWI1;Q9CPQ9;A6ZI46	Aldoa;Aldoart1	36.2022	36.4762	36.3541	36.5882	36.4832	36.3925
P05132-2;P05132	Prkaca	27.1577	27.341	28.3937	27.9746	27.84	28.1755
P05201	Got1	31.9186	31.8536	32.1864	32.0107	32.0056	32.2457
P05202	Got2	33.2433	33.0748	33.1498	33.3424	33.2931	33.2843
P05480;P05480-1;D3YZ57;P39688-2;P39688;Q04736	Src;Fyn;Yes1	24.98	25.5819	28.2826	27.8394	25.6825	26.7664
P06745	Gpi	34.3206	34.204	34.7739	34.243	34.194	34.7686
P06797	Ctsl	32.5807	31.9767	31.5375	31.6002	31.6394	32.0296
S4R1M0;P06800-6;P06800-5;P06800	Ptprc	32.3551	32.4578	32.494	32.3931	32.5431	32.194
P06801;Q3TQP6	Me1	27.8495	27.5529	28.2706	28.419	28.3737	27.747
P07356;B0V2N7;B0V2N5;B0V2N8	Anxa2	35.6826	35.7429	35.7115	35.6204	35.7868	35.9294
P07742	Rrm1	27.412	26.8465	26.3351	26.6469	26.7285	25.8731
P07901	Hsp90aa1	33.8217	33.6222	33.3833	33.6788	33.6782	33.5065
P08030	Aprt	32.3556	32.3698	32.4748	32.1568	32.4718	32.3027
P08074	Cbr2	27.0373	28.4909	27.3141	27.1419	27.8909	26.6264
P08113;F7C312	Hsp90b1	34.497	34.5268	34.4077	34.5739	34.5184	34.5408
P08207	S100a10	31.3616	31.6633	31.4261	31.3191	31.2602	30.6665
P08226;A0A1B0GX15;G3UWN5	Apoe	31.3884	31.4888	30.2934	31.3655	31.2132	30.4718
P08228	Sod1	33.6276	33.763	33.6831	33.6042	33.8107	33.4115
P08249	Mdh2	34.442	34.3433	34.4185	34.3816	34.5848	34.6688
P08752;A0A0A6YWA9	Gnai2	33.4223	33.3976	33.5624	33.3569	33.4754	33.6083
P08905	Lyz2	35.0273	35.1434	34.2341	35.1579	35.1469	34.3249
P09055;P09055-2	Itgb1	29.6971	29.5059	29.6686	29.6789	29.7644	29.8199
P09103	P4hb	34.5663	34.5414	34.6265	34.6761	34.5654	34.5668
P09405	Ncl	33.4486	33.3418	33.2175	33.339	33.1961	33.2498
P09411;S4R2M7	Pgk1	35.4487	35.2929	36.0649	35.5236	35.4443	35.8111
P09528	Fth1	30.5351	30.6173	30.6781	30.2952	30.0249	30.416
P09581	Csf1r	29.1616	29.605	30.2706	29.6171	29.12	29.444
P09671;A0A3B2WBF0	Sod2	33.1968	33.2773	33.8927	33.1574	33.0774	33.6
Q3THW5;P0C0S6;Q8R029;Q3UA95	H2afv;H2afz	29.6914	29.7144	29.948	29.714	30.2326	29.886
P0DOV1;P0DOV1-2;Q8CGE8	Ifi205a	29.9871	29.9581	30.3918	29.8544	29.3824	30.1697
P0DOV2		30.8364	30.8059	31.288	30.67	30.3078	31.1405
P0DP28;P0DP27;P0DP26;A0A3Q4EHJ0		34.87	34.9813	34.6537	35.073	34.9224	34.6018
P10107;A0A494BBD8	Anxa1	36.2162	36.256	36.201	36.0778	36.0818	36.3202
P10126;D3YZ68	Eef1a1	36.525	36.4361	36.1842	36.4941	36.4411	36.264
P10518	Alad	27.2791	26.8307	27.7339	27.0353	26.8997	27.7421
P10605	Ctsb	36.2338	36.4607	36.183	36.2236	36.3236	36.4562
P10639	Txn	34.3272	34.2328	34.5729	34.5144	34.3713	34.4526
P10649;A2AE89;F6WHQ7	Gstm1	33.6984	33.5537	33.4818	34.288	34.0463	33.7493
P10711;E9PYD5;P10711-2	Tcea1	30.128	29.7965	29.3801	29.8678	29.6408	29.0996
P10810	Cd14	30.1925	30.2336	31.0152	30.4482	30.3495	30.8102
P10833;A0A1B0GRG1;A0A1B0GRT5;P62071	Rras;Rras2	27.1917	27.2373	27.4386	27.4959	27.5875	28.0147
P10852;P10852-2;A0A0U1RPK4	Slc3a2	31.1638	31.0206	31.3692	31.2127	31.1935	31.6884
Q8CBB6;Q8CGP2;Q8CGP1;Q64475;P10853;Q8CGP2-2;Q9D2U9;Q8CGP0;P70696;Q64524	Hist1h2br;Hist1h2bp;Hist1h2bk;Hist1h2bb;Hist1h2bf;Hist3h2ba;Hist3h2bb;Hist1h2ba;Hist2h2be	35.2094	35.5925	35.5479	35.5142	35.5747	34.9314
P10922	H1f0	26.8823	26.2567	26.0782	27.2513	26.5129	25.7999
P11031	Sub1	28.9632	28.8859	28.8209	28.9616	28.8871	28.9147
P11152	Lpl	29.6752	29.6118	28.0548	29.3841	29.1999	28.0587
P11157;D3Z0D8;F6RUC3	Rrm2	28.987	28.1807	27.2052	28.1076	27.7427	27.0401
P11352;A0A0A6YVV2;A0A0A6YY34	Gpx1	31.1825	30.9847	31.1299	31.272	31.245	31.3534
P11438	Lamp1	32.4652	32.6945	32.7281	32.6054	32.4412	32.5058
P11440;D3Z2T9	Cdk1	25.5364	26.8241	27.1891	26.3999	27.1379	25.3453
P11499	Hsp90ab1	35.9412	36.0112	35.5385	36.0859	36.0738	35.6155
P11680	Cfp	28.8991	29.3717	28.3705	29.6651	29.6687	28.6252
P11688	Itga5	28.2001	28.3064	28.8437	28.0506	28.1981	29.1523
Q542I8;P11835;M0QWA7	Itgb2	33.4907	33.3801	33.5811	33.4394	33.4174	33.4794
P11928;Q8K469;Q05BJ7	Oas1a;Oas1g	29.8266	29.7179	29.8185	29.2157	28.9788	29.6826
P11983;P11983-2	Tcp1	33.1028	32.8798	32.7476	33.0057	33.1142	33.0237
P12265	Gusb	34.5634	34.6428	33.9458	34.3714	34.2672	33.7656
P12382	Pfkl	30.2702	30.3065	30.7043	30.4946	30.5864	30.6055
P12658	Calb1	28.4831	27.758	26.6794	27.9166	27.7641	28.1456
P12787	Cox5a	32.413	32.3808	32.4514	32.3003	32.26	32.0169
P12815;P12815-2	Pdcd6	30.4131	30.1363	30.1239	30.4093	30.1758	30.3494
P12970	Rpl7a	31.9832	31.9452	31.4691	32.0087	31.3834	30.7485
P13020-2;P13020;A0A0J9YUQ8	Gsn	34.7704	34.7762	34.4543	34.8966	34.7788	34.3029
P13439	Umps	27.5715	27.84	27.4942	27.3464	27.6184	26.0742
P13597-2;P13597	Icam1	29.4242	29.1633	29.5801	29.0525	29.0562	29.3572
P14069	S100a6	32.4154	32.5215	33.1607	32.8691	32.7473	33.1081
P14106	C1qb	30.368	30.6169	30.7199	30.8593	30.9912	31.1268
P14115	Rpl27a	31.3967	31.6936	31.1649	31.4472	31.1484	31.2554
P14131	Rps16	30.2838	30.2515	30.3195	30.581	30.5242	29.9541
P14148;F6XI62	Rpl7	31.4232	31.6316	31.5592	31.634	31.6234	31.2185
P14152;A0A5F8MPN8	Mdh1	32.7325	32.6076	32.5618	32.8443	32.7533	32.5347
P14206	Rpsa	33.7052	33.5862	32.9876	33.7188	33.6232	33.0797
P14211	Calr	34.6385	34.6718	34.1693	34.863	34.6691	34.0114
P14576;E9PXC0	Srp54;Srp54c	27.8501	27.2263	27.7203	27.4692	28.1379	27.9292
P14685	Psmd3	30.9639	30.8106	31.0301	31.0135	30.9783	31.0539
P14733	Lmnb1	32.4865	32.5265	32.1697	32.4638	32.3682	32.0532
P14824;F8WIT2	Anxa6	33.4787	33.3212	33.5621	33.4093	33.3146	33.7119
P14869;S4R1N1;D3YVM5	Rplp0	32.8504	32.9096	32.2407	32.7532	32.8586	32.3921
P14901	Hmox1	32.4526	32.6878	33.1443	33.728	33.7838	34.3984
P15105	Glul	28.814	28.4137	28.7031	28.2749	28.33	28.2631
P15532;Q5NC80	Nme1	30.7009	30.5749	31.0776	30.688	30.74	30.692
P15626;D3YX76	Gstm2	29.3207	29.4706	29.7236	29.6433	29.686	29.7772
P15864	Hist1h1c	31.6489	31.786	31.4987	31.6024	31.3186	31.3646
P16045	Lgals1	35.8757	36.0264	35.5582	35.7749	35.9315	35.8791
Q8C253;P16110	Lgals3	36.311	36.5003	36.3059	36.5217	36.4475	36.2782
P16254	Srp14	27.2667	27.1466	26.5845	25.8402	26.9992	25.8796
P16460	Ass1	32.1444	31.5784	33.329	32.2008	32.008	33.3768
P17047;P17047-3;P17047-2	Lamp2	31.2312	31.4054	31.635	31.0028	31.1399	32.1899
P17182;Q6PHC1	Eno1	36.0385	36.0298	36.5209	36.1303	36.2182	36.6909
P17426-2;P17426	Ap2a1	30.7233	30.6791	30.4851	30.6758	30.6985	30.2888
P17427	Ap2a2	32.3897	32.1901	32.3863	31.9609	32.2518	32.2097
P17433	Spi1	26.438	24.5829	26.8041	26.3899	26.1558	26.523
P17439;A0A0G2JDK2	Gba	28.7631	28.7569	29.3526	28.636	28.7677	29.2108
P17563;Q63836;A0A0R4J135;G3UYY2	Selenbp1;Selenbp2	28.9559	28.7103	30.021	28.7037	28.8336	30.3428
P17665	Cox7c	27.8462	27.9863	28.5619	28.0981	27.8307	27.4943
P17742;A0A1L1SST0	Ppia	36.0391	35.9791	35.9446	36.0696	36.009	36.1363
P17751;P17751-2;H7BXC3	Tpi1	34.8619	34.7558	35.1755	34.845	34.8699	35.1504
P17918	Pcna	32.0123	31.8912	30.9287	31.7579	31.8237	30.9427
P18181;F8WHM0	Cd48	28.7929	28.3725	28.4739	28.7417	28.5933	28.2739
P18242;F8WIR1;F6Y6L6;A0A1B0GT66	Ctsd	36.0577	36.1799	35.2536	35.9374	36.1808	35.3696
P18654;B1AXN9	Rps6ka3	30.1681	30.0464	30.4739	30.1019	30.2375	30.0561
P18760;F8WGL3;A0A494B9A7	Cfl1	35.9122	35.9983	36.2248	35.8919	36.0373	36.4579
P19096;A0A0U1RNJ1	Fasn	32.2268	32.1679	32.3027	32.3583	32.52	32.4034
P19157;A0A494BAW2;A0A494B908;P46425	Gstp1;Gstp2	32.4053	32.1017	31.0028	32.6825	32.3154	31.4514
P19253;A0A1B0GSQ6;A0A1B0GS68;A0A1B0GSB2;A0A1B0GTA1;A0A1B0GSC2;A0A1B0GT00;A0A1B0GRH1	Rpl13a	31.6629	30.9248	31.2277	31.5322	31.1562	31.1692
Q9D881;P19536	Cox5b	30.5142	30.3971	30.3334	30.5884	30.4999	29.8741
P19783;M0QWX7	Cox4i1	30.6838	31.2052	31.2782	30.6985	30.8247	31.5326
P19973-2;P19973;A2A6J4;A2A6J7	Lsp1	29.979	29.9724	29.9732	30.1059	30.256	29.9258
P20029	Hspa5	35.6346	35.7015	35.5795	35.8178	35.8305	35.623
P20060	Hexb	32.7703	33.2311	32.4657	32.4971	32.9117	32.6175
P20065-2;P20065	Tmsb4x	34.7668	35.3028	35.3865	34.77	34.8658	35.0002
P20108	Prdx3	30.9356	30.8261	31.0829	31.1171	31.04	31.3825
P20152;A0A0A6YWC8	Vim	38.0742	38.0718	37.819	38.1066	38.012	37.9698
P20491	Fcer1g	29.7036	29.7636	26.2578	29.6517	29.6455	27.7021
P21279	Gnaq	29.0587	28.8247	29.7094	28.8988	29.071	29.5192
P21956-2;P21956	Mfge8	30.1194	30.2823	29.2234	30.234	30.1102	29.5552
P21981	Tgm2	33.9346	33.8078	33.2595	34.0024	33.9885	33.2383
P21995	Emb	27.2922	26.5739	27.8243	27.9216	27.2895	27.7323
Q8CBB7;P22892	Ap1g1	29.1612	29.0232	29.2281	29.2154	29.2468	29.3907
P22907-2;P22907	Hmbs	27.3646	27.598	27.844	27.016	27.7598	27.4782
P23116	Eif3a	32.3318	32.4251	32.0889	32.3841	32.3261	32.1601
Q543K9;P23492;A0A2I3BQH2	Pnp	34.2098	34.0498	33.8034	34.0947	33.9738	33.8742
P23591;A0A2R8VI39;A0A2R8VHD0;A0A2R8W6P6	Tsta3	28.8806	29.3018	29.2427	29.1506	29.0684	29.1416
P23780	Glb1	31.5116	31.4565	31.1369	31.1188	31.3839	31.0839
P24270	Cat	34.8983	35.1408	34.6054	35.8457	35.8305	35.0048
P24369	Ppib	32.2045	32.2471	32.0022	32.3567	32.4469	32.2101
P24527	Lta4h	31.4744	31.2676	31.1536	31.4317	31.4552	30.8993
P24547;A0A0A6YY72	Impdh2	30.8504	30.8089	30.3562	30.4108	30.2099	29.8976
P24668	M6pr	30.4599	30.5428	30.2823	30.4465	30.2042	30.5587
P25206	Mcm3	29.3445	29.7297	29.1042	29.3659	29.2681	28.7438
P25444;D3YVC1;D3YWJ3	Rps2	32.4085	32.0257	32.265	31.9872	31.8932	31.9906
P25799-3;P25799;P25799-4;P25799-2	Nfkb1	27.2499	27.9708	27.9646	27.697	27.3861	28.1874
P25911-2;P25911	Lyn	29.3336	29.0224	29.1117	29.2256	29.3474	29.349
P26039	Tln1	35.4825	35.4694	35.5865	35.4751	35.5403	35.3278
P26040	Ezr	30.3305	30.2065	29.9251	30.5754	30.4653	29.8442
P26041	Msn	35.6016	35.5609	35.4291	35.6583	35.6135	35.4676
P26043;A0A5F8MPB9;Q7TSG6	Rdx	29.59	30.045	30.0432	29.9021	29.6052	29.8338
P26151	Fcgr1	28.5149	27.9487	29.5517	27.3406	25.6058	28.4312
P26350	Ptma	32.6294	33.1884	32.5063	32.8119	32.8249	31.9636
Q80XR5;P26369;Q3KQM4	U2af2	30.3356	30.1939	29.8622	29.9249	29.953	29.4657
P26443	Glud1	33.9973	33.9646	34.1487	34.026	33.9657	34.2372
Q80UI5;P26450;A0A087WQM2	Pik3r1	27.4622	27.2824	25.419	27.1484	27.6467	27.6585
P26516	Psmd7	30.8358	30.6712	31.054	30.7135	30.685	30.5443
Q8C483;P26638;A2AFS0	Sars	31.1432	31.2348	31.1261	31.1738	31.2867	31.0728
P26645	Marcks	31.9832	32.0877	32.4596	31.8412	31.9517	32.038
P26883;F6X9I3	Fkbp1a	31.3853	31.8094	31.0775	31.6903	31.785	31.3909
P27046	Man2a1	25.5042	26.4388	27.1997	25.5503	25.6536	27.5633
P27048;P63163;A0A0G2JGN4	Snrpb;Snrpn	30.4252	30.4214	30.6862	30.561	30.4936	30.3038
P27546-2;P27546;P27546-3	Map4	30.6278	30.4945	30.6624	30.49	30.4678	30.8187
P27601	Gna13	28.9343	29.1527	28.5153	28.7431	29.2269	28.5829
P27612	Plaa	29.2495	29.6309	28.8336	29.3472	29.3625	28.6007
P27659	Rpl3	33.1751	33.084	32.8109	32.9917	32.9615	32.6702
P27773	Pdia3	35.2628	35.1975	34.9728	35.1412	35.1806	35.1289
P27870;E9PXI0;Q8VDU4	Vav1	31.432	31.1938	31.051	31.4361	31.2761	31.2982
P28063;G3UZW8	Psmb8	31.9112	31.9706	31.3417	31.7831	31.7331	31.8504
P28271	Aco1	30.1855	30.2746	30.0832	30.2498	30.3469	30.3413
P28352;F6QA74;D3Z124;D3Z6R9	Apex1	30.1923	29.964	29.4799	29.896	30.0554	29.8102
P28474	Adh5	31.3192	31.2726	31.5104	31.4339	31.4402	31.3387
P28650;J3QN31;P28650-2	Adssl1	31.9347	31.8168	32.0574	31.9962	32.1645	32.1075
Q3TF41;Q8BSH9;P28656	Nap1l1	31.8775	31.7211	31.4641	31.8596	31.8664	31.5597
P28667	Marcksl1	28.8235	28.7757	30.2653	27.4425	27.7298	29.1957
Q3U9N4;P28798;H3BJE0	Grn	35.1207	35.548	34.8015	35.1552	34.8994	34.5209
P28867;P28867-2;Q1MX43;Q1MX42;Q1MX41;Q1MX40	Prkcd	31.3689	31.4026	31.0799	31.4262	31.5689	31.299
P29341	Pabpc1	33.2821	33.1423	33.2239	33.1156	33.1076	33.2696
P29351;P29351-2;P29351-3	Ptpn6	33.2931	33.4974	33.3127	33.3531	33.4567	33.3856
P29416	Hexa	33.1183	33.4153	33.0614	32.859	33.0778	32.8703
P29452	Casp1	30.77	30.5701	30.7239	30.7164	30.8595	30.9702
P29595	Nedd8	26.9985	28.055	30.3188	28.1008	27.707	29.674
P29758	Oat	30.1458	30.1257	29.7656	30.2752	30.2138	30.4783
P29788	Vtn	28.0717	27.9684	27.3026	28.0198	27.5721	26.9778
P30115	Gsta3	30.2118	30.1393	30.7446	31.2655	31.1176	31.5678
P30204-2;P30204;A0A1B0GRS5	Msr1	31.1287	31.4798	30.3222	31.5417	31.2044	30.1486
P30355;A0A0J9YUC8	Alox5ap	26.3112	28.6294	26.2196	28.8003	28.6477	29.5181
P30416;F6S2D5	Fkbp4	29.8261	29.6976	29.5953	30.2435	29.8579	29.7005
P30681;A0A1B0GQX9	Hmgb2	30.7723	30.752	29.7866	30.6648	30.6318	29.7468
P30993	C5ar1	27.8027	27.8046	28.1448	28.1556	28.1615	28.0513
Q3UZG4;P31230	Aimp1	28.8741	28.9276	28.9385	29.0793	29.1998	29.2309
P31324;H3BK84	Prkar2b	28.721	28.5688	29.1692	28.6644	28.8274	29.1457
P31750;D3Z783;D3YXX3;D3YYP9	Akt1	29.7753	29.8421	29.5093	29.7641	29.911	29.7078
Q4VWZ5;P31786;D3Z563	Dbi	31.6912	31.8596	31.0525	31.986	31.972	31.3853
P31938	Map2k1	31.3189	31.3637	31.7734	31.4618	31.3235	31.2895
P32020-2;P32020	Scp2	31.1154	30.8141	31.1398	31.0107	31.1318	30.9529
P32067;F6SXM5	Ssb	30.3646	30.1678	30.2379	30.2803	30.1292	30.4948
P32233	Drg1	27.2311	27.2628	27.1078	27.2989	27.1953	27.6369
P32261;A0A0A6YWH7;A0A0A6YXS8;A0A0A6YX49	Serpinc1	28.2491	28.1987	27.5583	28.0641	27.703	27.496
P32921-2;P32921	Wars	30.1657	30.3041	29.5202	30.1513	29.9883	29.4821
P34022;H7BX22	Ranbp1	31.578	31.5336	31.2356	31.47	31.4609	31.253
P34884	Mif	33.2383	32.8351	32.7696	32.5666	32.9718	32.7914
Q3TCW6;P34960;Q8BJC0	Mmp12	29.3549	29.522	29.4927	30.1299	29.8646	29.4874
P35235;P35235-1	Ptpn11	28.1692	27.9087	27.657	27.9468	27.726	27.8816
P35278;Q8C266	Rab5c	31.8024	31.6602	31.8123	31.8465	31.7121	32.0393
P35279-2;P35279;D3YV69;P61294	Rab6a;Rab6b	31.619	31.7106	31.6528	31.8572	31.6979	31.6556
P35282	Rab21	28.822	28.9009	29.2286	28.5647	29.1958	29.5235
Q80YQ1;P35441	Thbs1	25.0007	25.4768	26.0017	26.4946	26.6663	25.7249
P35486	Pdha1	31.1777	31.1141	31.1401	31.2324	31.369	31.3449
P35550	Fbl	30.2212	30.2359	29.8971	29.9574	30.28	29.8948
P35564	Canx	32.1803	32.2424	32.5101	32.2444	32.2711	32.4857
P35585	Ap1m1	29.5802	29.5092	29.8856	29.6191	29.5011	29.8282
P35700;B1AXW5;B1AXW6;B1AXW4	Prdx1	37.373	37.2786	37.1596	37.5711	37.5888	37.6157
P35821	Ptpn1	28.6621	28.2939	28.9203	28.7045	28.627	28.745
P35831	Ptpn12	29.0822	29.1626	29.2812	29.4185	29.2058	28.5865
P35979	Rpl12	31.7019	31.4566	31.1037	31.7684	31.9234	31.2519
P35980;A0A1B0GQU8;A0A1B0GSF7;A0A1B0GSS8;A0A1B0GSA8	Rpl18	31.2233	31.0581	31.0445	31.3323	31.1904	31.0343
P35991;A2BDW0	Btk	27.5483	27.6422	27.6693	28.3129	28.178	25.7564
P36371	Tap2	25.7982	25.8373	26.1827	25.344	26.0198	27.633
P36423;F6SG79	Tbxas1	28.0204	28.232	28.417	28.2758	27.7277	28.238
P37040;Q05DV1	Por	32.0467	32.0342	32.3347	32.087	32.1853	32.6275
P38060	Hmgcl	30.5606	30.6354	30.5038	30.5913	30.7611	30.4691
P38647	Hspa9	33.434	33.2739	33.1942	33.4812	33.5396	33.1591
Q3T9X3;P39054;F8WIV5;P39054-2;G3UZZ3	Dnm2	31.8145	31.7486	31.6685	31.7647	31.7926	31.4554
P40124	Cap1	35.6156	35.8254	35.5353	35.7938	35.8146	35.5269
P40142;A0A286YE28	Tkt	35.3515	35.4038	35.0162	35.5313	35.5592	34.9518
P40240	Cd9	28.8753	28.5736	27.6479	28.8897	29.0345	27.7692
P40336;P40336-2	Vps26a	31.4911	31.8104	31.4055	31.617	31.6889	31.6088
P41105	Rpl28	31.6106	31.6943	31.4883	31.6083	31.2875	30.8144
P41233	Abca1	24.5819	24.7473	25.9186	24.7411	25.9431	25.8379
P41241	Csk	30.5117	30.2682	30.123	30.163	30.2802	30.4288
P42125;A0A3Q4EC00;A0A452J8A5	Eci1	29.1427	29.6768	29.5351	29.2747	29.4152	29.7309
P42208;E9Q3V6;F6WYM0;D3YYB1;D3Z3C0	Sept2	32.0231	32.0702	31.8277	32.0997	31.9203	31.7899
P42227-2;P42227-3;P42227;B7ZC18	Stat3	28.2006	27.4939	27.6449	27.9803	28.2208	27.2683
P42669	Pura	28.1193	29.0693	29.1801	28.0547	28.6667	28.6962
P42932;H3BL49	Cct8	33.3023	33.2139	33.0229	33.4154	33.2237	33.3689
Q9DCW5;P43024	Cox6a1	30.6928	30.2645	29.4729	30.0013	30.2512	29.8231
P43274	Hist1h1e	30.5931	30.4768	30.2326	30.527	30.0341	29.9347
P43276	Hist1h1b	30.3631	30.1875	29.7678	30.22	29.6085	29.8379
P45376	Akr1b1	33.358	33.5176	33.145	33.5537	33.4253	33.1826
P45377	Akr1b8	33.9159	33.8705	33.2279	34.0058	34.1665	33.5321
P45591	Cfl2	25.2427	26.7517	26.6108	25.4626	26.7595	26.7068
P45878	Fkbp2	30.696	30.4855	30.6577	30.7063	30.7479	30.1095
P45952	Acadm	30.723	30.5766	30.7701	30.5359	30.7383	31.083
P46061	Rangap1	29.4868	29.1669	29.1433	29.1847	29.0546	29.1542
P46460	Nsf	31.9815	31.9502	31.8309	32.0865	32.0934	31.9811
P46467	Vps4b	31.0268	30.7654	30.8403	30.8824	30.8243	30.6757
P46471;Q8BVQ9	Psmc2	31.4244	31.344	31.1943	31.4799	31.441	31.2473
P46638;G3UY29;E9Q3P9;F8WGS1;P62492;G3UZD3;G3UZL4	Rab11b;Rab11a	31.7371	31.5041	32.114	31.8691	31.7936	32.3926
P46664	Adss	31.329	30.9397	30.4016	31.2793	31.1189	30.9015
P46737;P46737-2	Brcc3	29.1776	28.7055	28.4321	28.9413	28.7329	29.0786
P46978	Stt3a	28.7141	28.5901	29.6933	28.9276	28.582	30.1783
P47713;Q9DBX5	Pla2g4a	28.3259	28.7776	25.9779	28.103	25.6582	24.8054
P47738;A0A0G2JEU1	Aldh2	34.892	34.9169	34.9855	35.1524	35.2237	35.1976
P47754;D6RCW7;A0A0N4SVM0	Capza2	33.7129	33.6225	33.3694	33.6366	33.6706	33.5601
P47757-2;A2AMW0;P47757-4;P47757;F7CAZ6;A0A0A0MQI9;F6YHZ8	Capzb	33.7242	33.8703	33.6839	33.627	33.6562	33.7134
P47791-2;P47791	Gsr	32.3779	32.4448	32.6755	32.8497	32.8391	32.4751
P47809	Map2k4	27.8803	28.0116	28.0622	27.9783	28.1113	28.1281
P47811;P47811-3;A0A3B2WB60;P47811-2;P47811-4;B2KF34	Mapk14	30.2954	30.4865	30.46	30.0355	30.3223	29.8969
P47856-2;P47856	Gfpt1	28.225	28.3224	28.5048	28.2793	28.558	28.3852
P47911	Rpl6	32.2241	32.0209	31.68	32.0594	31.622	31.1534
P47915;A0A1L1SS27;W4VSN7;A0A1L1SUN1	Rpl29;Gm3550	28.8274	29.4629	29.3412	29.1594	29.4544	28.4088
P47941;A0A338P675;A0A338P6Q0	Crkl	28.6371	28.5332	27.8454	28.3358	28.5538	28.5023
P47955	Rplp1	31.8821	31.707	29.2099	31.6591	31.895	31.299
P47962;D3YYV8	Rpl5	32.8424	32.6882	32.5881	32.9207	32.5823	32.2666
P47963	Rpl13	32.4541	32.3487	32.0503	32.3016	32.3606	30.9917
P48024;A0A1L1SSA3	Eif1	30.6871	30.9118	30.4541	30.9312	30.8265	31.0983
P48025;E9PWE9	Syk	32.4352	32.534	32.5278	32.5652	32.6089	32.4871
P48036	Anxa5	35.2528	35.263	35.449	35.2794	35.358	35.6242
P48410;A2ALN0	Abcd1	27.1591	27.3308	27.2734	26.9595	27.2176	27.4175
P48428;A0A1Y7VJ48	Tbca	31.0283	30.9367	30.7071	31.121	31.1056	30.1681
P48678;P48678-2;P48678-3	Lmna	35.3499	35.2736	35.1897	35.3456	35.2009	34.9697
P48722-2;P48722;E0CY23	Hspa4l	27.8352	27.2687	25.7413	27.8134	27.5797	27.7936
P48758;A0A338P684	Cbr1	31.1981	31.1849	30.8824	30.875	31.0314	31.0295
P48771	Cox7a2	30.501	30.2178	29.6014	29.979	30.6445	29.6842
P48962	Slc25a4	30.4459	30.4692	30.6689	30.436	30.3397	31.2166
P49138	Mapkapk2	28.816	28.6993	28.9485	28.8919	28.9971	28.7017
Q5EBP8;P49312;P49312-2	Hnrnpa1	32.7951	32.9009	32.5798	32.5621	32.6057	32.4808
P49442;E0CYQ4;E0CX64;H3BK26	Inpp1	27.2876	26.9949	27.3904	27.06	27.1776	26.9409
Q9EQE2;P49443	Ppm1a	27.4194	28.0649	28.0121	27.6435	27.9581	27.9375
P49586;D3Z3T5	Pcyt1a	28.8738	28.9363	28.8878	28.8215	28.8659	29.2643
P49710	Hcls1	33.3544	33.2022	33.6007	33.3563	33.3275	33.7729
P49717	Mcm4	28.6725	28.8294	26.4057	28.467	28.3993	28.2088
P49718	Mcm5	28.0708	27.5446	25.9449	27.74	27.5371	27.1614
P49722;Q8BKE0	Psma2	32.0564	31.9894	31.7128	31.8993	32.1123	31.6677
P49935;A0A087WR20	Ctsh	30.9227	31.1347	30.7769	31.165	31.1039	30.7567
P49962	Srp9	29.4235	29.2241	29.6458	29.4685	28.5916	29.5707
P50171;P50171-2;G3UX44;A0A494BA51;A0A494BAF4	Hsd17b8;H2-Ke6	27.8192	27.786	27.8862	27.5609	27.9186	27.793
P50247	Ahcy	31.2552	31.0974	31.0493	31.171	31.4433	31.4342
P50396	Gdi1	30.0696	30.0393	29.9738	29.7198	29.9786	30.5494
P50427	Sts	24.9135	26.6922	26.8193	27.0205	27.5589	27.366
P50428	Arsa	27.6032	27.1969	25.8134	27.0862	26.8066	26.8411
P50516;P50516-2	Atp6v1a	34.3737	34.6347	34.2701	34.5737	34.5821	34.3659
P50518;A0A0N4SW07	Atp6v1e1	32.7988	32.9548	32.6849	32.9614	33.0111	32.5245
P50543	S100a11	31.9343	32.4414	32.4328	32.1598	32.3033	32.4769
P50580;P50580-2	Pa2g4	32.8403	32.7151	32.0606	32.5816	32.6035	32.1587
P50637;A0A140LIU9	Tspo	28.1725	27.7922	28.9812	28.0528	27.8079	28.4257
P51125-2;P51125;Q8CE80;P51125-3;P51125-6;Q8C281;P51125-7;A0A338P6J9;Q921U7;Q8CE04	Cast	30.393	30.4938	30.2958	30.481	30.4026	29.7052
P51150;A0A0N4SVG9;A0A0N4SVR6	Rab7a	32.6472	32.8903	32.6086	32.9387	32.9831	32.992
P51410;A0A0G2JES3;A0A140T8T4;D3Z629	Rpl9	31.0505	31.585	31.1579	31.199	31.4775	31.5628
P51432;A0A494B9C1	Plcb3	26.2866	24.9891	25.6938	24.9223	25.1862	25.6797
Q8BGZ6;P51569	Gla	31.9416	31.9928	31.4344	32.1904	31.8096	31.2978
P51660	Hsd17b4	31.2794	31.3877	31.2228	31.6775	31.5506	31.2987
P51670	Ccl9	29.0599	28.6021	27.8224	28.8512	28.896	27.6357
P51807;A0A338P7B7	Dynlt1	29.6325	29.2203	28.4451	29.7733	29.5	28.1802
Q3UEE2;P51855	Gss	28.972	28.7918	28.7092	29.4986	29.1612	28.9809
P51859;E0CXA0	Hdgf	30.876	30.8844	30.9239	31.0367	30.6545	30.9007
P51863	Atp6v0d1	32.4273	32.5005	32.4397	32.4366	32.2697	32.5106
P51881	Slc25a5	33.5257	33.5374	33.6719	33.6429	33.6443	34.091
P51908;A0A0N4SVL6;A0A0N4SW85	Apobec1	27.7436	27.3568	26.7739	26.1769	27.3411	25.9499
P52293	Kpna2	27.7649	27.6837	25.163	25.0431	27.2468	26.0491
P52480	Pkm	37.0226	36.9837	37.2865	37.1805	37.1876	37.4513
P52480-2	Pkm	31.4675	30.7584	31.554	31.0105	30.5959	30.9934
P52633	Stat6	27.0739	26.9864	26.8826	27.3273	27.4231	27.2882
P52825	Cpt2	27.9522	28.6343	28.7862	28.1157	28.4155	28.6611
Q6NSP9;P52927	Hmga2	26.1848	26.1297	26.1473	26.1177	25.8798	26.4358
P53395	Dbt	27.6912	27.3602	27.8772	27.6446	27.6081	28.1281
P53810;J3QQ30;J3QPW1	Pitpna	32.8552	32.5953	32.8512	32.6563	32.5366	32.5265
Q8JZZ5;P53811	Pitpnb	27.1879	27.0689	26.7005	26.9274	26.1727	25.9861
P53994;Q3TEG7;P59279	Rab2a;Rab2b	30.3195	30.2237	30.3909	30.3144	30.4216	30.5427
P53996-2;P53996-3;A0A0N4SVS6;P53996	Cnbp	29.2982	30.2012	28.0135	29.9643	29.845	28.6913
P54071;D6RIL6	Idh2	31.8781	31.9477	31.9047	31.9218	31.9069	32.3364
P54116	Stom	30.8077	30.7999	31.0831	31.031	31.1309	31.102
P54227;D3Z1Z8;D3Z5N2	Stmn1	30.7268	30.6861	29.7833	30.5236	30.7287	30.0087
Q3TN85;Q8CAP3;P54726	Rad23a	26.969	27.0165	26.9056	27.0527	26.6792	26.7335
P54728	Rad23b	30.1448	30.2894	29.9164	30.1769	29.9677	29.9498
P54775;A0A140LIZ5	Psmc4	32.1191	32.186	31.63	32.1071	32.1981	31.539
P54818	Galc	29.2345	29.5378	29.0603	29.3506	29.5266	29.4835
P54822;E9Q242;E9Q3T7	Adsl	30.0423	29.9429	29.3155	29.9024	29.5662	29.3528
P54823	Ddx6	29.3771	29.3437	29.622	29.6566	29.4979	29.4968
P54923	Adprh	29.7498	29.8177	30.2016	29.5911	29.9596	29.4846
P55065;A2A5K2	Pltp	26.4988	26.8151	24.5246	25.5229	27.5405	26.7703
P55258	Rab8a	29.5489	29.4625	29.9201	29.4268	29.5602	30.1181
P55264;P55264-2;A0A286YCD7	Adk	29.6525	29.7413	30.0718	29.4108	29.9316	29.8002
P55302	Lrpap1	31.6362	31.7421	31.6993	31.8895	31.4791	31.2794
P56380	Nudt2	28.1253	28.2689	27.8209	28.5149	28.5864	27.7275
P56382	Atp5e	27.6499	27.5031	27.1931	27.5282	27.408	27.0667
P56391;A0A140LIU3	Cox6b1	31.5411	31.3746	30.8656	31.4473	31.4346	30.8138
P56394	Cox17	28.1762	28.7509	28.4041	28.48	28.183	26.6387
P56477;F6Z6C6	Irf5	28.8367	28.6649	28.8489	28.4829	28.8425	28.704
P56480	Atp5b	35.296	35.2393	34.9982	35.2773	35.3723	35.1568
Q91YZ2;P56546;P56546-2	Ctbp2	28.1329	28.114	28.0847	28.2966	28.3836	25.4905
P56812;D3Z7Q5	Pdcd5	29.8372	29.7131	29.4725	29.8647	29.7099	29.9784
Q8CFQ9;P56959;G3UXT7	Fus	30.4686	30.3907	29.4959	30.1865	30.2148	30.1753
P57716	Ncstn	28.6069	29.0171	28.5435	28.3033	28.6294	29.4074
P57746	Atp6v1d	29.7987	30.0398	29.3046	29.5807	30.1576	30.055
P57759	Erp29	32.0245	31.5453	31.4877	31.8169	31.6038	32.1159
P57780;A0A1L1SV25;E9Q2W9	Actn4	34.8921	34.7637	34.6233	34.7843	34.7983	34.6409
P57784	Snrpa1	27.8709	27.7126	28.3749	28.0748	27.8002	29.2275
P58021;E9PZ69	Tm9sf2	28.6326	28.6935	28.9805	28.9657	28.5963	28.3795
P58044;G3XA48	Idi1	28.5064	28.6078	28.8338	29.2031	28.762	29.64
P58058	Nadk	29.229	29.0337	28.5316	29.0313	28.8946	29.8205
P58252	Eef2	35.4261	35.3401	35.2905	35.3578	35.2284	35.2244
P58389	Ppp2r4	28.9657	28.9481	29.3835	28.8363	29.2843	29.092
P59325;Q8BVV6;A0A1Y7VNP4;A0A1Y7VJG2	Eif5	30.1085	29.8712	29.9349	30.1416	30.1481	29.9468
P59999;Q3TX55;E9PWA7	Arpc4	33.428	33.513	33.2392	33.2358	33.4479	33.3662
P60122	Ruvbl1	30.2036	29.991	30.0049	30.0807	30.1952	30.0532
P60229	Eif3e	30.9629	30.667	30.6349	30.7897	30.5363	30.1282
P60335	Pcbp1	32.9438	32.8482	32.562	32.7509	32.8563	32.4106
P60605;G3UZX2	Ube2g2	28.7486	28.9572	28.6328	28.8682	28.7423	25.1232
P60670;P60670-2	Nploc4	30.3927	30.0173	30.2728	29.9859	30.1348	30.4053
P60766;P60766-1	Cdc42	32.3312	32.3793	32.4702	32.5195	32.557	32.7018
P60840-2;P60840	Ensa	28.0573	27.9677	26.2122	28.3126	27.8216	27.0528
P60843	Eif4a1	34.3989	34.2212	33.7831	34.2395	34.1658	33.8905
P60867	Rps20	30.4389	30.7588	30.4311	30.6082	30.7881	30.1563
P61021	Rab5b	28.4491	28.8869	26.2537	28.9119	28.8514	25.1936
P61027	Rab10	29.817	30.0029	30.8796	30.2971	30.1375	31.0072
P61028	Rab8b	31.0687	30.7823	31.1312	30.8769	30.6419	30.9287
P61082;F7CDT0;F6WMC0	Ube2m	29.1817	29.9514	29.7681	29.7775	29.3431	28.6705
P61087;A0A0J9YUI1;A0A0J9YU07;Q3V3R8;D3Z4U3	Ube2k	29.6448	29.6239	29.9104	29.7812	29.4924	29.6452
P61089	Ube2n	31.6094	31.6057	31.2503	31.3624	31.4603	31.1531
P61161	Actr2	34.0497	34.2159	33.7046	34.1631	34.1549	33.4957
P61164;A0A494BB86	Actr1a	31.4023	31.3516	31.5309	31.4729	31.6795	31.6302
P61202;P61202-2;A2AQE4	Cops2	29.2044	29.2565	28.959	29.4253	29.4367	28.8393
P61211;F8WIB1	Arl1	28.2789	28.9881	28.3138	28.5631	28.7333	28.5294
P61222	Abce1	29.8337	29.3419	28.7941	29.7597	30.1071	29.3628
P61226	Rap2b	29.8415	29.702	30.459	29.7549	29.8631	30.5134
P61255;B1ARA3;B1ARA5	Rpl26	31.3381	31.2583	31.14	31.54	31.1008	30.7262
P61290;A2A4J1	Psme3	29.5133	29.1587	28.3928	29.1258	29.1326	29.1539
P61327;A0A023T778;Q9CQL1	Magoh;Magohb	28.1628	27.7325	28.0141	28.0355	27.9981	26.1721
P61358	Rpl27	31.9452	31.508	30.8976	31.4669	31.5792	31.1076
P61514	Rpl37a	30.8783	30.5019	30.6508	30.935	30.767	29.9094
P61750;E9Q798;F6UFB9	Arf4	29.0817	29.1126	29.2276	29.0589	29.105	29.8396
P61759;Q3TIR6	Vbp1	29.503	29.3163	29.1718	29.2807	29.2628	29.4755
P61804	Dad1	27.7799	27.8826	27.5703	27.5405	27.9799	28.1817
P61924;A0A2R8VJV3;Q8R3M1	Copz1	29.7762	29.7005	30.0499	30.1382	29.8019	29.3329
P61961;H7BWZ1;D3YW97	Ufm1	29.4286	29.297	29.188	28.9054	28.938	28.5783
P61965;F6Q3W0	Wdr5	25.6268	27.0933	25.1397	27.3492	27.9322	26.54
P61967;D3Z268;D3Z0D6;D3YXN0	Ap1s1	26.9448	26.1718	26.8729	27.023	25.5535	26.0193
P61971	Nutf2	30.1361	29.8824	28.402	29.9713	30.187	28.7727
P61979-2;B2M1R6;P61979;P61979-3;H3BLL4;H3BKD0;H3BK96;A0A286YDM3	Hnrnpk	33.7177	33.5745	33.3382	33.5369	33.6087	33.4511
P61982	Ywhag	34.298	34.6094	34.4426	34.4385	34.5319	34.4269
P62073	Timm10	27.3915	25.4321	26.506	27.9009	27.1859	26.0263
P62075;A0A1W2P7H2	Timm13	29.4698	29.8768	27.7661	29.9154	29.3295	28.6522
P62082	Rps7	32.9846	32.8821	32.4946	32.7874	32.6455	32.5208
P62137	Ppp1ca	32.6739	32.5388	32.5342	32.4659	32.7186	32.7067
P62141	Ppp1cb	29.2956	29.5397	29.2793	29.553	29.3268	29.2591
P62192	Psmc1	30.6267	30.6241	30.7582	30.8687	31.0341	30.6457
P62196;Q8K1K2	Psmc5	31.4932	31.5292	31.2143	31.5968	31.6712	31.3895
P62242	Rps8	32.9648	33.0463	32.7505	32.9657	32.7272	32.6951
P62245;F8WJ41;D3Z712;D3YVB4	Rps15a	30.1363	29.8491	30.1461	30.0025	30.2432	29.9441
P62259;D6REF3	Ywhae	34.9339	35.0027	34.8224	35.078	34.9032	34.7296
P62264;D3YVF4;D3Z7I1	Rps14	31.1646	31.1758	30.8639	31.2155	31.4357	31.1159
P62267	Rps23	31.0053	30.1832	30.5159	30.4134	29.9879	30.3092
P62274	Rps29	28.8926	28.6378	28.5216	29.0471	28.8993	28.9118
P62281;A0A1B0GRR3;A0A1B0GSE8	Rps11	31.6159	31.3023	31.2455	31.3747	31.0809	31.5157
Q921R2;P62301	Rps13	30.5103	30.1911	30.33	30.3007	30.2501	30.5126
P62307	Snrpf	30.171	30.4863	29.5697	30.6747	29.8273	29.6738
P62309	Snrpg	29.4594	29.8987	29.0772	30.0189	29.7914	29.5594
P62311	Lsm3	27.0481	25.5886	26.5353	25.8657	27.0724	27.3722
P62313	Lsm6	27.036	27.2133	27.371	27.5214	26.8924	27.3266
P62315	Snrpd1	29.6302	29.7437	28.9704	29.3613	29.2622	29.475
P62317	Snrpd2	30.5015	30.1398	30.2382	30.2385	30.532	29.4251
P62320	Snrpd3	31.0127	30.3169	30.8633	30.497	30.5711	30.4043
P62331	Arf6	30.4952	30.54	29.9599	30.7458	30.8804	30.7738
P62334	Psmc6	31.567	31.6873	31.0471	31.6696	31.8361	31.519
P62702	Rps4x	32.1788	31.9192	32.0515	32.2026	31.8524	32.1344
P62743;A0A0U1RPS0	Ap2s1	28.8971	29.1007	28.4293	29.0765	28.8534	28.9718
P62748;A0A1Y7VMK3	Hpcal1	30.6264	30.814	30.7658	30.9196	30.9349	30.6903
P62751	Rpl23a	31.6231	31.8902	31.3335	31.7888	31.6249	31.4708
P62754	Rps6	30.9019	31.0508	30.4486	31.257	30.9887	30.1365
P62774;A0A0J9YV46	Mtpn	32.2858	32.0943	32.3288	31.9908	32.3881	32.3708
P62806	Hist1h4a	34.2676	34.3756	34.4323	34.057	34.4549	34.9776
P62814	Atp6v1b2	34.26	34.1178	34.0684	34.1238	34.3248	34.2168
P62821	Rab1A	31.8059	31.7433	31.9049	32.0842	31.8926	32.0607
P62827;Q14AA6	Ran;1700009N14Rik	32.9737	33.1291	32.9119	32.909	33.0175	32.7888
P62830	Rpl23	30.4857	30.2645	30.5139	30.1755	30.4533	30.0056
P62835;A0A0G2JE52;A0A0G2JED9	Rap1a	28.4889	28.8	25.2962	27.8322	28.7523	25.6693
P62843;D3YTQ9	Rps15	31.0163	30.7944	30.2781	31.0387	31.1188	30.0847
P62849-2;P62849-3;P62849;A0A286YEB7	Rps24	30.7799	30.9701	31.1182	30.961	30.8147	31.1229
P62855	Rps26	31.1107	31.0852	31.052	31.1752	30.9441	30.9369
P62874;H3BKR2	Gnb1	32.0365	31.9939	31.8094	32.259	32.1982	31.7511
P62880;E9QKR0;D3YZX3;D3Z1M1;D3Z1T4	Gnb2	33.6883	33.5814	33.738	33.6378	33.5506	33.6585
P62889;A0A2I3BQF4	Rpl30	31.6048	31.4876	31.2045	31.5928	31.6155	30.9588
P62908;D3YV43;A0A140LI77	Rps3	32.1836	32.1117	32.3157	32.3894	32.2337	32.3983
P62911	Rpl32	31.8543	32.1289	31.6328	32.038	32.0502	31.4774
P62918	Rpl8	31.4719	31.3584	30.9635	31.4154	31.3488	30.9256
P62960;A2BGG7	Ybx1	31.9267	32.2172	30.8396	31.9105	31.9456	30.6956
P62962;Q5SX49	Pfn1	35.7056	35.6616	35.3734	35.4786	35.5646	35.3341
P62965	Crabp1	30.2665	29.7132	26.169	29.7491	29.5757	28.4605
P62983	Rps27a	33.6878	33.729	33.6703	33.7092	33.4894	33.1342
P63001;Q3TLP8;P60764;A2AC13	Rac1;Rac3	32.1162	32.1278	32.0654	32.1531	32.1406	32.1074
P63005;P63005-2	Pafah1b1	31.5733	31.5748	31.7122	31.8119	31.7389	31.9949
P63017;Q504P4	Hspa8	36.1459	36.1522	35.9542	36.1661	35.9846	35.986
P63024	Vamp3	29.5655	29.6337	29.757	29.7481	29.8286	29.179
P63028;D3YU75	Tpt1	32.9736	32.8163	32.8619	32.7004	32.7514	32.9499
P63037;B1AXY1;B1AXY0	Dnaja1	30.477	30.2855	29.1336	30.2051	30.1398	29.5061
P63038	Hspd1	33.804	33.8512	33.602	33.8354	33.9115	33.7983
P63073;A0A0G2JGT5;A0A0G2JH04;A0A0G2JFB4	Eif4e	30.365	30.4779	30.5716	30.0937	30.2706	29.7493
P63085	Mapk1	30.8041	30.8206	30.9289	30.7574	30.9597	30.9121
P63087;P63087-2;A0A0G2JGC1;A0A0G2JFF1	Ppp1cc	27.9427	27.926	26.864	28.0008	27.6603	27.2196
Z4YKV1;P63094-2;P63094;Q6R0H7-4;Q6R0H7;A0A571BEI3;P63094-3;A0A571BEM2	Gnas	28.9297	28.593	29.5375	28.8693	28.7917	28.5918
P63101;A0A2I3BQ03	Ywhaz	34.917	34.9499	34.5997	34.9588	34.7931	34.7007
P63168;Q80ZS7	Dynll1;BC048507	31.1691	31.0852	30.6635	31.2164	31.2759	30.9028
P63213	Gng2	28.6151	28.7498	29.041	28.756	28.9516	29.9316
P63260	Actg1	38.6836	38.7033	38.6759	38.6684	38.5724	38.7999
P63276	Rps17	31.3796	31.4521	30.6459	31.6852	31.5038	30.692
P63280;G3UYP0;G3UZL6;Q8CFZ0	Ube2i	29.6653	29.8814	29.2551	29.6952	30.0214	29.0784
P63321;A0A1Y7VL93	Rala	28.7256	28.8983	29.1542	28.8994	28.7047	28.5932
P63325	Rps10	31.5315	31.2233	31.3171	31.7493	31.3686	31.0914
P63328-2;P63328	Ppp3ca	30.0855	30.2389	30.5786	30.0966	29.9939	30.4987
P63330	Ppp2ca	32.0591	32.094	31.2016	32.0874	32.0707	31.3514
P67778;Q5SQG5	Phb	32.013	31.9906	32.0255	32.0616	32.2068	32.444
P67871;G3UXG7;G3UZJ5;G3UZA4;G3UXU2;G3UZX4	Csnk2b	29.1914	29.1404	28.6239	29.1207	29.3254	29.2177
P67984	Rpl22	31.1497	31.6331	31.2942	31.2735	31.538	31.2401
P68033;P63268;P68134;P62737;A0A494B9T3;D3YZY0;D3Z2K3	Actc1;Actg2;Acta1;Acta2	34.8902	35.2401	34.4917	34.9594	35.0058	34.6055
P68037;A0A338P7E5;A0A338P786;A0A338P702	Ube2l3	31.2154	31.6291	31.2516	31.7139	31.6897	31.2642
P68040	Gnb2l1	33.4187	33.5236	32.9591	33.3966	33.2999	33.0428
P68181-4	Prkacb	29.6234	29.4272	29.3833	29.3676	29.8694	29.7363
P68254-2;P68254	Ywhaq	32.9293	32.8252	32.848	33.0082	32.8914	33.0398
P68369;P05214	Tuba1a;Tuba3a	30.9515	31.4049	29.5793	30.9775	31.043	30.2789
P68372	Tubb4b	36.0591	36.1649	35.3562	35.5108	35.725	35.3214
P68373	Tuba1c	36.0255	36.0029	35.731	35.5327	35.6678	35.7301
P68404-2;P68404	Prkcb	30.045	30.1459	29.6533	30.2976	30.532	29.9034
P68433	Hist1h3a	29.7649	30.3909	30.6698	29.7069	30.9891	30.2136
P68510	Ywhah	34.2954	34.18	33.656	34.1898	34.199	33.6901
P70158	Smpdl3a	31.4328	31.3768	31.616	31.3063	31.4681	31.6057
P70168	Kpnb1	32.5507	32.3437	32.2754	32.3453	32.4541	32.1078
P70195	Psmb7	30.6983	30.4549	30.5223	30.8483	30.8179	30.7328
P70202	Lxn	29.7563	29.5943	29.1697	29.6437	29.4566	29.0068
P70245;A2AC29	Ebp	27.5615	23.9597	27.1755	25.0948	25.2442	26.5603
P70268;P70268-2;D6RH37	Pkn1	29.2684	28.9953	29.7711	29.2712	29.4457	29.4493
P70271;Q5SWV3	Pdlim4	29.9286	30.0005	29.8901	30.2257	30.1619	29.424
P70279;A2ALA0	Surf6	24.7468	25.2474	27.0894	25.9311	26.6064	28.2927
P70280	Vamp7	26.5687	26.5633	25.002	26.6668	27.1795	26.873
P70290;B7ZCL8;A2AN84	Mpp1	31.3232	31.429	31.4455	31.3013	31.2675	31.5665
P70296;D3Z1V4;D6RHS6	Pebp1	32.0652	32.0538	31.6525	32.2509	32.2252	31.7142
Q3UGN9;P70297;A2ARJ0	Stam	30.5029	30.5576	31.0902	30.4254	30.1493	29.722
P70303;P70303-3;P70303-2	Ctps2	28.6418	28.6812	28.3126	28.8748	28.8601	29.0612
P70315	Was	29.5735	29.9549	29.8894	29.5292	29.6531	29.9354
Q921W2;P70318;A0A0U1RPD3;D3Z3Y4;A0A0U1RPE1	Tial1	27.9737	27.8725	27.7838	28.2156	27.9465	28.3826
P70333	Hnrnph2	31.531	31.9666	31.407	31.8634	31.8084	31.4324
P70349	Hint1	32.1596	32.5913	32.0598	32.5795	32.6566	32.3284
P70362	Ufd1l	28.3858	28.3398	28.6608	28.5054	29.172	28.5701
P70372	Elavl1	31.4217	31.4314	30.7939	31.3556	31.3217	30.7854
Q4FE56;P70398	Usp9x	30.0003	29.91	30.3978	30.008	30.094	30.1225
P70404	Idh3g	29.7268	29.5097	29.6224	29.3212	29.6498	28.8563
P70429;F8WJB9;E9PVP4;P70429-2;A0A1Y7VJA2	Evl	31.5976	31.6658	31.488	31.7381	31.9411	31.0866
P70441	Slc9a3r1	30.3698	30.7965	30.1637	30.7785	30.7643	30.5005
P70444	Bid	27.6699	27.4711	26.6008	27.5524	27.891	27.9718
P70445	Eif4ebp2	26.3505	26.9914	26.1374	26.7401	26.5101	25.9389
P70452	Stx4	28.0429	27.9696	28.4433	27.9572	27.9979	27.574
P70460	Vasp	30.8358	30.7889	31.094	30.7905	30.7604	30.6317
P70665;A0A1N9M4K1;A0A1L1SU77;P70665-2	Siae	28.3366	28.1359	27.704	28.331	28.2983	27.8217
Q60817;P70670	Naca	32.013	32.0592	31.1408	32.0291	32.0359	32.1044
P70677	Casp3	28.6509	28.8727	29.0319	29.1336	29.207	29.4112
P70697;A0A0A0MQG7	Urod	27.773	27.5272	27.1206	27.5939	27.5202	25.6559
P70699	Gaa	29.2178	29.1607	29.6375	29.1101	29.0204	29.0042
P80313;A0A0N4SV00	Cct7	32.1633	32.0999	32.0066	32.1986	32.2746	32.0875
P80314	Cct2	33.4437	33.5733	33.3732	33.5705	33.5666	33.4119
P80315;G5E839	Cct4	32.5177	32.455	32.3412	32.4895	32.474	32.2684
P80316	Cct5	33.2402	33.257	33.1271	33.2353	33.1677	32.9786
Q52KG9;P80317	Cct6a	32.7267	32.6063	32.5215	32.7474	32.7102	32.7042
P80318;E9Q133;Q3U0I3;F6Q609	Cct3	33.1793	33.2442	33.0351	33.2174	33.2105	33.1357
Q3UKN6;P81117	Nucb2	28.8439	28.7515	29.188	29.0024	28.6539	29.7648
Q3UXJ2;P82198	Tgfbi	25.8992	25.9124	25.6267	24.549	26.956	26.0528
P82343;P82343-2;D6RHA2	Renbp	31.3849	31.3663	31.1136	31.32	31.4838	31.4879
P83741-4;P83741-5;P83741;P83741-2;P83741-3	Wnk1	26.7811	27.502	25.681	27.1856	26.0966	26.8149
P83870	Phf5a	27.9646	27.8958	27.8063	27.5961	27.5751	27.6132
P83877;F8WGE7	Txnl4a	26.7824	26.6967	26.4901	26.6193	26.5922	25.7254
P83917;Q7TPM0;Q9CYJ8	Cbx1	28.4265	28.5414	28.585	28.7262	28.2261	28.7844
P84078;P61205;Q8BSL7	Arf1;Arf3;Arf2	33.1048	32.9944	33.3895	32.9815	33.0272	33.3126
P84084	Arf5	29.4652	28.6737	29.6071	29.6455	29.7326	29.308
P84089;G3UW85;A0A1W2P7H9;A0A1W2P7T3	Erh	31.2778	30.8254	30.6887	30.9102	30.6529	30.0592
Q3TWV4;P84091	Ap2m1	30.366	30.2638	29.5925	30.2749	30.2415	30.4211
P84096	Rhog	32.1934	32.1596	32.2793	32.3181	32.2815	32.1628
P84104-2;P84104	Srsf3	31.1919	31.2638	31.0373	31.4464	31.0171	31.2345
P85094	Isoc2a	27.4354	27.5213	28.0027	27.5096	27.7534	27.4815
P97287-2;P97287	Mcl1	27.1132	26.8158	26.1918	26.9048	27.0987	26.4623
P97298	Serpinf1	26.6276	26.7558	27.3677	26.2857	26.9041	28.4938
P97310	Mcm2	28.7235	28.6218	28.0715	28.2242	27.9841	27.8965
P97311;Q3ULG5	Mcm6	29.789	29.241	28.9355	28.9531	29.1594	29.4326
P97315	Csrp1	31.5067	31.7115	31.0379	31.6533	31.5043	30.7335
P97351	Rps3a	32.6684	32.485	32.2029	32.5099	32.4641	32.5348
P97355;E9PZ58	Sms	27.7809	27.4632	27.785	27.486	27.2893	26.4664
P97363	Sptlc2	26.5909	26.5884	26.8227	26.8253	26.8295	25.691
P97369;A8XU21	Ncf4	31.4131	31.2811	31.3426	31.1787	31.3016	31.5745
P97370	Atp1b3	30.5303	30.4913	30.5653	30.5181	30.2646	30.0729
P97379-2;P97379;A0A0J9YTQ8	G3bp2	29.3093	29.5593	28.9718	29.58	29.2927	29.0058
P97384;D3Z7U0	Anxa11	31.4392	31.5705	31.8852	31.6236	31.5626	32.0737
P97390	Vps45	27.2587	26.9172	27.7181	27.1284	26.9419	27.4402
P97429;A0A0N4SW89;A0A0N4SV57;D3Z0S1;F7ANV6;S4R1F2	Anxa4	35.0262	35.1206	34.9253	35.0769	35.1917	35.0893
P97449	Anpep	33.3135	33.7025	33.8237	33.5716	33.8757	33.7443
P97450;E9QAD6	Atp5j	29.802	29.9528	29.6897	29.6176	29.867	29.5269
P97470	Ppp4c	27.9084	27.7201	27.1534	27.8644	27.6155	27.615
P97484;E9Q6M9;D3Z3W9;A0A0B4J1F3;F8VQ94;A0A0U1RP96	Lilrb3;Lilra6;Pira2	27.5267	27.3952	27.524	26.3688	27.8517	27.6763
P97494	Gclc	28.6266	28.0639	29.0083	28.9454	28.5028	29.1657
P97742	Cpt1a	24.5151	25.8177	25.2162	25.8402	26.3043	26.5733
P97765;P97765-2	Wbp2	27.4273	27.1453	27.7823	27.5383	27.532	27.2838
P97797-2;P97797	Sirpa	31.6434	32.059	31.5681	31.7238	31.7922	31.3709
P97807-2;P97807	Fh	30.9755	31.2013	30.8172	31.1716	31.2452	30.9632
P97821	Ctsc	32.9547	32.9098	31.7423	32.2775	32.4796	31.4793
P97822-2;P97822;E9Q5H2;E9PZF5	Anp32e	28.6454	28.5959	28.8596	28.5276	28.606	28.3326
P97823;J3QP56;P97823-2;D3Z111;D3YUG4	Lypla1	29.9844	30.1928	30.2824	30.099	30.2171	29.2801
P97825	Hn1	29.0896	29.4351	28.5066	29.0648	28.7152	28.0234
P97855	G3bp1	31.3078	31.1512	30.8051	31.1481	31.0947	30.8991
P98086	C1qa	29.4477	30.0322	30.072	29.834	30.123	29.5162
P99024	Tubb5	34.3741	34.2793	33.7841	33.8195	33.9486	33.6902
P99026	Psmb4	31.5433	31.6706	31.3472	31.6372	31.6673	31.6115
P99027;A0A5F8MPY2	Rplp2	33.2632	33.317	33.1328	33.3387	33.0326	33.1057
P99028	Uqcrh	29.1149	29.464	29.2726	30.0221	30.0589	29.4848
P99029-2;P99029;G3UZJ4;H3BJQ7;A0A494BAZ4	Prdx5	34.4148	34.3149	34.6789	34.4239	34.3722	34.8941
Q00519	Xdh	32.6154	32.5758	32.1267	32.5656	32.6969	32.1986
Q00612	G6pdx	34.8002	34.7377	34.6458	34.9762	35.1009	34.8654
Q00899	Yy1	25.7816	25.8022	25.931	25.5295	25.2887	25.5976
Q00PI9	Hnrnpul2	31.0256	31.1076	31.0166	31.066	31.1209	31.1011
Q01320	Top2a	26.4455	26.6647	26.7091	24.7851	26.6388	24.6604
Q01853	Vcp	34.7695	34.7328	34.7079	34.8967	34.9289	34.6918
Q02053	Uba1	33.9313	33.9323	33.8194	33.9173	34.0033	33.8808
Q02105	C1qc	29.6995	30.2062	29.4125	30.5971	30.46	29.547
Q03265;D3Z6F5	Atp5a1	34.8337	34.8795	34.977	34.8623	35.0374	35.2322
Q03958;G3UYF9;A0A3Q4EBT3	Pfdn6	29.3424	29.3866	28.4386	29.5075	29.2748	28.5459
Q03963	Eif2ak2	25.9619	27.3787	28.8588	24.4238	27.3128	28.4659
Q04447	Ckb	35.0372	35.2151	34.8841	35.1503	35.3491	35.0825
Q04899	Cdk18	28.515	28.6106	28.7899	28.5619	28.4815	28.7208
Q05117	Acp5	27.9309	27.8756	27.1015	23.9447	25.2434	26.4857
Q05144;A0A2R8VHH0	Rac2	30.0135	29.8005	30.9995	30.2801	30.1066	30.6918
Q05816	Fabp5	36.0209	36.4593	35.7679	36.0825	36.2541	35.6378
Q05921;S4R1J5;S4R2R4;Q3T9T6	Rnasel	26.6213	25.2288	27.5885	24.5678	24.7744	25.8275
Q05D44	Eif5b	30.7561	30.7517	30.1305	30.6661	30.7013	29.9058
Q06138	Cab39	29.8069	29.8196	30.0539	30.0017	30.02	30.044
Q06185;Q8BTB6	Atp5i;Atp5k	28.672	28.9846	30.1814	28.8647	29.0314	30.562
Q07113	Igf2r	30.3855	30.3256	30.2903	29.8923	30.0603	30.0707
Q07417	Acads	31.1681	31.1478	31.1287	31.2611	31.2696	31.1235
Q07797	Lgals3bp	33.5227	33.1201	33.0725	32.1471	32.1988	32.2166
Q08024-2	Cbfb	28.6473	28.4626	27.74	28.2765	28.7907	28.0376
Q08857	Cd36	31.3621	31.5187	31.7372	32.1865	32.1935	31.9935
Q11011;F6QYF8;E9Q039;E9Q6F4	Npepps	30.6948	30.6047	30.991	30.6749	30.6797	31.3605
Q11136	Pepd	31.838	31.9338	31.7524	31.9589	31.9706	31.9313
Q14CH1	Mocos	28.8573	28.7847	28.9781	28.7307	28.9179	29.1206
Q1HFZ0;H3BKN0;Q1HFZ0-2	Nsun2	29.1729	29.1946	28.8237	29.1647	28.9302	28.7147
Q80XR6;Q20BD0;Q99020	Hnrnpab	31.7922	31.8777	31.695	31.8927	31.6939	31.408
Q2EMV9	Parp14	27.3018	27.2278	28.6824	27.7549	26.8785	27.9233
Q2TBE6;A0A494BBQ4	Pi4k2a	27.3057	27.3794	28.0778	27.3752	27.741	28.4712
Q3B7Z2;Q3B7Z2-2	Osbp	29.1607	28.9442	28.9182	28.6459	28.5408	28.8856
Q3TBW9;Q9DAR7	Dcps	27.5817	27.519	25.5282	27.7092	27.8409	26.2873
Q3TC93;A0A1W2P6R8	Hs1bp3	28.2284	28.2235	27.8566	27.7286	28.1824	28.0087
Z4YJY0;Q3TCJ1;D3Z4D8	Fam175b	28.2698	28.6972	27.9801	28.1208	28.0669	28.0432
Q3TCN2;Q3TCN2-2	Plbd2	31.7523	31.7351	30.9904	31.2822	31.517	31.1752
Q3TCU5;Q9R233-2;Q9R233;G3UZZ2;A0A3Q4EGL0	Tapbp	29.9191	29.6622	30.4049	29.8449	29.5932	30.1814
Q3TDD9	Ppp1r21	28.4068	28.3294	27.7833	27.9404	28.3807	27.5659
Q3TDN2-2;Q3TDN2	Faf2	27.6429	27.3984	27.4638	27.6022	27.4438	27.3418
Q3TE40;Q62193	Rpa2	26.757	26.46	25.6205	25.6477	25.8421	25.2717
Z4YKB8;Q3TEA8-2;Q3TEA8;A2AM65;Z4YKA3;Q3TEA8-3	Hp1bp3	27.0253	26.6995	27.6141	26.9135	27.1837	27.8505
Q3TFP0;Q9R0U0-3;Q9R0U0-2;Q9R0U0;A3KG57	Srsf10;Srsf12	28.6351	28.6396	28.9084	28.8915	28.8993	29.2175
Q6ZWQ5;Q3TGS7;Q3V2H3;O70493	Snx12	30.2204	29.9244	30.2257	30.2158	30.2852	30.2874
Q3THE2;Q9CQ19	Myl12b;Myl9	28.8719	28.7069	28.4866	29.141	28.8326	29.0641
Q3THK7	Gmps	29.2166	29.2867	29.4564	29.2213	29.2399	29.1905
Q3THS6;A0A0U1RNT6;A0A0U1RNK6	Mat2a	30.1888	29.9091	30.075	30.1616	29.8778	29.5712
Q3TIX9	Usp39	27.016	26.6718	26.0771	26.8919	26.8271	25.9222
Q3TL72;Q8C878;Q8C878-2	Uba3	27.3935	28.0241	27.5791	27.8215	28.2919	28.5842
Q80ZP8;Q3TMX5;Q9CXI5;F6USD5;F6T4L3	Manf	30.259	30.2097	29.9768	30.3223	30.1173	29.8289
Q3TPM3;Q9WTX6	Cul1	26.9459	27.143	26.2665	26.7274	26.8182	26.2591
Q3TPX4;E9PZ92	Exoc5	26.5556	24.5383	25.7153	26.9772	26.7757	26.1007
Q3TRM8;E9Q8S8;E9Q3Z4	Hk3	32.941	32.9124	33.0127	32.9408	33.1374	32.9666
Q3TSA8;Q8K021	Scamp1	27.1715	27.4619	26.9247	27.6486	28.1285	27.176
Q3TUQ7;Q5EG47;Q8BRK8	Prkaa1;Prkaa2	24.7556	27.0263	25.7952	26.9181	27.1855	26.8047
Q3TVK3;Q9Z2W0;Q8BPW9	Dnpep	30.2703	30.1616	29.6551	30.3104	30.2517	29.9567
Q3TW96;Q3TW96-2	Uap1l1	33.9818	33.8389	33.7656	33.8659	33.9788	33.6454
Q3TWW8	Srsf6	29.5001	29.5421	29.3207	29.5376	28.9379	29.4743
Q3TXN1;Q8VDQ1-2;Q8VDQ1	Ptgr2	28.8138	28.9701	28.889	28.4043	28.5545	28.318
Q3TXS7	Psmd1	31.8841	31.9917	31.8795	31.886	32.0034	32.0391
Q3TXV4;Q921E2	Rab31	28.7559	28.8861	28.7134	28.8012	28.6057	29.2809
Q3U0I9;Q8CFD4	Snx8	27.2232	27.6241	28.8566	27.055	27.3172	28.1793
Q3U0V2	Tradd	29.0619	29.3599	26.8563	29.0525	28.9847	26.0574
Q3U1J4	Ddb1	30.6686	30.1832	30.3572	30.3638	30.3202	30.4975
Q3U1Z5;Q3U1Z5-2	Gpsm3	29.5078	29.6006	29.113	29.7566	29.6741	28.5485
Q3U2G2;Q61316	Hspa4	33.4685	33.4027	33.1639	33.3951	33.4666	33.1006
Q3U3M9;Q9JKF4-2;Q9JKF4;Q9JKF4-3	Clec4n;Clec6a	27.0702	27.1995	26.0328	28.5816	25.2008	25.8979
Q3U487;Q3U487-2	Hectd3	26.6461	26.329	25.8597	26.5512	26.132	25.9398
Q3U4W8;P56399	Usp5	32.2697	32.3028	32.6101	32.2971	32.364	32.6192
Q3U5Q7	Cmpk2	31.1834	31.1104	30.5709	30.5447	30.8678	30.4234
Q3U741;Q501J6;Q3TU25;Q501J6-2	Ddx17	29.9166	29.5894	29.5787	29.7304	29.9212	29.3184
Q3U7R1;Q3U7R1-2	Esyt1	32.9408	32.9213	33.1545	32.9295	33.0129	33.3412
Q3U816;Q9Z2G9	Htatip2	29.8288	29.6482	29.5167	29.8117	30.0534	30.148
Q3UBG2;Q3UBG2-2	Pid1	29.7941	29.7911	29.7533	29.2472	29.3223	29.0547
Q3UCV8;A0A2I3BRS5	Otulin	26.017	25.365	26.1274	25.3666	26.0238	26.5285
Q3UDE2	Ttll12	28.339	28.6513	29.1151	28.1869	28.4965	28.7828
Q3UDM0;Q921Y0;Q8BPB0;Q921Y0-2	Mob1b;Mob1a	28.5868	28.6775	28.5576	28.574	28.513	29.4215
Q3UDW8-2;Q3UDW8	Hgsnat	27.5758	28.1961	29.2089	27.9364	28.5215	27.8329
Q3UE37	Ube2z	27.3852	27.0549	26.76	27.7084	27.7508	26.6952
Q3UE92;Q6P1B1;A0A494BBG8;S4R1I3	Xpnpep1	29.6704	29.4075	28.9418	29.7367	29.7694	28.9857
Q3UEB3-3;Q3UEB3-2;Q3UEB3	Puf60	28.4301	28.2983	28.2293	28.0466	28.1081	28.2745
Q3UGB5;Q9JII5-2;Q9JII5;D3Z4J1	Dazap1	29.5954	29.3736	28.865	29.4769	29.8202	29.0087
Q3UGC7;Q66JS6	Eif3j1;Eif3j2	30.1375	29.9604	30.258	30.2383	30.1808	30.2983
Q3UGR5	Hdhd2	27.3235	26.8214	27.4299	26.9441	27.0957	27.0576
Q3UHD6-2;Q3UHD6;A0A0G2JF85	Snx27	27.5031	28.0998	27.5199	27.8601	27.8461	27.7259
Q3UHX2	Pdap1	29.2742	29.6022	28.6814	29.1375	29.3068	27.9456
Q3UI43	Babam1	26.6099	28.5957	25.706	27.6796	27.5552	26.428
Q3UID0;Q6PDG5-2;Q6PDG5	Smarcc2	29.1809	29.5285	28.938	29.4364	29.3677	28.7239
Q3UIR3-2;Q3UIR3	Dtx3l	27.8371	27.6169	27.9123	26.865	27.0663	27.3857
Q3UJB0;A0A494B9S9	Sf3b2	28.9751	29.0298	29.6686	29.0105	29.2505	28.9663
Q3UKJ7;Q3UKJ7-2	Smu1	27.9358	28.331	27.6599	27.7918	27.9164	25.7279
Q3UL36;A0A140LIS5;Q3UL36-2	Arglu1	26.7366	27.2762	27.1968	27.8409	27.1623	26.826
Q3ULB1;Q921W7;P47226-2;P47226	Tes	28.4865	28.9672	28.9431	28.8362	29.0609	28.4442
Q3ULJ0-2;Q3ULJ0	Gpd1l	28.1523	28.0836	27.9493	28.2895	28.0517	28.4684
Q3ULW8-2;Q3ULW8;A0A5H1ZRP0	Parp3	27.2536	27.1254	28.2897	27.1957	27.2989	28.0325
Q3UM45	Ppp1r7	29.5348	29.4874	29.731	29.7012	29.5211	29.9507
Q3UMA3;Q99LI8	Hgs	28.8059	28.7297	29.1132	28.1677	28.4855	28.3289
Q3UMB5;Q3UMB5-2	Smcr8	25.9298	26.462	26.2633	25.9913	26.3358	27.1288
Q3UMB9	Kiaa1033	29.3763	29.3518	29.6214	29.4926	29.6701	30.0789
Q3UMU9-4;Q3UMU9-2;Q3UMU9;Q3UMU9-3;Q9JMG7;Q9JMG7-2	Hdgfrp2;Hdgfrp3	26.4815	26.4739	26.0139	25.6519	26.4788	25.7009
Q3UMW8	Cln5	24.6496	25.0244	25.2666	26.8073	27.233	26.6784
Q3UND0;Q3UND0-2	Skap2	31.0563	30.9389	31.3781	31.0393	30.9159	31.1592
Q3UPH1	Prrc1	29.2007	28.9596	28.2557	28.7873	29.077	28.2942
Q3UPL0;Q3UPL0-2;S4R2A9	Sec31a	31.0843	31.0931	30.771	31.2055	31.2393	30.7618
Q3UPV6;E0CXZ9;A0A571BF54;P62482;A0A571BGH0;A0A571BEM7	Kcnab2	31.2856	31.2016	30.5808	31.3352	30.9727	30.6415
Q3UQ44	Iqgap2	29.9701	30.0158	30.2601	30.0522	30.3937	30.7194
Q3UQN2;F6RG68;A0A286YDL7;J3QPQ1;Q3UQN2-2;Q3UQN2-3;A0A286YCL2	Fcho2	28.1561	28.7916	28.7954	28.399	28.6747	28.4425
Q3UUG6-2;Q3UUG6;A0A0J9YUB2;Q8BRB6	Tbc1d24	25.5853	25.4862	27.9413	25.8999	27.6428	27.6217
Q3UVG3	Fam91a1	25.9225	26.6385	26.0147	26.0594	26.6978	27.3738
Q3UVL4;Q3UVL4-2	Vps51	25.807	26.3136	26.0814	26.1785	25.4519	26.6486
Q3UW53;E9PYV4;D3Z233	Fam129a	30.5409	30.3293	30.1159	31.1393	30.9308	30.6948
Q3UZ39;Q3UZ39-3	Lrrfip1	30.3645	30.4991	30.0297	30.4151	30.2459	29.3558
Q3V117;Q91V92	Acly	32.1134	32.123	31.9352	32.3453	32.2482	31.9865
Q3V3R1	Mthfd1l	28.4737	28.3472	29.0939	28.1428	28.5072	28.4606
Q3V4B5;B7ZNP3	Commd6	28.7206	28.7156	29.0001	29.1089	28.9267	28.2665
Q45VK7;Q45VK7-2;F6QLS2;A0A1L1SS48	Dync2h1	27.1116	27.337	27.1766	27.0495	26.8224	26.2565
Q4LDD4-2;Q4LDD4;Q4LDD4-3;E9PUB0	Arap1	30.58	30.5027	30.647	30.39	30.688	30.4468
Q505F5;E9PV22	Lrrc47	28.2803	28.5279	25.8969	28.4729	28.5782	28.2803
Q569Z6;Q8BZN7	Thrap3	30.004	29.8243	29.3228	29.9877	29.5632	28.8012
Q571E4;Q8CC47	Galns	30.4223	30.4753	29.7884	30.2693	30.3068	30.0918
Q58A65-2;Q58A65;Q58A65-5;F6SH61;Q58A65-6;A0A0R4J196;F8WH31;E9PUD1;Q58A65-3;Q58A65-4;Z4YMB8	Spag9	29.7731	29.5784	29.6434	29.8992	30.063	29.558
Q5F258;Q68FF6	Git1	26.7347	26.902	26.0286	26.2307	26.7862	26.9912
Q5F285	Tmem256	25.4021	27.4761	25.6059	27.192	26.9673	25.4509
Q5FWK3;A2AH25	Arhgap1	30.505	30.7727	30.737	30.0029	30.1766	30.0855
Q5KU39	Vps41	28.5591	28.5203	28.2423	28.3349	28.4336	29.0551
Q5PPR2;Q6P1Y9;Q8R3S6	Exoc1	27.5112	27.566	28.0289	27.7042	27.8661	28.5103
Q5RKN9;P47753	Capza1	32.5786	32.7365	32.3524	32.4668	32.5587	32.6093
Q5S006	Lrrk2	27.8907	28.3835	26.5135	28.2772	25.7397	24.6853
Q5SSZ5;A0A5F8MP98;A0A5F8MPF2	Tns3	30.154	29.8507	29.7745	29.8537	29.9359	29.3712
Q5SU71;Q61510;Q5SU72	Trim25	28.5397	28.1739	28.0076	28.2712	28.2477	27.1389
Q5SUA5	Myo1g	31.1076	31.1884	31.0022	31.2218	31.1369	31.2019
Q5SUF2;Q5SUF2-3;Q5SUF2-2	Luc7l3	27.6966	27.6228	27.6634	27.8972	27.8362	27.1496
Q5SUH7;Q5SUH6;Q99KN9;Q99KN9-2	Clint1	30.1617	30.3293	31.0381	30.5792	30.3991	30.6659
Q5SUR0	Pfas	28.4021	29.0084	28.8785	28.0804	28.2503	28.2539
Q5SUT0;Q5SUS9;Q61545	Ewsr1	29.4236	29.3743	28.4868	29.3061	29.4944	28.4112
Q5SV41;P53808	Pctp	28.2328	28.3285	27.2201	28.3096	28.5278	27.9829
Q5SWN2;Q8VEE4	Rpa1	26.602	25.3212	26.1003	26.6253	25.7988	25.5477
Q5SWP3	Nacad	27.7513	24.8134	28.9068	25.0194	27.6474	26.1939
Q5SXR6;Q68FD5	Cltc	35.9896	35.9673	35.7469	35.9694	35.9997	35.863
Q5XJY5	Arcn1	31.5178	31.4337	31.4228	31.5038	31.4716	31.4947
Q60597;Q60597-3;Z4YJV4;Q60597-2;Q60597-4	Ogdh	32.3411	32.3794	31.9251	32.3033	32.4495	32.3232
Q60605-2;A0A1W2P6F6;A0A1W2P7Q9;Q60605;A0A1W2P6G5	Myl6	34.4534	34.1508	33.9486	34.2378	34.4908	34.0685
Q60631;B1AT92;Q60631-2	Grb2	31.5339	31.5355	31.5753	31.4787	31.5182	31.2942
Q60648	Gm2a	30.8144	30.3864	30.8619	30.6431	30.3941	30.7002
Q60668-3;Q60668;F6ZV59;G5E8G0;G3X9W0;Q60668-4;Q60668-2;F6SHF3	Hnrnpd	32.1716	32.026	31.7236	32.0624	32.192	31.8627
Q60676;F7BX26	Ppp5c	29.0076	29.1176	28.8741	29.2877	29.1803	29.4352
Q60692	Psmb6	31.0546	31.2522	30.6656	31.1917	31.0901	30.6175
Q60710	Samhd1	33.5103	33.2378	33.2007	32.9481	32.926	33.0048
Q60715-2;Q60715;E9Q7B0	P4ha1	27.6218	27.6122	28.5147	27.7669	27.9237	29.0464
Q60737	Csnk2a1	28.2656	28.4326	28.413	28.4194	28.1279	28.3789
Q60749	Khdrbs1	29.1184	29.3628	29.0182	29.2972	29.2965	28.8705
Q60766-2;Q60766	Irgm1	28.2777	27.8601	29.3238	28.027	27.9207	28.8696
Q60770;Q60770-2	Stxbp3	29.32	28.9549	29.0792	28.8991	29.0631	29.3531
Q60787;B1ATD1	Lcp2	26.3863	26.642	27.3557	26.6245	26.5894	26.7648
Q60854;F8WIV2;K7E6F1	Serpinb6;Serpinb6a	34.0495	34.0172	34.0303	33.9057	34.0991	34.2656
Q60855;F7D1J2	Ripk1	28.7248	28.6035	28.3217	28.2306	28.5105	29.146
Q60864	Stip1	32.9287	32.9935	32.6256	33.0103	32.8408	32.5135
Q60865	Caprin1	30.7864	30.464	30.2995	30.7747	30.6912	29.9724
Q60931;J3QMG3	Vdac3	29.844	30.2227	30.7257	30.1954	30.3018	30.4192
Q60932-2;Q60932;F2Z471	Vdac1	32.2593	32.4699	32.5255	32.3676	32.57	32.9648
Q60953-2;Q60953;F7BTZ2;D3Z3A6;D3YXR5	Pml	29.0925	28.8143	29.0162	28.5988	28.7067	29.0428
Q60960	Kpna1	29.6748	29.3915	28.584	29.6018	29.382	28.7583
Q60963;E9Q330	Pla2g7	25.608	27.5	27.4012	27.6994	27.1778	28.127
Q60972	Rbbp4	31.0341	31.15	30.633	30.8604	30.8085	30.2194
Q61029-3;Q61029;Q61033-2;Q61029-4;Q61029-2	Tmpo	28.7286	28.9359	28.9926	28.9827	29.0052	28.8782
Q61035	Hars	30.5892	30.4629	30.46	30.5897	30.5316	30.6567
Q61074;A0A0J9YVG0	Ppm1g	28.1428	28.4354	27.941	28.471	28.1001	27.9117
Q61081;A0A1L1STC0	Cdc37	30.6207	30.5386	30.0165	30.4569	30.7643	30.108
Q61093	Cybb	31.6607	31.62	32.5458	30.4194	30.2657	32.0992
Q61102	Abcb7	25.8707	25.9395	25.736	26.3113	25.9504	26.4028
Q61152;Q3V441	Ptpn18	28.2703	28.0475	28.4204	28.3724	27.6665	28.4677
Q61160	Fadd	26.0131	26.0271	25.9267	26.5545	26.9618	25.8868
Q61166	Mapre1	31.3916	31.4235	31.3031	31.2923	31.2675	32.0099
Q61171;D3Z4A4	Prdx2	32.8321	33.0363	32.8349	32.9061	33.045	32.9307
Q61176	Arg1	30.2134	30.6278	30.6629	30.2942	30.5541	30.6848
Q61187;A0A1B0GS09	Tsg101	27.4946	27.6944	27.655	27.7309	27.7813	28.7142
Q61206;A0A1L1SVK0;A0A1L1SQ76;A0A1L1SRD0	Pafah1b2	29.871	29.7382	29.6446	29.7592	30.0309	29.9035
Q61233	Lcp1	36.7229	36.8412	36.6472	36.7269	36.8872	36.7078
Q61239	Fnta	27.8984	27.8118	27.6449	27.6772	27.9002	27.053
Q61249	Igbp1	27.9423	28.268	27.1874	27.2232	27.6201	27.1812
Q61263;A0A087WNN8	Soat1	27.4828	27.3624	27.6821	27.4706	27.2751	27.9463
Q61334	Bcap29	27.4205	27.3404	27.441	27.2144	27.033	26.0259
Q61335	Bcap31	29.9063	30.0239	30.3111	30.1522	29.9434	29.8467
Q61411;Q61411-2;C0H5X4;P32883-2;P32883	Hras;Kras	28.8255	28.8493	28.7783	28.1114	28.508	28.1509
Q61425	Hadh	29.7718	29.7695	29.821	29.5868	29.9366	30.4323
Q61462;Q61462-2	Cyba	28.8156	29.1631	29.8744	27.9076	27.8734	29.3484
Q61549	Emr1	30.5875	30.6237	32.035	30.4433	30.0198	32.1973
Q61598;Q61598-2;A0A1Y7VL99	Gdi2	35.0099	34.7492	34.724	34.8848	34.7983	34.7984
Q61599	Arhgdib	33.7574	33.7976	33.3371	33.8529	33.8599	33.3685
Q61635;A0A1L1SQM2	Ifi47	25.9757	25.8728	27.1541	24.6366	24.3897	25.7197
Q61655;Q8R3C7;Q8BZY3	Ddx19a;Ddx19b	29.5639	29.1091	28.8392	29.0719	28.9998	28.3255
Q8BTS0;Q61656;S4R1I6	Ddx5	32.4249	32.3118	32.3425	32.3784	32.5196	32.4712
Q61686	Cbx5	27.5595	24.0987	24.9705	26.9239	26.9143	25.3807
Q61699-2;Q61699;E9Q0U7	Hsph1	30.5927	30.8298	29.8415	31.0202	30.7129	30.321
Q61768;E9QAK5	Kif5b	31.6738	31.5785	31.6879	31.6268	31.6759	31.7975
Q61792;A2A6H0;A2A6G9	Lasp1	33.5326	33.4095	33.4103	33.5075	33.5493	32.9921
Q61830	Mrc1	31.9088	31.987	32.889	31.5483	31.589	32.2962
Q61881;D3Z6N3	Mcm7	28.8952	28.5996	28.3751	28.1089	28.1284	27.7019
Q61937;Q9DAY9;Q5SQB0;Q5SQB5	Npm1	32.7427	32.5531	32.124	32.7284	32.6469	32.0971
Q61941;E9Q8F4;Q8C9V5;Q8BGK0	Nnt	28.1093	27.8707	27.8731	27.8718	28.0101	28.7293
Q61990;Q61990-2;A0A2R8VHP9;A0A2R8VHN3	Pcbp2	31.1439	31.1853	30.9921	31.0388	31.2373	31.0856
Q62048;D3Z375;Q62048-2	Pea15;Pea15a	31.9784	32.2067	32.3162	31.9112	32.1571	32.2162
Q62086	Pon2	28.5781	29.1493	29.1654	29.0329	29.3276	29.312
Q62087	Pon3	29.9537	30.0355	29.9545	29.9762	29.9813	29.1946
Q62093	Srsf2	30.9242	30.88	30.6475	31.0241	30.886	30.3648
Q62159;H3BL56;A0A0G2JEP8	Rhoc	27.9448	28.0123	26.1366	27.9042	28.092	26.7031
Q62167;P16381	Ddx3x;D1Pas1	31.9809	31.8776	32.034	31.9649	32.0534	32.0064
Q9D8L3;Q62186	Ssr4	29.4288	29.2103	29.748	29.5276	29.6425	30.0376
Q62189;D3Z0S6	Snrpa	27.4023	27.5238	27.9476	27.1229	27.1224	27.6317
Q62192	Cd180	32.1194	32.3287	31.894	31.8455	32.0581	31.7413
Q62241;A0A3B2W450;A0A3B2WCR6	Snrpc	28.3839	28.9742	27.9534	28.3981	28.5743	28.2922
Q62261;Q62261-2;A0A0A0MQG2	Sptbn1	30.2238	29.6964	29.8524	29.7325	29.8412	29.802
Q62318;Q62318-2	Trim28	31.2615	31.1893	30.9409	31.1243	31.1084	30.4533
Q62348	Tsn	30.3749	30.1752	30.0389	30.3227	30.5129	30.1469
Q62351;Q8C872	Tfrc	28.993	29.6785	29.9839	28.8737	29.2952	29.733
Q62376;A0A1B0GRR8;Q62376-2;A0A1B0GR44	Snrnp70	28.0297	28.322	27.0445	28.5103	28.0229	27.5064
Q62418-3;Q62418-2;Q62418	Dbnl	31.7002	31.7524	31.5107	31.6258	31.7198	31.2507
Q62419;A0A3B2W7K0	Sh3gl1	29.5636	29.7317	29.5263	29.5411	29.8172	29.767
Q62425;A0A0N4SVQ1	Ndufa4	30.1309	30.3647	30.7244	30.3657	30.371	30.9411
Q62426	Cstb	34.8901	34.6928	34.6503	34.8157	34.5616	34.2548
Q62433	Ndrg1	25.5057	26.3888	26.3934	26.3751	26.9257	26.8103
Q62446;A0A1Y7VLK0;A0A1Y7VMJ9	Fkbp3	28.6261	28.946	28.8449	28.8468	29.005	28.2853
Q62465	Vat1	34.2449	34.2709	34.3086	34.3029	34.4446	34.3472
Q62523;Q7TQE2	Zyx	29.5254	29.8286	29.208	29.6015	29.6473	29.2794
Q63810-2;Q63810	Ppp3r1	29.2417	28.9823	28.9827	29.3938	29.4686	30.357
Q63829	Commd3	28.912	28.9233	29.2442	28.8867	29.011	29.2351
Q63844;D3Z3G6;A0A0U1RPX4;A0A0U1RPZ0;D3Z6D8	Mapk3	31.6241	31.6036	31.6215	31.5927	31.5951	31.8017
Q63850	Nup62	29.3283	29.3045	28.9037	29.2426	29.5137	28.9966
Q91YS7;Q63932	Map2k2	28.8596	26.4462	25.2554	25.7413	28.1014	25.8763
Q64010;Q8JZR2;Q5ND50;Q64010-2;F7D232	Crk	29.8133	29.5834	29.3029	29.7753	29.7973	29.4975
Q64133	Maoa	27.963	28.2916	27.8522	28.1868	27.7867	28.6999
Q64152-2;Q64152	Btf3	31.142	30.8962	29.4819	30.8147	30.8859	29.4662
Q64191;B7ZNK6	Aga	30.2007	29.9757	29.532	29.8823	29.9457	29.0162
Q64261	Cdk6	29.4005	28.5857	27.9608	29.1359	28.7533	27.869
Q64281-2;Q64281;A0A1W2P6F1;A0A1W2P7X1;A0A1W2P7F3;Q61450	Lilrb4;Gp49a	24.8851	26.6453	27.6915	27.8506	27.4713	28.3391
Q64282	Ifit1	30.8103	29.9889	30.3372	29.2337	28.9517	29.4566
Q64310;E0CXD9;F7CH13	Surf4	29.493	29.234	29.4777	29.4514	29.2661	29.1949
Q64337-2;Q64337;D3YZJ1	Sqstm1	29.0001	28.964	29.3271	29.4995	29.5487	29.5173
Q64339	Isg15	31.0776	30.6744	30.0972	30.1532	30.173	29.7188
Q64345;E9PV48	Ifit3;I830012O16Rik	31.1263	30.3994	30.8126	30.0013	29.8409	30.0512
Q64433;Q9JI95	Hspe1;Cpn10-rs1	31.6721	31.7143	31.7167	31.869	31.6476	31.5919
Q64442	Sord	28.5309	28.8065	28.6103	28.4385	28.4769	28.5345
Q64514-2;Q64514;A0A087WRC0;Q05DJ9	Tpp2	30.9364	31.0458	30.8036	31.2015	31.0241	30.8642
Q64516-1;Q64516-2;Q64516;B1ASZ3	Gk;Gyk	26.0085	26.116	26.1289	25.879	26.7292	26.605
Q64520;G3UYV3;E9Q7K1;Q64520-2	Guk1	26.6819	26.852	26.4805	26.7075	26.6711	25.8809
Q64521;A2AQR0	Gpd2	29.459	29.2615	29.7059	29.5324	29.5054	29.7186
Q64669	Nqo1	27.893	28.1933	29.2152	28.1672	27.6716	29.8327
Q64674	Srm	29.4476	29.5892	29.4685	29.4288	29.5683	29.5825
Q64727	Vcl	31.3298	31.3288	31.0657	31.3555	31.315	30.849
Q64737;Q64737-2;D6RCG1	Gart	30.8386	30.81	30.5448	30.775	31.0032	30.2601
Q68FH4;Q8BUU7	Galk2	29.6734	29.8895	30.0966	30.0235	29.8338	29.8311
Q69ZK0;I7HPV9	Prex1	27.3638	27.8398	27.6961	27.5965	27.8978	28.1509
Q6A028	Swap70	30.4932	30.4985	30.2291	30.4231	30.3883	29.9056
Q6A0A9	FAM120A	28.5301	28.5065	28.4859	28.7439	28.8538	28.3822
Q6DFZ1	Gbf1	26.3668	26.0739	26.2492	26.0731	26.4243	27.2975
Q6GQT9	Nomo1	28.4243	28.4086	29.0085	28.5416	28.8674	28.9001
Q6GT24;O08709;D3Z0Y2	Prdx6	33.6303	33.5071	33.7293	33.9033	33.7835	34.0065
Q6GTM0;Q64112	Ifit2	29.904	29.0202	28.9884	28.4628	28.9742	28.4981
Q6IRU2;A0A571BEU1	Tpm4	33.738	33.9775	33.7423	33.9178	33.8911	33.4995
Q6IRU5-2;Q6IRU5;F7BHJ0;Q6IRU5-3	Cltb	28.8822	28.9355	29.0661	28.9404	28.9825	29.0476
Q6NSR8;F6T2H5	Npepl1	28.9924	28.8767	28.7748	28.9276	29.186	29.063
Q6NV83-3;Q6NV83-2;Q6NV83	U2surp	27.13	27.1584	28.0501	27.3313	26.9911	27.7056
Q6NZB0;A2ALF3;F6TQL3;A2ALF0	Dnajc8	27.9666	28.2232	27.8439	28.2146	28.2611	27.2247
Q6NZD2;Q9WV80	Snx1	32.1522	32.1113	32.0525	31.9189	32.1274	32.0324
Q6P069-2;Q6P069	Sri	31.1422	30.9966	31.0682	30.9528	31.1734	30.8977
Q6P1F6;Q9CWU3	Ppp2r2a	30.7803	30.7479	30.4916	30.8619	31.0439	30.8596
Q6P2B1;Q6P2B1-2;Q6P2B1-3	Tnpo3	27.408	27.0837	27.5733	26.8956	27.0636	27.4775
Q6P3A9	Arl11	26.619	27.0224	27.3583	26.4337	27.0707	26.5213
Q6P4T2	Snrnp200	30.5134	30.4156	30.7651	30.4667	30.5868	30.7827
Q6P542	Abcf1	28.3113	28.3657	26.1805	28.2236	28.5567	28.3829
Q6P549;A0A087WPT7	Inppl1	27.799	28.1015	28.2668	27.7071	27.4605	27.8102
Q6P5B5;Q9WVR4	Fxr2	26.2392	25.7351	25.1154	25.4918	26.0469	25.7062
Q6P5D8;A0A3B2W494	Smchd1	25.8054	25.6487	25.98	25.7658	25.8367	26.2073
Q6P5E4	Uggt1	32.3817	32.0979	32.1807	32.2574	32.3212	32.2303
Q6P5E6;Q6P5E6-2	Gga2	28.0579	27.674	26.2332	27.6525	27.8647	26.9033
Q6P5F9	Xpo1	30.1908	30.0723	30.509	30.0887	30.3688	30.6592
Q6P8X1;A0A1W2P701	Snx6	30.3173	30.4447	30.2933	30.2652	30.1757	30.1374
Q6P9Q4	Fhod1	27.0822	27.2638	27.5428	27.56	27.767	29.0526
Q6P9Q6;Q6P9Q6-2;A0A6I8MWZ0	Fkbp15	30.7537	30.8903	30.6191	30.6929	30.67	30.5708
Q6P9R2	Oxsr1	28.7743	28.6356	28.5831	28.7918	28.9873	28.7062
Q6PAR5-5;Q6PAR5-2;Q6PAR5-6;Q6PAR5;Q6PAR5-4;F7ADQ2	Gapvd1	28.546	27.8459	28.6021	27.8719	26.9355	28.8824
Q6PB44-2;Q6PB44	Ptpn23	28.0766	28.1589	26.6896	28.0307	28.0905	26.8548
Q6PB66	Lrpprc	29.6299	29.6661	29.5615	29.7174	29.7004	29.815
Q6PB93;Q6PB93-2	Galnt2	28.016	27.8252	27.8899	27.91	27.7334	27.9365
Q6PD03	Ppp2r5a	25.4124	25.1576	25.9503	25.6867	25.5084	25.8441
Q6PD26	Pigs	27.0533	26.8455	25.9457	26.394	26.5826	25.8349
Q6PDI5-2;Q6PDI5;A2ALV7	Ecm29;AI314180	28.2396	28.1267	28.4317	28.1517	28.1388	28.4999
Q6PDL0;A0A1D5RMC1;A0A1D5RM94	Dync1li2	28.4529	28.382	28.7551	28.96	28.8124	28.7752
Q6PE15;Q6PE15-2	Abhd10	26.7528	26.4955	26.6599	27.064	26.774	26.9637
Q6PF96;Q921G7	Etfdh	27.4895	27.2819	27.3438	27.2837	27.1318	27.2125
Q6PFQ7;Q6PFQ7-2	Rasa4	28.565	28.8601	28.4825	28.737	28.7339	28.0832
Q6PGB6-2;Q6PGB6;Q6PGB6-4;Q6PGB6-3	Naa50	28.3901	28.2479	28.5276	28.2126	27.8935	28.6017
Q6PGF7	Exoc8	29.0358	28.9181	28.7546	28.9866	28.8115	28.8565
Q6PGG2;Q6PGG2-2	Gmip	28.916	29.0324	29.1308	28.8343	28.6478	29.2615
Q6PGH1	Bud31	26.0295	26.1614	25.7821	26.3419	25.475	25.4197
Q6PGH2	Hn1l	28.9018	29.4313	28.9854	28.8825	28.9396	28.4328
Q6PGL7-2;Q6PGL7;A0A0N4SV74;A0A0N4SUJ0	Fam21	29.1064	28.9782	29.3644	29.2852	29.2992	29.7345
Q6PHN9	Rab35	27.711	27.8664	25.3979	27.8716	27.9424	27.9248
Q6Q899;A2AP29;Q6Q899-2	Ddx58	31.3556	30.6716	30.6307	30.5676	30.2724	30.2082
Q6R5N8	Tlr13	29.2846	28.4901	29.3654	28.3639	28.6832	28.8351
Q6R891;Q6R891-2	Ppp1r9b	28.4611	28.5229	28.8199	28.7355	28.5766	28.6385
Q6XLQ8	Calu	28.282	27.8988	28.2374	27.9564	27.9392	26.2858
Q6Y5D8-3;Q6Y5D8-2;Q6Y5D8;Q6Y5D8-4	Arhgap10	25.654	25.512	27.2755	26.1455	26.1592	25.5245
Q6YGZ1;D3Z3C3	Hpse	26.8235	26.0472	27.4005	24.8485	25.4349	26.9416
Q6ZQ38	Cand1	31.6829	31.5559	31.8478	31.6171	31.8099	32.105
Z4YJT3;Q6ZQ58	Larp1	26.4147	27.2679	26.8199	24.7473	26.1241	26.0869
Q6ZQI3	Mlec	28.3174	28.6703	28.7203	28.6067	28.8218	29.0195
Q6ZQM8	Ugt1a7c	32.1421	32.0518	32.1587	32.3361	32.3798	32.1926
Q6ZWM4	Lsm8	27.7516	27.7856	27.6674	27.642	27.8341	27.342
Q6ZWN5;F7CJS8;D3YWH9;Q9CXW7	Rps9	31.266	30.9622	31.523	31.3987	31.2182	31.6183
Q6ZWQ7	Spcs3	28.4508	28.3757	28.6357	28.8543	28.6169	28.0676
Q6ZWQ9	Myl12a	32.805	32.8119	32.7468	32.9677	32.933	32.5834
Q6ZWV3;I7HLV2;P86048	Rpl10;Rpl10l	32.5223	32.1572	32.0478	32.4799	32.4048	31.763
Q6ZWV7	Rpl35	29.8945	29.026	29.2996	29.3433	29.4101	29.2475
Q6ZWX6	Eif2s1	31.8387	32.1523	31.9873	32.0823	31.9805	31.6904
Q6ZWY3;D6RH49;D3YYB0	Rps27l	27.7929	27.5278	27.4843	27.5432	27.3554	26.3098
Q6ZWZ4;P47964	Rpl36	31.5258	30.9738	31.3127	31.1547	31.0902	30.9279
Q6ZWZ7;Q9CPR4	Rpl17	31.3104	31.038	30.3307	30.9124	31.0699	30.5457
Q76LS9-2;Q76LS9	Fam63a	28.0111	28.0661	28.2163	28.3506	28.3526	28.2071
Q76MZ3	Ppp2r1a	32.9688	33.0199	32.9648	32.986	32.9187	33.0068
Q78IK2	Usmg5	28.2187	28.1648	27.7629	28.5169	28.4234	29.3006
Q78PY7;Q3TJ56	Snd1	32.2269	32.4251	32.5346	32.3025	32.4373	32.42
Q78ZM0;O70492;D3Z789;D3Z6Z0	Snx3	31.5266	31.4807	31.8262	31.2158	31.2775	31.2088
Q791V5;A2AFW6;Q9D050	Mtch2	26.881	27.9381	27.5997	27.3538	27.273	27.7281
Q7M6Y3-2;Q7M6Y3-3;Q7M6Y3-5;Q7M6Y3-4;Q7M6Y3-6;Q7M6Y3;A0A140LHQ8	Picalm	31.8057	31.5532	31.678	31.4616	31.5667	31.4971
Q7M739;F6ZDS4	Tpr	29.807	29.8027	29.5034	29.8818	29.7297	29.106
Q7TMB8;Q7TMB8-2;A0A0R4J119;A0A0U1RQ05	Cyfip1	32.1109	31.9798	32.2392	32.0181	32.0719	32.2241
Q7TMM9	Tubb2a	31.8108	32.047	31.0125	31.4988	31.4228	30.7101
Q7TMQ7;S4R1X1	Wdr91	28.2721	28.9393	27.8941	28.2878	28.5345	27.9974
Q7TMR0;A0A140LHY2	Prcp	30.4825	30.2325	29.7432	30.2679	30.19	29.9461
Q7TN29-2;Q7TN29	Smap2	27.5809	27.6103	27.4872	27.7144	27.3902	28.2069
Q7TNC4-2;Q7TNC4-3;Q7TNC4-4;Q7TNC4;E9Q715;Q05CX5	Luc7l2	29.8943	30.1057	29.8736	29.8278	30.0204	29.9021
Q91V89;Q7TNL5	Ppp2r5d	27.7917	27.7196	27.5901	27.6356	27.772	27.494
Q7TNV0;E9Q8Y1;D3YVJ6	Dek	28.1318	28.0188	28.1313	28.0068	28.3952	28.1779
Q7TPR4;A1BN54	Actn1	33.4791	33.6159	33.2406	33.6474	33.5528	33.1615
Q7TPV4	Mybbp1a	27.5162	27.2642	27.506	27.2134	26.996	27.9281
Q7TQI3;D3YWF6	Otub1	31.148	31.0654	31.3399	31.281	31.0139	31.2022
Q7TS64;Q99MK8;F6QY34	Adrbk1	28.6212	28.4365	27.8225	28.3883	28.5478	28.5189
Q7TSI3	Ppp6r1	26.2287	25.6508	25.5928	26.2549	26.4371	26.2228
Q7TSV4	Pgm2	29.7684	29.7133	29.5507	30.0663	29.8271	29.5195
Q7TT50	Cdc42bpb	26.3532	26.8767	26.4865	26.3111	26.4281	26.1184
Q80SW1	Ahcyl1	25.6757	26.2973	27.5046	25.2954	25.1596	27.8201
Q80SY3	Atp6v0d2	29.8034	29.8136	30.0594	29.2973	29.4084	30.1517
Q80SZ7;A0A3B2WD42	Gng5	27.1702	26.5959	27.319	27.0556	27.075	27.0009
Q80TM9;Q80TM9-6;Q80TM9-3;Q80TM9-2;Q80TM9-4	Nisch	29.6632	29.3234	29.698	29.8387	29.6503	29.5809
Q80U93	Nup214	27.309	26.3287	25.1145	26.9419	25.2787	27.4912
Q80UE5;Q80UE4;O70318;A0A1W2P6I5;Q8C928	Epb4.1l2;Epb41l2	30.8808	31.0099	30.7615	30.6729	30.8661	30.4408
Q80UG2	Plxna4	24.894	25.1342	25.5095	25.3578	24.9814	26.2688
Q80UG5-3;A2A6U3;Q80UG5;Q80UG5-2;A2A6U5	Sept9	30.8059	30.6709	31.2107	30.9129	30.4617	31.0953
Q80UM7	Mogs	27.3939	26.9404	26.9945	27.0842	27.2804	27.0746
Q80UW8	Polr2e	26.7097	27.0395	26.0083	25.2646	26.4374	26.4264
Q80UY2;A0A0N4SV15;Q80UY2-2	Kcmf1	27.1072	27.3154	27.3809	27.5222	26.8908	26.9195
Q80VA0-2;Q80VA0	Galnt7	26.9366	26.3997	27.1408	26.882	26.9779	27.0547
Q80VP1;Q80VP1-2	Epn1	29.2308	29.4353	29.5803	29.0036	29.2309	29.1999
Q80VQ0	Aldh3b1	29.4419	29.6667	30.0553	29.7325	29.8386	30.6373
Q80W54	Zmpste24	26.4927	25.9473	26.3365	26.4042	25.6147	24.6943
Q80WJ7;E9PUX0	Mtdh	28.101	26.0865	26.5763	27.9704	28.3351	28.3402
Q80WQ2	Vac14	29.1768	29.5676	30.382	29.1807	29.2949	29.6739
Q80X50-2;Q80X50-4;Q80X50;A0A0H2UH17;A0A0G2JDV6;Q80X50-3	Ubap2l	28.9471	28.8645	29.2329	29.1852	29.0456	29.2663
Q80X90	Flnb	29.7112	29.3483	28.9719	29.2492	29.4677	28.8761
Q80X95;Q6NTA4	Rraga;Rragb	28.9622	29.0171	29.4987	28.7679	29.3915	29.6692
Q80XI4	Pip4k2b	26.7519	25.5246	26.5517	26.4759	24.9323	25.8009
Q80YR5	Safb2	24.4149	26.3445	26.3742	26.7025	26.4672	26.0953
Q80YW0;A0A2R8VI37	Cyth4	27.223	27.2316	26.4566	26.8869	26.9676	26.6944
Q80ZU5	Ccdc181	31.8484	32.1211	31.2052	32.3511	31.5089	30.8925
Q80ZX0;F6VJC5	Sec24b	27.8516	27.4426	28.6272	27.2982	27.5017	28.6083
Q810A7-2;Q810A7	Ddx42	25.6873	26.7826	25.3663	25.5693	24.2885	26.6253
Q810B6;Q810B6-2	Ankfy1	31.2399	31.1574	31.2184	31.253	31.1743	31.1795
Q8BFQ4	Wdr82	24.9259	27.0887	27.6325	26.7321	26.9201	26.9789
Q8BFQ8	Pddc1	28.8771	28.9691	29.1461	29.0574	29.1941	29.3605
Q8BFR4	Gns	31.3551	31.1826	31.2908	31.0911	31.1812	31.3941
Q8BFR5;Q8BFR5-2	Tufm	32.1526	31.848	32.0246	31.9932	32.0693	32.1464
Q8BFW7;Q8BFW7-4;Q8BFW7-5	Lpp	28.1584	28.0277	28.0878	28.1196	28.1813	28.5212
Q8BFY6	Pef1	28.5919	28.543	28.4231	28.8685	29.0365	29.1056
Q8BFY9-2;Q8BFY9;Q3TKD0	Tnpo1	30.0266	30.0674	30.3206	29.8277	30.0135	30.2289
Q8BFZ3	Actbl2	29.1061	29.6116	29.1413	28.8822	28.6916	30.4359
Q8BFZ9;A0A1B0GT70	Erlin2	30.0152	29.8942	29.6639	29.4182	29.6007	29.8234
Q8BG05-2	Hnrnpa3	33.912	33.959	33.5427	34.2274	34.1439	33.7154
Q8BG07-2;Q8BG07	Pld4	32.2115	32.3617	31.4971	31.6565	31.9735	31.2894
Q8BG32	Psmd11	31.7033	31.567	31.2888	31.6077	31.6864	31.3315
Q8BG94;A2AU52	Commd7	25.0975	25.1553	26.1435	27.4136	25.9244	27.1484
Q8BGB5	Limd2	29.7378	29.5462	28.3738	28.6519	28.8717	29.0695
Q8BGB7;Q8BGB7-2	Enoph1	28.4428	28.4885	28.1469	27.7815	28.6454	27.9215
Q8BGC4;A0A494BB38	Zadh2	29.9836	29.9041	25.5294	30.1377	30.077	30.1403
Q8BGD9;B2RWE8	Eif4b	31.1547	31.3208	30.927	31.2537	31.1449	30.6271
Q8BGJ5;Q922I7;Q8CB58;P17225;E9QMW9	Ptbp1	32.4091	32.1664	32.2313	32.2926	32.4309	32.1715
Q8BGQ7	Aars	30.5444	30.5671	30.3783	30.5558	30.5076	30.5826
Q8BGS2;Q8BGS2-2	Bola2	29.2444	29.5063	29.4445	29.4078	29.1424	29.1871
Q8BH02;A0A0A6YXM0	Tor4a	25.614	26.5234	26.5139	25.3304	25.8135	26.8492
Q8BH24	Tm9sf4	27.2512	27.0651	25.6999	25.8176	24.7634	25.8604
Q8BH43	Wasf2	30.3951	30.1714	30.7752	30.2054	30.4817	30.6999
Q8BH58	Tiprl	27.0589	26.9979	26.9469	26.6849	26.5452	27.2549
Q8BH59	Slc25a12	30.1278	30.3398	30.27	30.2875	30.6529	31.0717
Q8BH61	F13a1	29.3374	28.8564	28.4883	29.3326	28.8913	28.7348
Q8BH69	Sephs1	28.647	28.5678	28.3634	28.3392	28.1075	28.8115
Q8BH80;Q9QY76	Vapb	28.347	28.029	28.1305	28.153	28.3161	28.6278
Q8BH95	Echs1	30.93	30.9382	30.7656	31.1308	31.2928	31.2397
Q8BH99;Q99M51;A0A087WQD1;A0A087WSB1	Nck1	26.1457	26.3951	25.7723	26.0884	27.0024	25.7019
Q8BHN3;Q8BHN3-2;Q8BHN3-3	Ganab	32.4036	32.3938	32.2278	32.2969	32.2777	32.2938
Q8BIG7;H3BJ37	Comtd1	25.5745	26.6729	27.87	26.4866	27.0237	28.0613
Q8BIJ6;E9PWN2	Iars2	28.4047	28.5266	26.291	28.1568	28.6732	28.9688
Q8BIJ7	Rufy1	28.61	28.5363	28.8183	28.4852	28.7331	28.6071
Q8BIW1	Prune	25.4516	25.6709	26.0188	25.6072	24.1401	26.6614
Q8BJ71;A0A1D5RLQ0;Q8BJ71-2	Nup93	28.5815	28.9841	28.4281	29.0344	29.0671	28.7386
Q8BJW6-2;Q8BJW6	Eif2a	28.3814	28.1241	27.8476	28.1555	28.2625	28.2512
Q8BJY1	Psmd5	30.4255	30.2683	30.2881	30.5012	30.5092	30.8556
Q8BK64	Ahsa1	31.5899	31.5895	31.3685	31.5903	31.4012	31.5736
Q8BK67	Rcc2	30.0346	30.0132	29.6927	29.8142	29.534	29.111
Q8BK72;A0A338P7I7	Mrps27	25.7988	25.1155	25.1573	26.0287	26.0962	24.8266
Q8BKC5;Q8BKC5-2	Ipo5	32.2034	31.9652	31.4365	31.9389	32.1665	31.7092
Q8BKX6;J3QPA7;Q8BKX6-3	Smg1	24.8514	26.7474	27.5112	25.0866	24.5447	25.2542
Q8BKZ9;A2AWH8	Pdhx	27.4517	27.1102	27.3532	27.2985	27.4069	27.253
Q8BL66	Eea1	32.2858	32.5424	32.3727	32.5714	32.5552	32.2589
Q8BLF1	Nceh1	31.3939	31.6382	31.658	31.266	31.557	31.9124
Q8BLN5	Lss	28.3062	28.0225	25.7493	29.2695	28.6797	26.4768
Q8BMD8	Slc25a24	30.2685	30.2732	30.5603	30.2286	30.5944	30.6809
Q8BMF4	Dlat	30.6015	30.569	30.6303	30.7303	30.7755	30.4488
Q8BMJ2	Lars	29.6583	29.4849	29.726	29.6018	29.769	30.0621
Q8BMJ3	Eif1ax	29.5415	29.513	28.9353	29.7889	29.7532	29.0134
Q8BMK4	Ckap4	30.3546	30.629	29.1274	30.4988	30.71	29.6655
Q8BML9;D3Z158	Qars	30.9004	30.6251	30.5769	30.6829	30.7748	31.0368
Q8BMS1	Hadha	32.2672	32.2115	32.2757	32.261	32.3418	32.4503
Q8BMS9;A2APB1	Rassf2	29.1968	29.0199	29.0238	28.9074	28.9442	29.067
Q8BP27-2;Q8BP27;Q8BP27-3	Sfr1	26.5113	25.2727	25.7595	26.184	26.581	27.2634
Q8BP48	Metap1	28.2296	28.0034	28.2325	28.2462	28.0808	28.0543
Q8BP67	Rpl24	30.3987	30.3376	30.3073	30.6839	29.9217	29.1737
Q8BP92	Rcn2	29.3292	29.4129	28.5975	29.1969	29.1938	28.5942
Q8BPU7;Q8BPU7-3	Elmo1	30.5807	30.5731	30.7188	30.5075	30.6801	30.6425
Q8BQ30;Q8BQ30-2	Ppp1r18	29.7493	30.0002	30.2735	29.7276	29.835	29.5887
Q8BQ46;F6QCI0	Taf15	27.8327	28.0289	25.4884	27.7064	27.6579	25.7303
Q8BQ47;D3Z0T5	Cnpy4	27.7785	27.9897	28.3337	27.0613	27.8242	28.2249
Q8BRF7;Q8BRF7-3	Scfd1	28.0535	28.3737	28.1816	27.8449	28.0797	28.4507
Q8BT60	Cpne3	30.8113	30.5601	30.5888	30.7005	30.6635	30.7527
Q8BTI8-3;Q8BTI8-2;Q8BTI8	Srrm2	28.8046	29.1333	28.4454	28.8393	28.8924	28.4372
Q8BTS4	Nup54	26.7858	26.2811	26.9548	26.1192	26.5878	25.9124
Q8BTX9;A0A1D5RM62;A0A1D5RLG0	Hsdl1	26.9263	26.7889	26.8565	26.8533	26.7582	26.161
Q8BTY8-2;Q8BTY8;Q8BTY8-3	Scfd2	24.6498	24.7772	25.8615	24.7323	24.6697	26.9713
Q8BTZ7	Gmppb	29.058	29.4705	28.6247	29.5781	29.1361	28.9807
Q8BU30	Iars	30.6493	30.1055	30.4468	30.399	30.4952	31.1598
Q8BU31	Rap2c	25.9577	27.2367	27.2775	27.1839	27.2193	27.4827
Q8BUK6	Hook3	27.0525	26.7864	27.6342	27.083	27.8032	27.2927
Q8BV13;D6RH36;D6RI85;D3Z6T8	Cops7b	26.7626	26.4011	25.881	26.7523	26.6418	27.0251
Q8BV49;E9PVL3;Q504N7	Pyhin1;BC094916	27.7305	27.2596	27.6077	27.119	27.524	26.1775
Q8BVF2	Pdcl3	27.5463	27.7421	27.8198	27.8223	27.7635	27.6454
Q8BVG4;Q8BVG4-2	Dpp9	26.467	26.5839	27.3703	26.3542	26.3805	26.5961
Q8BVL3	Snx17	27.4237	27.6555	27.6765	27.234	27.4891	27.7752
Q8BVQ0;Q9ERF3;D6RDC7;D6RJ72	Wdr61	28.0727	28.3855	27.2445	27.6113	28.0877	27.294
Q8BVQ5	Ppme1	26.8065	26.6838	26.4285	24.0984	26.8223	27.2012
Q8BVW3;Q8BVW3-2;Q8BVW3-3	Trim14	28.1828	27.4398	28.8772	26.6315	27.5589	27.7657
Q8BWG8-2	Arrb1	30.3447	30.3145	30.7861	30.2177	30.4226	31.017
Q8BWM0	Ptges2	27.019	25.6603	27.4419	26.1047	26.1833	25.8194
Q8BWQ6;I1E4X5;D3YW19;D3YW20;Q8BWQ6-3	9030624J02Rik	29.2364	28.8226	29.3402	29.0814	29.1538	29.6858
Q8BWT1	Acaa2	31.1748	31.1117	31.3854	31.3221	31.2647	31.2379
Q8BWW3;Q9CYR6	Pgm3	27.7311	27.4752	27.5301	27.5364	27.4214	27.2174
Q8BWY3	Etf1	30.447	30.4851	30.7599	30.6132	30.4982	30.5935
Q8BWZ3;Q8BWZ3-2	Naa25	26.2753	26.2618	26.503	25.731	26.2192	26.5767
Q8BX70-2;Q8BX70-3;Q8BX70	Vps13c	28.7833	29.2965	29.6895	28.9589	29.3898	29.8511
Q8BXC6	Commd2	27.829	27.2954	28.278	27.5076	27.3748	27.8644
Q8BXZ1;A0A494BB11	Tmx3	28.6425	28.5502	28.1552	28.0266	28.2797	27.6998
Q8BYA0	Tbcd	27.9376	28.1684	28.145	28.4234	29.1785	29.1629
Q8BYB9	Poglut1	27.4685	26.6095	26.9584	26.8224	26.9148	27.2028
Q8BYC6;Q3V3K3	Taok3	29.7073	29.5642	29.3918	29.7117	29.7842	29.4616
Q8BYH7;I6L974	Tbc1d17	25.8908	24.6224	26.6438	25.8298	25.7855	25.3469
Q8BYI6;Q8BYI6-2	Lpcat2	28.9573	28.7487	29.4205	28.5773	28.7709	29.7593
Q8BYK6;Q8BYK6-3;Q8BYK6-2	Ythdf3	28.7807	28.9379	28.4121	28.7758	28.2048	27.6695
Q8BYW1-2;Q8BYW1-3;Q8BYW1	Arhgap25	29.9011	30.3371	30.3127	29.8959	30.0375	30.1052
Q8BZA9	Tigar	26.0305	25.0019	27.3025	25.4022	24.903	26.4262
Q8BZW8	Nhlrc2	27.4058	26.4042	27.187	26.9465	25.5092	25.8452
Q8C052;A0A1D5RLY6	Map1s	28.6294	29.0323	29.0132	28.7556	28.8343	29.0931
Q8C0E2	Vps26b	28.331	28.2402	28.1102	28.5355	28.6308	28.0156
Q8C0E3;Q8C0E3-2	Trim47	27.0133	25.4999	27.0448	27.2211	27.3689	27.127
Q8C129	Lnpep	29.2654	29.3674	30.0906	29.3449	29.3259	30.0189
Q8C142	Ldlrap1	27.0277	26.9805	26.8461	27.0114	27.3282	27.077
Q8C147	Dock8	27.8371	27.8576	27.3453	27.8978	27.8685	28.5039
Q8C1E7	Tmem120a	26.3342	25.9037	25.3113	25.5673	26.8066	26.0232
Q8C1Y8	Ccz1	26.3026	25.1934	26.3971	26.4964	26.1124	26.5838
Q8C2E7;Q8C2E7-2	Kiaa0196	29.1553	29.229	29.6117	29.181	29.5704	30.1397
Q8C2Q3;E9QL13;Q8C2Q3-2	Rbm14	30.0996	30.0903	29.9439	29.8683	29.8247	29.8102
Q8C2Q8;Q91VR2;A2AKU9;A2AKV2;A2AKV3;A2AKV1	Atp5c1	31.3115	31.1249	31.4864	31.4581	31.3591	32.0339
Q8C3J5;Q5SRI3	Dock2	31.4015	31.4146	31.8905	31.4473	31.5272	31.89
Q8C405;A0A1B0GX24;E9QA05;O35892-2;O35892;D6RIJ4;E9Q4Y0	Sp100	28.4429	27.6409	25.6038	27.1783	27.1707	27.4792
Q8C4J7	Tbl3	26.1928	26.429	26.5403	26.3202	26.0973	26.4489
Q8C570;A2ASC6	Rae1	27.9865	27.8894	25.9809	27.8354	28.1531	25.4771
Q8C5R8	Prps1l1	26.7471	27.4895	25.5936	27.224	26.9437	27.5576
Q8C605;Q9WUA3;Q9WUA3-2	Pfkp	31.4512	31.333	31.3287	31.5332	31.5242	31.2493
Q8C754;G3UY33;Q8C754-2	Vps52	28.4075	28.375	28.4671	28.4554	28.6984	29.2706
Q8C788;Q91ZR2	Snx18	26.6473	26.6994	26.2824	25.6148	24.7659	26.3584
Z4YJW0;Q8C7X2-2;Q8C7X2	Emc1	28.5201	28.1096	28.3391	28.1399	27.974	28.0378
Q8C845;Q9D8Y0	Efhd2	32.9996	33.0757	32.3304	32.7576	32.6441	32.168
Q8CAQ8-2;Q8CAQ8;Q8CAQ8-5;E9Q800;Q8CAQ8-3;E9QAY6;A0A0U1RP81	Immt	30.9093	31.0127	30.9714	31.1452	31.1803	31.248
Q8CAY6;G3XA25;A0A3B2WAL8;Q80X81	Acat2;Acat3	29.9134	29.8362	29.4066	29.5719	29.8164	29.1672
Q8CBY8-2;Q8CBY8	Dctn4	26.1571	27.2146	26.0294	26.1494	27.5592	25.1164
Q8CC88-2;Q8CC88	Vwa8	25.568	25.8822	25.3051	25.3568	25.2057	25.4476
Q8CCF0-2;Q8CCF0	Prpf31	27.881	27.8249	27.3675	27.6842	27.804	27.5849
Q8CCH2	Nhlrc3	27.8708	28.434	28.6852	28.1431	28.4106	29.1777
Q8CCJ3;Q8CCJ3-1	Ufl1	27.2733	27.633	26.6708	27.5844	27.6695	27.75
Q8CE50	Snx30	25.2749	25.2119	25.0633	25.3827	25.9891	27.2465
Q8CEC0-3;Q8CEC0-2;Q8CEC0	Nup88	25.4077	25.9118	26.1957	26.0714	24.6358	26.3447
Q8CFV9	Rfk	25.8787	26.0655	25.9339	25.5733	25.6123	25.4505
Q8CG29;G3V011;P70248	Myo1f	31.91	31.9516	31.7677	32.0426	32.0294	31.741
Q8CG76	Akr7a2	27.5222	28.3455	28.1187	27.5384	28.1081	27.5382
Q8CGA0	Ppm1f	26.8154	26.5192	26.4897	26.7425	25.2244	26.939
Q8CGA3	Slc43a2	27.3703	27.4899	28.0311	27.5741	27.6859	27.273
Q8CGB9;Q9JHR7	Ide	30.147	30.0358	29.3984	29.9527	30.0673	29.9585
Q8CGC7	Eprs	32.177	32.0652	31.7982	32.2046	32.258	31.9537
Q8CGK3	Lonp1	29.2602	29.021	29.0744	28.6754	29.1928	29.4034
Q8CGY8-2;Q8CGY8	Ogt	26.4169	26.6906	26.2235	25.1272	26.3894	25.2762
Q8CH18-3;Q8CH18	Ccar1	26.9053	27.7919	27.0746	26.7244	27.4295	26.3667
Q8CHP8	Pgp	28.0965	27.8608	27.8249	28.0979	28.1923	28.3736
Q8CHT0	Aldh4a1	25.8517	26.5449	26.4451	27.6824	27.4467	26.9895
Q8CI51;D9J2Z9;D9J300;D9J301;D9J302	Pdlim5	30.5458	30.9264	30.6124	30.9699	30.8471	30.5278
Q8CI94	Pygb	31.308	31.2948	31.5429	31.3554	31.4892	31.7287
Q8CIE6;F8WHL2	Copa	31.9225	32.0412	31.9356	31.9384	32.1197	32.0908
Q8CIH5	Plcg2	30.5002	30.3024	30.4978	30.5105	30.6062	30.9222
Q8CIN4	Pak2	31.805	31.6262	31.5392	31.5783	31.5151	31.6003
Q8CJ53-4;Q8CJ53-3;Q8CJ53-2;Q8CJ53	Trip10	26.0989	26.0081	26.6844	26.4786	26.315	25.8269
Q8JZK9	Hmgcs1	27.2889	27.161	27.6329	27.6869	27.6246	27.5479
Q8JZN5	Acad9	27.2527	27.4394	28.0304	27.2432	27.4595	28.1049
Q8JZQ2	Afg3l2	27.7394	27.9858	28.3867	27.9385	27.6956	28.2924
Q8JZQ9	Eif3b	31.8981	31.8722	31.7467	31.8825	31.7434	31.975
Q8JZR0	Acsl5	24.8284	26.1291	26.2646	26.15	24.6526	26.2371
Q8JZU2;F6VVY4	Slc25a1	29.196	29.066	29.8229	29.2807	29.6042	29.3729
Q8JZY2;A0A3Q4EII3;A0A3Q4EC50;A0A3Q4EHW7;Q3UTM6;A0A3Q4EGT0;A0A3Q4EHG2	Commd10	28.3066	26.8457	26.5958	27.6762	25.6224	25.4271
Q8K019-2;Q8K019;A0A087WRN1;A0A087WQA0;F8WI22;Q8K019-3	Bclaf1	27.9716	28.0817	28.3266	28.5291	28.1082	27.8345
Q8K0C9	Gmds	27.3419	27.2471	27.1294	27.2469	27.405	26.866
Q8K0Q5	Arhgap18	27.1179	27.2768	27.4019	27.3116	27.816	27.2859
Q8K124	Plekho2	31.2625	30.9334	31.7537	30.7985	30.7518	31.142
Q8K157	Galm	28.2243	28.1556	28.8298	28.4023	28.1907	28.4857
Q8K183	Pdxk	32.8266	33.0792	32.8932	32.967	32.9481	32.837
Q8K1B8;A0A494B9W3;A0A494BBJ8	Fermt3	32.7652	32.6977	32.9588	32.8619	32.9416	33.2597
Q8K1I7	Wipf1	28.9731	28.7885	28.4223	28.3976	29.0389	28.1694
Q8K1J6;A0A0N4SUW4;Q8K1J6-2	Trnt1	26.9933	27.7461	27.8509	27.88	27.7201	27.3802
Q8K1M6-2;Q8K1M6;E9PUD2;Q8K1M6-3;Q8K1M6-4;A0A2U3TZ67	Dnm1l	30.8537	30.659	30.7136	30.8326	30.9155	31.0139
Q8K1R3;Q8K1R3-2	Pnpt1	29.0362	28.4547	26.8998	24.6873	25.9669	26.5489
Q8K1R7	Nek9	27.5853	27.7471	26.9489	27.2228	27.3411	25.8919
Q8K1T1	Lrrc25	30.0633	30.0144	30.1943	30.1348	30.1562	30.2544
Q8K1X4	Nckap1l	31.6374	31.6548	31.8138	31.846	31.6564	31.7234
Q8K297	Colgalt1	28.8863	28.7889	28.8137	29.1304	28.683	28.0996
Q8K2B3	Sdha	32.6413	32.7195	32.4208	32.5793	32.6386	32.7123
Q8K2C9	Hacd3	26.3154	26.0252	25.6409	25.3701	26.5701	26.5898
Q8K2Q0	Commd9	29.9693	29.8547	29.8032	29.9555	30.1128	29.6935
Q8K2Q7	Brox	29.4947	29.5086	29.3631	29.3751	29.8153	29.6204
Q8K2Q9;Q8K2Q9-2	Kiaa1598	30.8129	31.0079	30.3796	30.9439	30.9657	30.6
Q8K310;A0A494BAZ7;A0A494BAD4	Matr3	30.6437	30.6357	30.6021	30.5531	30.6488	30.3264
Q8K352	Sash3	28.2825	27.8854	28.1068	28.2634	28.2579	27.9761
Q8K354	Cbr3	30.8779	31.243	31.4343	31.5683	31.5223	31.411
Q8K363	Ddx18	24.6993	24.7767	26.0063	25.4327	24.7731	26.2941
Q8K3C3;B1AS03;B1AS04	Lzic	27.0565	25.012	27.0223	26.629	26.5338	27.3631
Q8K3H0	Appl1	26.7184	26.9674	26.6687	26.6919	26.5113	26.7294
Q8K3J1;A0A494BAW8	Ndufs8	28.4847	28.6878	28.3691	28.5428	28.27	28.6294
Q8K411-3;Q8K411-2;Q8K411	Pitrm1	28.8001	28.9353	28.852	28.7625	28.8224	28.7797
Q8K4M5;G8JL54;F7BCN0;F7BZY0;Q8VI86	Commd1;Gm28048	24.9899	27.7297	27.5646	27.4241	27.9235	25.9796
Q8K4R4-2;X1WI19;A0A0A0MQ88;Q8K4R4-4;Q8K4R4-3;Q8K4R4	Pitpnc1	25.8808	26.2312	25.6847	26.2935	25.8891	25.5988
Q8K4Z3	Apoa1bp	30.0356	30.129	29.5865	29.7749	30.1829	30.1746
Q8K4Z5	Sf3a1	30.1424	30.0536	29.7322	30.106	30.0612	29.5467
Q8K5B2;D3Z1G3	Mcfd2	29.0199	29.2451	26.2065	29.1835	29.3046	28.7293
Q8QZS1;E0CX19	Hibch	28.5963	28.524	29.1853	28.5985	28.9369	29.4968
Q8QZT1	Acat1	31.1331	31.1613	30.6662	31.0048	31.1245	30.8176
Q8QZY1	Eif3l	30.158	30.0002	30.3511	30.1705	30.2229	30.248
Q8QZY9	Sf3b4	28.3482	25.354	27.2967	28.0663	28.4369	27.9785
Q8R010;Q8R3V2	Aimp2	28.0858	27.7876	27.8658	27.8876	27.9753	28.0125
Q8R016;E9PY26	Blmh	30.3316	30.4505	30.2815	30.5779	30.5581	30.5478
Q8R050-2;Q8R050	Gspt1	31.5655	31.3893	31.3179	31.4895	31.6471	31.2057
Q8R059	Gale	26.8328	26.7773	25.7712	26.5751	27.5853	26.6253
Q8R081;G5E924;G3UY38	Hnrnpl	32.7544	32.5926	32.1162	32.6016	32.5788	32.09
Q8R0G9	Nup133	27.282	26.2993	27.4074	25.7879	24.9154	26.4716
Q8R0H9;A0A2R8VI72	Gga1	29.4629	29.1805	29.1551	29.2924	29.6423	28.9248
Q8R0J7	Vps37b	26.8552	26.5369	25.4757	26.4366	26.9325	25.4741
Q8R0X7;D6REF7	Sgpl1	31.1626	31.1734	31.4155	31.1334	31.2182	31.4749
Q8R0Y6	Aldh1l1	28.8521	28.8094	29.1006	28.9023	28.8075	29.281
Q8R105;A0A494BAR3	Vps37c	26.8833	27.2503	26.9998	26.9937	27.414	27.6079
Q8R143;E0CXB5	Pttg1ip	25.4437	25.7687	24.6699	24.6756	25.0874	25.0789
Q8R164	Bphl	28.1084	28.0795	28.6832	28.2135	28.396	28.4491
Q8R180;A0A2I3BPM1	Ero1l	29.2752	28.7806	29.4623	28.8993	28.9978	29.5652
Q8R1B4	Eif3c	31.3896	31.3478	31.4804	31.3919	31.2111	31.1956
Q8R1F1	Fam129b	33.0379	32.9326	32.9399	32.9819	33.2193	33.0982
Q8R1G6;E9Q996	Pdlim2	26.8053	27.8567	25.9264	25.3365	27.1477	26.3234
Q8R1I1	Uqcr10	28.9225	28.4213	28.7192	28.7432	28.8903	28.7961
Q8R1Q8	Dync1li1	30.4773	30.22	30.2013	30.5492	30.2839	30.475
Q8R1T1-2;Q8R1T1	Chmp7	25.3351	24.9324	27.0019	26.1381	25.1981	26.4608
Q8R242;Q8R242-2	Ctbs	26.4138	26.6867	26.8182	26.2989	26.5262	25.9938
Q8R2K3;Q9CYR0	Ssbp1	26.3117	27.843	25.4444	27.7497	28.1874	27.515
Q8R2V5	Adap2	27.6105	27.8235	27.8061	27.86	27.9312	28.0396
Q8R2Y8	Ptrh2	25.5442	24.6244	25.8538	25.8003	26.8392	27.6102
Q8R307	Vps18	28.4375	28.943	28.8481	28.5326	28.7052	28.6911
Q8R317-2;Q8R317	Ubqln1	30.1607	30.2886	29.7167	30.3197	30.0504	29.6334
Q8R326-2;Q8R326	Pspc1	27.9274	27.5052	27.6425	27.5153	27.5847	27.9714
Q8R332-4;Q8R332-3;Q8R332-2;Q8R332	Nupl1	26.8137	26.7442	25.8935	26.6262	27.5823	25.6668
Q8R3D1	Tbc1d13	27.7205	27.2913	27.6924	27.227	27.5054	27.4379
Q8R4N0	Clybl	25.1538	25.5714	25.6227	25.6009	25.8494	25.8002
Q8R550-5;Q8R550-4;Q8R550-3;Q8R550-2;Q8R550;Q8R550-6;B0R0Y8	Sh3kbp1	28.8961	29.0565	28.9254	28.967	28.8944	29.4169
Q8R574	Prpsap2	26.4007	26.3071	26.0988	26.5498	26.4899	26.7365
Q8R5A3	Apbb1ip	30.2578	30.0767	29.6823	30.2333	30.1716	29.5627
Q8R5A6;Q8R5A6-2	Tbc1d22a	26.6139	26.8802	26.0329	25.0341	26.7358	26.1127
Q8R5C5	Actr1b	28.7455	28.0598	28.7845	28.6835	28.5676	28.7127
Q8R5F7-2;Q8R5F7	Ifih1	26.3351	26.6917	27.6419	25.5065	25.5122	26.3299
Q8R5H1-5;Q8R5H1-2;Q8R5H1	Usp15	27.4622	27.6512	27.7748	27.3873	27.4754	28.0721
Q8R5J9	Arl6ip5	28.3582	27.9107	28.9494	27.6446	28.5732	29.5091
Q8R5L1;O35658	C1qbp	31.1744	31.1008	31.2125	31.0895	31.5629	31.2195
Q8R5L3-2;Q8R5L3	Vps39	27.5195	26.7753	26.6881	27.6155	26.7256	26.5536
Q8VBT6	Apobr	30.1845	30.3238	29.9064	29.934	30.3236	30.2742
Q8VBT9;A2ABZ8	Aspscr1	26.2601	26.798	27.4615	26.8123	26.8962	25.9315
Q8VBV7;A0A087WPM5	Cops8	25.5097	26.5294	26.1932	25.1055	26.4826	26.1556
Q8VC28	Akr1c13	30.9426	30.9764	30.8789	31.0398	31.0821	31.1601
Q8VCF0	Mavs	27.4289	27.3738	27.7023	27.5592	27.7143	27.3619
Q8VCT3;E9PYF1	Rnpep	33.0889	33.1661	32.7661	32.89	32.8582	32.8968
Q8VD58	Evi2b	28.4392	28.5728	28.0772	28.5791	28.6553	28.8537
Q8VD75;A0A0J9YUA3	Hip1	28.8097	28.7329	28.7915	28.2571	28.8219	28.3324
Q8VDD5	Myh9	36.3946	36.4517	36.0391	36.6742	36.5451	36.1157
Q8VDD8	Wash1	26.8934	27.4468	26.8455	26.9717	27.7443	26.2987
Q8VDJ3;A0A087WP83	Hdlbp	30.5905	30.7351	30.7427	30.84	30.7569	30.8392
Q8VDK1-2;Q8VDK1;D3Z3I3;D3YY53;D3Z2Y2	Nit1	28.5179	28.1523	29.0772	28.4808	28.557	29.3055
Q8VDM4	Psmd2	32.6773	32.6494	32.3979	32.7829	32.7489	32.3035
Q8VDM6-2;Q8VDM6	Hnrnpul1	28.9499	28.9328	28.18	29.1937	29.3079	25.7167
Q8VDN2	Atp1a1	31.8749	31.8216	32.1621	31.6876	31.7027	31.8082
Q8VDP4	Ccar2	27.2337	24.6667	27.4193	27.2654	27.1063	27.3324
Q8VDQ8-2;Q8VDQ8;A0A140LHL5;Q8VDQ8-4;Q8VDQ8-3	Sirt2	29.5759	29.5326	29.8956	29.4152	29.2912	29.3148
Q8VDW0	Ddx39a	29.0659	29.3697	29.037	29.3504	29.3991	29.309
Q8VE11;Q8VE11-2	Mtmr6	27.1431	27.0131	25.8014	26.8904	26.8057	27.0411
Q8VE47	Uba5	28.958	29.1546	29.1218	29.0642	29.2731	28.795
Q8VE70;F8WI55	Pdcd10	28.0554	28.0633	27.891	28.1628	27.7512	27.5609
Q8VE99	Ccdc115	29.0626	28.5569	28.8131	28.1567	28.3167	28.2655
Q8VEA4	Chchd4	27.6944	27.4282	25.0138	27.813	27.34	28.2398
Q8VEB4;A0A1D5RLZ5	Pla2g15	30.0652	30.3909	29.5151	29.9832	30.1745	29.6563
Q8VEH3;F6QKK2	Arl8a	31.1058	31.1914	31.1279	31.1768	31.224	31.64
Q8VEJ9	Vps4a	27.0606	26.5533	26.5766	26.5097	24.7335	25.8175
Q8VEK3;Q8VEK3-2	Hnrnpu	33.6552	33.647	33.188	33.5186	33.478	33.1312
Q8VEM8;G5E902	Slc25a3	31.4775	31.7156	31.8329	31.6331	32.0026	31.7479
Q8VH51-3;Q8VH51-2;Q8VH51;E9Q8F0;F7AA45	Rbm39	29.5105	29.3679	29.5049	29.1319	29.4478	29.4192
Q8VHI3	Pofut2	24.9257	25.885	25.1231	25.4521	24.307	26.5986
Q8VHM5;F7B5B5;A2AW41	Hnrnpr	28.9337	28.9532	28.1725	28.8756	29.3146	28.3894
Q8VI75;Q5U4C5	Ipo4	26.7917	26.2898	25.5765	26.4215	26.3052	26.6153
Q8VI93	Oas3	29.2558	28.6991	29.2853	28.0127	28.2996	28.221
Q8VIJ6	Sfpq	32.2543	32.1991	32.0626	32.3023	32.2609	31.9259
Q8WTY4;E0CYY1	Ciapin1	26.64	26.9976	26.491	26.5041	26.5871	25.7778
Q91V12-2;E9PYH2;Q91V12-4;Q91V12;Q91V12-3	Acot7	31.1139	30.7216	30.5667	31.0487	30.8726	31.1641
Q91V41;Q50HX3	Rab14	31.9076	31.7591	31.751	31.7491	31.9057	32.1841
Q91V55;P97461;D3YYM6;D3Z1S8	Rps5	31.4349	31.47	31.3012	31.5913	31.674	30.9911
Q91V61;Q3U4F0;Q91V61-2;A0A494BB84	Sfxn3	29.6424	29.739	30.1123	30.0316	30.1676	29.8117
Q91V64;A0A494B952	Isoc1	27.3612	27.5611	27.9084	26.9527	27.6418	27.2903
Q91V76;A0A1L1SSF8		29.3484	29.5324	29.5725	29.4597	29.4538	29.6602
Q91V77;P56565	S100a1	29.6376	29.6715	28.2196	29.5099	29.1368	29.9745
Q91VA7;A0A668KL51	Idh3b	29.9527	29.9559	29.8271	29.8622	30.2326	30.0282
Q91VC3;A0A0N4SVP8;A2AFK7;E9PV04	Eif4a3;Gm8994	30.5282	30.7029	30.5742	30.4568	30.7102	30.9111
Q91VD9	Ndufs1	29.8601	30.1858	29.7176	29.9146	29.9198	30.1244
Q91VH2	Snx9	30.1827	30.3698	30.6165	29.9997	30.3631	30.5302
Q91VH6;A0A3B2W7C9;A0A3F2YNL8	Memo1	28.4617	28.1868	28.9369	28.4666	28.5134	28.7885
Q91VI7;A0A1B0GSG5	Rnh1	34.5781	34.5802	33.9212	34.8073	34.7821	34.0375
Q91VJ4;A0A3B2WD34	Stk38	28.6761	28.2891	28.8429	28.4936	28.5712	28.4936
Q91VR5	Ddx1	30.7881	30.9366	30.7696	30.7008	30.9361	30.8802
Q91VR8	Brk1	29.6001	30.0831	30.261	29.9908	29.9638	30.1951
Q91VW3	Sh3bgrl3	33.3709	33.9002	33.1254	33.4044	33.7787	32.9512
Q91W50;Q8JZN2;A0A0G2JF72	Csde1	30.6394	30.672	30.4998	30.8079	30.7818	30.7287
Q91W86	Vps11	28.408	28.4201	28.6286	28.0834	28.4446	28.7915
Q91WC0;Q91WC0-3;Q91WC0-2	Setd3	27.3141	27.057	27.717	27.4397	27.7062	26.9243
Q91WC9	Daglb	28.1177	28.1048	27.891	27.8348	27.8968	27.9235
Q91WD5;D3YXT0	Ndufs2	28.4278	28.5625	28.4961	28.2991	28.5976	28.4189
Q91WF7	Fig4	24.8195	25.1422	26.3638	24.5547	25.5978	24.4981
Q91WK2	Eif3h	30.5806	30.5431	29.9886	30.6106	30.6969	29.971
Q91WK5	Gcsh	28.1723	28.4217	26.9046	28.6828	25.3055	26.6542
Q91WV0	Dr1	27.8796	28.1396	27.995	27.9204	28.0023	27.8058
Q91X52;A2AC16	Dcxr	28.1943	28.5166	28.4739	28.1854	28.4909	28.6404
Q91XB0	Trex1	29.3587	28.8412	29.2823	28.7795	28.8621	28.7462
Q91XC0;Q7TQJ8;Q9QXD8	Ajuba;Wtip;Limd1	26.1007	24.5996	26.875	27.2517	25.3264	26.4396
Q91XC8;A0A087WRC6;A0A087WR57	Dap	26.2225	26.5162	25.0192	27.411	26.3901	25.3961
Q91XD6	Vps36	27.6188	27.548	27.522	27.4229	27.3399	25.2469
Q91XH5;G3UXX3;Q64105	Spr	30.0354	30.2077	29.86	30.2182	30.3296	30.2063
Q91XV3	Basp1	32.1056	32.5409	32.33	32.3706	32.4042	32.3568
Q91YI0;E0CY49	Asl	30.6695	30.7825	30.6755	30.7732	30.8815	30.5204
Q91YI4;Q91YI4-2;Q5F2D9	Arrb2	29.5559	29.278	29.5635	29.1312	29.4367	29.1003
Q91YJ2	Snx4	28.6115	28.959	28.6042	28.553	28.997	28.4784
Q91YJ3	Thyn1	26.2229	26.0284	25.0508	26.1659	26.4295	25.4891
Q91YP3;A0A0N4SVW1;A0A0N4SUV7;A0A0N4SUT8	Dera	28.0295	27.9637	27.9096	28.281	28.5232	28.6441
Q91YQ5	Rpn1	32.1432	32.2431	32.5048	32.4083	32.4461	32.5289
Q91YR1	Twf1	32.5982	32.5212	32.325	32.54	32.5117	32.1714
Q91YR9	Ptgr1	33.4213	33.3091	33.0187	34.0222	34.0973	33.5564
Q91YS8	Camk1	28.9165	28.8877	29.0693	29.0852	28.9018	29.3036
Q91YW3	Dnajc3	28.5455	28.6451	28.1911	28.3944	29.0019	29.0305
Q91Z25;Q9WV32	Arpc1b	34.479	34.3336	34.2711	34.4807	34.3551	34.1887
Q91Z50;P39749	Fen1	28.7069	28.9936	28.7951	28.5733	28.7921	28.8666
Q91ZA3	Pcca	28.8511	28.836	29.1319	28.5542	28.4299	28.9792
Q91ZE0	Tmlhe	25.3685	28.2217	26.7702	27.6899	28.1108	27.9962
Q91ZJ5-2	Ugp2	30.9693	30.8004	30.7497	31.2001	31.1615	31.1536
Q91ZR1	Rab4b	26.2717	26.7249	26.6415	26.7251	26.7305	26.7912
Q920A5	Scpep1	32.1159	32.2554	32.1662	32.1641	32.0593	32.0007
Q920E5;A0A0G2JEA5;A0A0G2JEB3	Fdps	31.2233	31.3512	31.3004	31.54	31.6606	31.4582
Q920I9-2;Q920I9;A0A494B9P4;Q8C711	Wdr7	25.4671	25.3442	25.8575	24.9629	25.7101	26.0251
Q921C5;Q921C5-2;D3Z390;Q921C5-3	Bicd2	25.4015	24.281	26.3234	26.7595	26.7603	28.1772
Q921F2;A0A087WRZ5;Q8R0B4;Q8BLD4;Q6VYI5;Q6VYI4;A0A087WR97;A0A087WQA5	Tardbp	31.5502	31.4796	31.4465	31.4931	31.4111	31.4842
Q921F4;V9GXB6;Q921F4-4	Hnrnpll	30.0727	29.8189	30.0627	29.7408	29.8181	30.0045
Q921H8;H3BKL5;H3BJZ9;Q8VCH0	Acaa1a;Acaa1b	31.1655	31.0371	30.885	31.2831	31.1753	30.7083
Q921K2;P11103-2;P11103	Parp1	26.1521	26.3968	26.6378	26.3764	26.8767	26.5626
Q921M3;Q921M3-2	Sf3b3	30.5259	30.5788	30.3513	30.5334	30.4865	30.2925
Q921M7;A0A2I3BRN5	Fam49b	31.2094	31.4603	30.958	31.148	31.3378	31.1959
Q921T2-3;Q921T2-2;Q921T2;E9PWW2	Tor1aip1	29.5449	29.8596	29.443	30.012	30.1115	29.5036
Q921W0	Chmp1a	26.6398	26.9835	26.7712	26.9556	26.8213	26.7148
Q922B2	Dars	31.9253	31.6412	31.451	31.6758	31.786	31.5351
Q922D8;A0A1W2P733	Mthfd1	30.0797	30.0272	30.1009	29.9231	29.8762	29.8298
Q922F4	Tubb6	31.2994	31.3748	31.292	31.0535	30.9693	31.2212
Q922H4	Gmppa	27.1212	27.7195	27.3809	27.4971	27.6952	27.4669
Q922Q4;Q922W5	Pycr2;Pycr1	27.833	28.0081	27.573	28.2588	27.8453	28.2092
Q922Q8	Lrrc59	30.617	30.4926	30.7445	30.6768	30.675	30.9994
Q922Y1;A0A498WFS2	Ubxn1	29.33	28.8837	28.4621	28.6364	28.9955	29.1349
Q923D2;E9PZC3;E9PZC4	Blvrb	33.7931	34.0021	33.5758	34.2493	34.3261	34.043
Q923D4	Sf3b5	28.5856	28.6415	28.0197	28.7914	28.1472	28.321
Q923D5;A0A0N4SWF7	Wbp11	28.0536	27.3912	26.7249	25.3939	27.0879	28.1895
Q923F1;Q61189	Clns1a	26.2634	26.3852	26.5453	26.4587	26.1692	27.1544
Q923G2;A0A338P6M3;A0A338P6I2	Polr2h	27.1158	27.1113	27.0234	27.2038	26.9395	27.6503
Q924B0;O55023;Q80ZJ2;A0A0A6YW07	Impa1	29.9844	30.1932	29.8203	30.296	30.218	30.5698
Q924Z4;D3Z4M2;D3YTM0;D3Z0Z2	Cers2	26.953	27.3556	26.0591	27.6929	27.867	27.2771
Q99J09;F7D5L2	Wdr77	28.3616	27.6319	28.1524	25.6454	27.3517	25.4653
Q99J77	Nans	30.6309	30.7127	30.5171	30.6515	30.5201	30.3727
Q99J83	Atg5	28.3619	28.3571	28.5886	28.3075	28.2377	25.7265
Q99J87	Dhx58	27.3614	26.3521	26.5865	26.3982	26.0245	26.1535
Q99J99;A0A2R8VHE5;A0A2R8VHT1	Mpst	25.8836	26.4736	26.7445	26.876	26.4937	26.4296
Q99JB2;A2AG39;F6WI02	Stoml2	28.9787	29.0539	28.0305	29.0721	28.931	28.5787
Q99JF5	Mvd	26.9576	26.2227	26.7528	27.2828	27.1116	26.2536
Q99JI4	Psmd6	30.7573	31.0534	30.957	31.1383	31.0516	30.9941
Q99JI6	Rap1b	32.15	32.2018	32.6521	31.8362	32.1721	32.7841
Q99JR1	Sfxn1	26.9583	27.1801	26.345	27.7897	25.823	27.2462
Q99JR8-2;Q99JR8;G3UXC0	Smarcd2	26.2605	26.3124	25.8014	26.3338	26.9596	25.9367
Q99JX4;A2A702	Eif3m	29.6378	29.3151	29.4032	30.2357	29.9359	29.0447
Q99JY0	Hadhb	31.2924	31.1964	31.4134	31.3553	31.3174	31.6201
Q99JY9	Actr3	34.8857	35.0477	34.5548	34.8137	34.925	34.6337
Q99JZ4;P36536	Sar1a	30.3376	29.8801	30.255	30.2923	30.3704	30.287
Q99K23;A0A1B0GSM1	Ufsp2	26.4764	26.2351	27.193	25.2251	26.6305	26.0298
Q99K28;Q99K28-2	Arfgap2	29.5464	29.7727	30.6854	29.4302	29.4984	29.822
Q99K48	Nono	31.9206	31.8976	31.0808	31.8253	31.9258	31.2377
Q99K70	Rragc	30.3068	30.4078	30.4669	30.1699	30.3733	30.2388
Q99K85;Q3U6K9;E9Q6P1	Psat1	29.4761	29.2546	28.9881	29.161	29.1505	29.1436
Q99KC8	Vwa5a	32.9652	32.9844	33.0413	33.0039	33.2266	33.0895
Q99KE1	Me2	30.1611	30.1294	29.5772	30.1749	30.0129	29.8014
Q99KF1;A0A286YDS5	Tmed9	29.549	29.5792	30.5055	29.4302	29.5471	30.6086
Q99KH8	Stk24	29.9287	30.1431	30.4061	29.9144	29.8812	30.4154
Q99KI0	Aco2	33.0999	33.1282	32.8878	33.1528	33.1057	33.1591
Q99KJ8	Dctn2	31.3739	31.3449	31.1263	31.3283	31.3818	31.2248
Q99KK7;A0A494BBC1	Dpp3	31.7288	31.7067	31.598	31.7734	31.7164	31.7287
Q99KN2;G3UYN9;G3UYR5	Ciao1	28.0584	28.4567	27.7254	28.2771	28.0866	27.5162
Q99KP3	Cryl1	29.1421	29.2982	29.2779	29.4503	29.581	29.442
Q99KP6;Q99KP6-2;Q99KP6-3	Prpf19	30.4986	30.7417	30.297	30.503	30.6507	30.5303
Q99KQ4	Nampt	32.7516	32.5175	32.3992	32.9666	33.0009	32.8047
Q99KR3	Lactb2	27.9602	27.9813	28.9204	28.4537	27.9637	28.8037
Q99KV1	Dnajb11	30.0831	30.1316	30.3009	30.3924	30.1493	30.6005
Q99L04	Dhrs1	30.6992	30.7595	30.8678	30.6915	30.8942	30.615
Q99L13	Hibadh	29.6345	29.2857	29.5616	29.7335	29.6817	29.4823
Q99L27	Gmpr2	28.9349	29.0874	29.4414	29.2779	28.833	28.8207
Q99L45	Eif2s2	30.378	30.0373	30.5022	30.3209	30.1934	30.147
Q99LB4;D3YTL5;P24452;D3YU77	Capg	35.2995	35.5303	34.8283	35.402	35.595	35.1506
Q99LB6-2;Q99LB6	Mat2b	28.1563	27.8297	28.2113	28.0079	27.8885	28.3968
Q99LC3	Ndufa10	29.4378	29.2572	29.4374	29.3258	29.544	29.7587
Q99LC5	Etfa	32.1551	32.1758	32.2523	32.2437	32.2858	32.2922
Q99LF4	Rtcb	30.7264	30.8448	30.4582	30.8316	30.7916	30.1562
Q99LJ0	Cttnbp2nl	27.9754	28.4562	26.5333	27.8605	27.9768	25.1435
Q99LJ1	Fuca1	25.8416	25.7504	26.4946	24.8432	26.704	26.5194
Q99LM2	Cdk5rap3	26.3371	25.2678	26.4789	25.8023	26.1231	26.2753
Q99LP6	Grpel1	29.2814	29.1951	29.0503	29.4632	29.0411	29.8581
Q99LR1;D6RFU2;Q99LR1-2	Abhd12	30.285	30.4796	30.6493	30.409	30.5798	30.591
Q99LT0	Dpy30	27.5886	27.436	28.5912	27.5986	27.3474	27.479
Q99LU0;Q9CQD4	Chmp1b1;Chmp1b2	28.4452	27.9275	27.8932	28.0077	28.2062	27.4264
Q99LX0;A2A813;A2A815;A2A817;A2A816	Park7	31.6051	31.5027	31.3952	31.5926	31.5702	31.0896
Q99M28-2;Q99M28	Rnps1	28.263	28.5772	28.3543	28.5784	28.4657	28.375
Q99M87-3;Q99M87-2;Q99M87	Dnaja3	25.6921	25.8126	26.129	26.5061	26.2482	27.1105
Q99ME9	Gtpbp4	25.1543	26.0124	26.1126	26.5472	25.6214	26.4131
Q99MN1;Q8R2P8	Kars	30.27	30.3009	30.3276	30.2103	30.286	30.6391
Q99MN9;E9Q1J7;D3YZC1	Pccb	28.644	28.5381	29.4311	29.201	29.0197	29.3491
Q99MR6-3;Q99MR6-4;Q99MR6-2;Q99MR6;A0A0G2JDF8;A0A0G2JG65	Srrt	29.0644	28.357	28.943	29.2144	29.1774	28.2932
Q99MS7;A0A494B9G7;G5E8Y6;A0A494BA91;E9QP49;Q99MS7-4;Q99MS7-5;Q99MS7-3;Q99MS7-2;A0A494BBL8	Ehbp1l1	28.3213	28.2787	28.722	28.2458	28.4186	28.3671
Q99N15;A2AFQ2;O08756	Hsd17b10	31.1724	31.3355	31.2017	31.1263	31.3986	31.2556
Q99N69;A0A494B990	Lpxn	31.6022	31.7862	31.4937	31.4794	31.5708	31.2056
Q99P31;A0A0U1RPF2;A0A0U1RPE7;A0A0U1RQ49	Hspbp1	26.6826	26.5217	26.5597	26.7268	25.3537	27.4045
Q99P72;Q99P72-4;Q99P72-3	Rtn4	32.4643	32.5199	32.1567	32.382	32.4285	32.3427
Q99P91;Q8BVA0	Gpnmb	33.7728	33.8884	33.4913	33.7133	33.6387	33.4575
Q99PG2;Q99PG2-2	Ogfr	27.6299	27.7653	26.9136	27.5541	27.1968	26.7119
Q99PL6-2;Q99PL6	Ubxn6	26.7281	26.6464	25.626	26.8132	27.0662	25.7803
Q99PT1	Arhgdia	34.7451	34.905	34.7644	34.6407	34.9155	34.8163
Q99PV0	Prpf8	28.1947	28.7985	27.8621	28.2111	28.4451	28.0195
Q9CPP0	Npm3	27.4011	27.0543	25.6517	25.9187	27.4705	26.7979
Q9CPQ1	Cox6c	29.9952	29.9048	30.3757	30.0744	29.9331	30.0032
Q9CPQ3	Tomm22	28.405	28.4834	28.6359	28.611	28.8377	28.3443
Q9CPQ8	Atp5l	29.4994	29.4002	29.1859	29.2518	29.7544	29.4156
Q9CPS5;Q9CX56;Q3TG45	Psmd8	29.5589	29.6077	29.9378	29.6741	29.6383	29.918
Q9CPT4	Mydgf	29.3209	28.7394	29.6276	28.9961	29.1956	28.9365
Q9CPU0;A0A494BAF7;A0A494BBE7	Glo1	30.0464	29.6521	30.2339	29.9552	29.8131	30.6233
Q9CPV4;E9Q197;Q9CPV4-2;Q9CPV4-3;F6ZTG3	Glod4	30.8216	30.4983	30.7419	30.6609	30.705	30.5848
Q9CPW4;Q3UA72	Arpc5	32.9183	33.0584	32.7124	32.6506	33.0245	32.8459
Q9CPX4;A0A1B0GR60;P29391;P49945	Ftl1;Ftl2	30.6079	30.9716	29.6314	30.2724	30.3844	30.1459
Q9CPX6	Atg3	28.4786	28.0668	28.6391	28.431	28.2819	29.2341
Q9CPY7-2;Q9CPY7	Lap3	30.5126	30.7012	30.3486	30.7005	30.745	30.6718
Q9CQ10;A0A0N4SUX9	Chmp3	27.3338	26.9781	27.3083	27.2757	26.7137	27.9559
Q9CQ22;A0A0A6YX02	Lamtor1	29.2417	29.7279	29.758	29.6256	29.9607	29.6049
Q9CQ48;E0CYQ2	Nudcd2	28.2548	28.5882	27.8649	28.9104	28.2173	28.3469
Q9CQ54;A0A0U1RPJ5	Ndufc2	25.6698	25.7611	27.0337	24.2104	27.6559	26.6346
Q9CQ60;Q8CBG6;D3Z4X1	Pgls	31.388	31.4419	31.4753	31.4293	31.4966	31.5576
Q9CQ62	Decr1	27.7493	27.55	28.0825	27.9807	28.2833	28.7708
Q9CQ65	Mtap	29.9327	29.8209	28.7686	30.0206	30.1803	29.5128
Q9CQ69	Uqcrq	27.2315	27.6349	25.5818	27.3743	27.7795	26.0225
Q9CQ71	Rpa3	27.1288	26.5046	26.8942	26.4915	26.5499	26.258
Q9CQ80;A2A4K0;A2A4J8;Q9CQ80-2;A8XY17;E9PXS9	Vps25	28.0571	28.1732	28.1701	27.9233	28.4819	27.961
Q9CQ86	Mien1	28.9416	28.7618	28.5778	28.5045	29.0012	28.8402
Q9CQ92;G3X9U9	Fis1	29.7941	29.7098	30.3827	30.0828	29.4835	29.8942
Q9CQA3	Sdhb	30.5121	30.65	30.1985	30.4233	30.1931	30.4546
[truncated: 419 more rows]

## Sheet: Consistent DEPs
Gene names	Log2 LFQ Mock	Log2 LFQ Sh1	Log2 LFQ Sh2	Log2 LFQ DMSO_A	Log2 LFQ DMSO_B	Log2 LFQ DMSO_C	Log2 LFQ LDN_A	Log2 LFQ LDN_B	Log2 LFQ LDN_C
Itga6	24.1773	26.4662	26.4844	28.2388	26.8655	26.2046	28.1222	27.9106	31.2939
Tbk1	23.4671	27.1144	24.7258	25.2116	25.6716	24.9292	26.7452	26.6524	26.3854
Alox5ap	28.8784	29.2584	29.1988	26.3112	28.6294	26.2196	28.8003	28.6477	29.5181
Ergic1	26.477	26.3468	27.0618	25.2422	25.0784	23.6095	26.8003	25.9977	27.0969
Hmox1	31.4293	32.1653	33.4238	32.4526	32.6878	33.1443	33.728	33.7838	34.3984
Pi4ka	24.4728	26.0681	26.1383	27.6767	27.6695	26.6901	28.2923	27.6438	28.534
Pctp	23.7108	26.2247	25.6472	28.2328	28.3285	27.2201	28.3096	28.5278	27.9829
Uba3	24.2712	26.0188	26.1726	27.3935	28.0241	27.5791	27.8215	28.2919	28.5842
Fgd3	22.8483	24.4593	24.9704	25.9279	25.3902	25.9804	26.6116	26.2776	25.6568
Scamp1	23.9158	25.6187	25.7953	27.1715	27.4619	26.9247	27.6486	28.1285	27.176
Pltp	24.7068	25.9308	26.3157	26.4988	26.8151	24.5246	25.5229	27.5405	26.7703
Serpinb9	23.3841	25.821	24.9563	29.2184	29.2364	29.767	29.5208	29.3179	30.1415
Surf6	23.5468	23.8867	24.0666	24.7468	25.2474	27.0894	25.9311	26.6064	28.2927
Prkaca	23.1744	24.7385	25.1131	27.1577	27.341	28.3937	27.9746	27.84	28.1755
Ubqln2	22.5378	23.1096	26.0356	28.5637	28.3881	27.601	28.9783	28.1219	27.931
Gstm2	23.5567	25.7314	25.2497	29.3207	29.4706	29.7236	29.6433	29.686	29.7772
Dok3	23.4725	25.542	26.1784	26.4407	26.8119	27.038	26.6237	27.6076	25.723
Aldh4a1	24.0777	24.5253	24.6847	25.8517	26.5449	26.4451	27.6824	27.4467	26.9895
Lilrb4	26.852	27.0218	26.5621	24.8851	26.6453	27.6915	27.8506	27.4713	28.3391
Ptrh2	25.3576	25.2077	25.5908	25.5442	24.6244	25.8538	25.8003	26.8392	27.6102
Arhgef6	24.3481	24.5537	24.3578	27.6952	27.592	24.5407	27.9154	27.802	28.1968
Aldh7a1	25.7818	26.1575	25.9283	28.0918	27.7123	24.572	27.7761	28.0446	28.1806
Cdipt	25.76	25.9333	26.5734	27.0559	24.9977	26.9418	26.9798	26.8146	28.1821
Tmem55b	24.0817	25.933	25.8053	26.558	26.775	26.7684	26.7473	26.4634	27.1677
Cpt1a	25.9646	26.3591	26.2517	24.5151	25.8177	25.2162	25.8402	26.3043	26.5733
Pik3r1	24.6119	25.1126	25.6145	27.4622	27.2824	25.419	27.1484	27.6467	27.6585
Dnajc7	26.2955	26.616	26.3483	28.1135	28.0068	24.8846	28.4668	28.2202	27.7193
Agps	26.4905	28.2354	27.259	27.0594	26.8917	25.9083	27.1491	27.4624	26.4494
Ndrg1	27.0873	26.7818	29.238	25.5057	26.3888	26.3934	26.3751	26.9257	26.8103
Pbdc1	22.8188	24.4841	24.7684	28.2984	28.5333	28.222	28.4963	27.9684	28.3853
Comtd1	23.0388	23.7583	24.2515	25.5745	26.6729	27.87	26.4866	27.0237	28.0613
Pccb	24.2135	25.3937	25.4546	28.644	28.5381	29.4311	29.201	29.0197	29.3491
Dazap1	24.266	25.6998	25.4589	29.5954	29.3736	28.865	29.4769	29.8202	29.0087
Exoc5	25.2744	25.1482	25.4469	26.5556	24.5383	25.7153	26.9772	26.7757	26.1007
Lss	25.6989	25.9538	26.1517	28.3062	28.0225	25.7493	29.2695	28.6797	26.4768
Ndufa4	25.9109	27.2974	27.1223	30.1309	30.3647	30.7244	30.3657	30.371	30.9411
Gsta3	28.7517	29.3297	28.3315	30.2118	30.1393	30.7446	31.2655	31.1176	31.5678
Ube2z	23.5081	25.0009	24.0367	27.3852	27.0549	26.76	27.7084	27.7508	26.6952
Scarb2	24.5309	25.379	25.1886	27.7455	27.3675	27.6671	28.0435	28.011	28.1832
Tbcd	26.4031	26.5278	26.6661	27.9376	28.1684	28.145	28.4234	29.1785	29.1629
Srxn1	26.4468	27.099	26.0338	30.3787	30.4048	29.7322	31.4555	31.4193	30.1544
Mgst1	26.4343	27.0533	26.7475	29.0842	29.2654	28.4516	29.7708	29.6267	29.2001
Abcf1	26.2426	26.4313	26.401	28.3113	28.3657	26.1805	28.2236	28.5567	28.3829
Ephx1	28.6452	29.3522	28.3142	27.4717	27.9133	29.3488	28.225	28.7908	29.9806
Ssr1	26.6769	26.9508	27.1577	27.1384	26.7078	28.0991	27.2258	27.7376	28.8018
Tor1aip1	27.7132	28.4711	28.7253	29.5449	29.8596	29.443	30.012	30.1115	29.5036
Cyb5r1	27.1937	27.3971	27.6326	26.4616	26.2614	25.6421	26.3984	26.9745	26.8164
Pcx	22.25	22.0547	23.4437	27.5287	27.5051	27.4876	27.7991	28.1658	27.9493
Aacs	26.9904	27.1665	27.0292	27.3744	27.1049	27.4893	27.9437	27.9729	28.2141
Gstp1	28.8627	29.5335	29.621	32.4053	32.1017	31.0028	32.6825	32.3154	31.4514
Ctps2	26.5011	27.0331	27.1184	28.6418	28.6812	28.3126	28.8748	28.8601	29.0612
Hp1bp3	23.8643	24.1375	25.2736	27.0253	26.6995	27.6141	26.9135	27.1837	27.8505
Ptgr1	30.7027	30.9572	30.8123	33.4213	33.3091	33.0187	34.0222	34.0973	33.5564
Ampd3	29.1938	29.92	29.2735	31.6349	31.6173	31.5413	32.1469	32.2748	31.8384
Txnrd1	31.0583	31.6531	31.4532	33.6207	33.4158	33.2574	33.9748	33.8429	33.7503
Gstm1	30.3734	31.1258	30.5158	33.6984	33.5537	33.4818	34.288	34.0463	33.7493
Nampt	30.5571	31.3198	30.9116	32.7516	32.5175	32.3992	32.9666	33.0009	32.8047
Ufl1	25.4076	25.6996	25.8774	27.2733	27.633	26.6708	27.5844	27.6695	27.75
Chmp7	22.5961	23.6274	23.2165	25.3351	24.9324	27.0019	26.1381	25.1981	26.4608
Usp47	26.0157	26.7776	26.2889	29.3531	29.8777	28.8944	30.5586	30.1489	28.5389
C1qc	27.3301	27.8964	27.6002	29.6995	30.2062	29.4125	30.5971	30.46	29.547
Bre	23.6063	24.1412	24.4591	27.3184	27.5207	27.6705	27.5928	27.7092	27.9365
Aldoc	27.923	28.3528	27.8421	29.4465	29.43	29.945	30.1219	30.0506	30.404
Cfp	26.5404	26.9824	26.8644	28.8991	29.3717	28.3705	29.6651	29.6687	28.6252
Tap2	27.0103	27.3899	27.5248	25.7982	25.8373	26.1827	25.344	26.0198	27.633
Cat	32.5653	33.3829	31.783	34.8983	35.1408	34.6054	35.8457	35.8305	35.0048
Agl	24.615	24.8211	25.3975	27.381	26.8348	27.0386	27.4413	27.5497	27.3382
Fkbp1a	27.0251	27.7363	27.7821	31.3853	31.8094	31.0775	31.6903	31.785	31.3909
Gss	26.5795	27.1466	26.8865	28.972	28.7918	28.7092	29.4986	29.1612	28.9809
Hpgds	26.1091	27.1738	26.9101	27.7872	27.9986	28.7239	28.0704	28.1619	28.4368
Sqstm1	29.6801	30.5348	29.5709	29.0001	28.964	29.3271	29.4995	29.5487	29.5173
Tfg	26.3848	27.2341	26.9997	29.3969	29.7682	29.388	29.4906	30.0779	29.532
Pgm1	28.6354	29.194	29.5065	29.9977	30.1685	30.692	30.1489	30.302	30.955
Sh3pxd2b	25.9313	27.1132	25.2533	26.8683	26.4122	25.7702	27.4404	26.9129	26.1704
Fam21	25.7384	26.6029	25.9465	29.1064	28.9782	29.3644	29.2852	29.2992	29.7345
Nucb2	25.9981	26.2025	27.057	28.8439	28.7515	29.188	29.0024	28.6539	29.7648
Prdx6	30.8861	31.6334	31.1958	33.6303	33.5071	33.7293	33.9033	33.7835	34.0065
Ubxn4	25.2143	25.0399	25.5076	26.0651	26.2679	25.8829	27.1197	26.543	26.2709
Dera	25.8076	25.9716	25.9064	28.0295	27.9637	27.9096	28.281	28.5232	28.6441
Fam129a	27.3326	27.6906	26.9833	30.5409	30.3293	30.1159	31.1393	30.9308	30.6948
Arf6	27.9694	28.0538	28.2501	30.4952	30.54	29.9599	30.7458	30.8804	30.7738
Acox3	25.7548	26.2696	25.9914	28.7542	28.4585	28.7302	29.2043	29.0012	28.7092
Gsr	29.0813	29.5576	29.6464	32.3779	32.4448	32.6755	32.8497	32.8391	32.4751
Htatip2	26.6679	26.9196	27.0943	29.8288	29.6482	29.5167	29.8117	30.0534	30.148
Eif1	26.629	27.0912	27.0478	30.6871	30.9118	30.4541	30.9312	30.8265	31.0983
Iqgap2	27.563	28.0021	27.8859	29.9701	30.0158	30.2601	30.0522	30.3937	30.7194
Anxa3	31.1691	31.5565	31.632	33.466	33.4685	33.3525	33.5874	33.6321	33.8785
Cbl	26.1013	26.188	26.4649	27.6115	27.8948	28.2008	27.8775	28.1241	28.9098
Camk1	26.9397	27.6596	27.4394	28.9165	28.8877	29.0693	29.0852	28.9018	29.3036
Rras	27.6375	27.9678	27.7094	27.1917	27.2373	27.4386	27.4959	27.5875	28.0147
Crk	26.8498	27.3897	27.5668	29.8133	29.5834	29.3029	29.7753	29.7973	29.4975
C1qb	27.6292	27.9018	27.6718	30.368	30.6169	30.7199	30.8593	30.9912	31.1268
Yars	26.4311	27.1649	26.73	28.6034	28.4781	28.8321	28.6889	28.75	29.0065
Rpl6	30.6169	29.9084	30.3306	32.2241	32.0209	31.68	32.0594	31.622	31.1534
Pigs	27.0737	26.4571	26.6367	27.0533	26.8455	25.9457	26.394	26.5826	25.8349
Inpp1	24.8386	23.8595	24.1626	27.2876	26.9949	27.3904	27.06	27.1776	26.9409
Calu	27.1723	26.2367	26.9018	31.0571	30.9218	30.9104	30.8223	30.5964	30.5222
Rpl24	29.3639	28.9422	28.8755	30.3987	30.3376	30.3073	30.6839	29.9217	29.1737
Hnrnpa1	29.894	29.1696	29.0391	32.7951	32.9009	32.5798	32.5621	32.6057	32.4808
Rps23	29.2451	28.4471	28.8069	31.0053	30.1832	30.5159	30.4134	29.9879	30.3092
Tsnax	25.0357	23.9847	24.0091	29.0982	28.5608	28.6433	28.8502	28.9648	28.2994
Dpp9	24.9157	24.0593	24.5842	26.467	26.5839	27.3703	26.3542	26.3805	26.5961
Ptgr2	24.4214	23.4127	24.531	28.8138	28.9701	28.889	28.4043	28.5545	28.318
Mapk14	28.3154	27.9132	27.3644	30.2954	30.4865	30.46	30.0355	30.3223	29.8969
Gsdmdc1	28.3286	28.0519	27.4772	31.1558	30.9473	31.0369	30.7857	30.468	30.6031
Stab1	28.7264	27.9585	28.3353	32.6877	33.1157	32.5919	32.3693	32.4554	32.2327
Thrap3	24.3359	22.7187	24.1234	30.004	29.8243	29.3228	29.9877	29.5632	28.8012
Snrpd2	25.7495	24.4697	24.9667	30.5015	30.1398	30.2382	30.2385	30.532	29.4251
Ptma	27.8521	26.0074	27.5651	32.6294	33.1884	32.5063	32.8119	32.8249	31.9636
Igf2r	25.1738	23.846	24.6211	30.3855	30.3256	30.2903	29.8923	30.0603	30.0707
Slc4a7	26.1741	25.1583	25.9668	28.188	27.6229	28.9993	27.1585	28.0615	27.8862
Tpd52	27.7827	27.4002	27.4428	32.3552	32.529	32.2355	31.6382	31.6619	31.5896
B2m	26.3321	24.1579	26.8621	31.5997	31.0666	31.4718	31.3078	30.8675	30.6134
Ahcyl1	24.8293	24.5336	23.2859	25.6757	26.2973	27.5046	25.2954	25.1596	27.8201
Ctbp1	25.6562	23.5139	25.0414	29.2149	29.6844	29.1056	29.3309	29.4858	28.8653
Rbm25	24.6386	23.6735	24.2426	26.1447	26.8546	26.8854	25.2203	26.9453	25.9341
Impdh2	28.7639	27.8489	27.9676	30.8504	30.8089	30.3562	30.4108	30.2099	29.8976
Marcksl1	23.5854	24.1861	23.1424	28.8235	28.7757	30.2653	27.4425	27.7298	29.1957
Cybb	29.8667	29.9153	29.4479	31.6607	31.62	32.5458	30.4194	30.2657	32.0992
Tfrc	29.9302	29.4299	27.7383	28.993	29.6785	29.9839	28.8737	29.2952	29.733
Cyba	26.9472	26.9303	26.2321	28.8156	29.1631	29.8744	27.9076	27.8734	29.3484
Smarcc2	25.9226	23.285	25.1861	29.1809	29.5285	28.938	29.4364	29.3677	28.7239
Sp100	25.5966	23.0832	24.3226	28.4429	27.6409	25.6038	27.1783	27.1707	27.4792
Rps6ka1	24.2802	24.7353	23.7443	25.2612	25.338	27.7475	24.2141	24.6483	25.7447
Ciapin1	25.4773	24.4316	23.6242	26.64	26.9976	26.491	26.5041	26.5871	25.7778
Kpna2	24.2497	23.6107	22.47	27.7649	27.6837	25.163	25.0431	27.2468	26.0491
Pla2g4a	25.617	25.2364	25.6808	28.3259	28.7776	25.9779	28.103	25.6582	24.8054
Ufsp2	25.4704	22.8173	25.2229	26.4764	26.2351	27.193	25.2251	26.6305	26.0298
Lin7c	24.1359	25.0201	23.3096	27.1286	27.5574	25.9292	24.6764	25.3402	25.5237
Tmem14c	26.3841	25.222	23.4275	25.2243	26.0165	26.4305	25.1804	25.2343	25.7346
Larp1	25.6796	22.8608	25.8228	26.4147	27.2679	26.8199	24.7473	26.1241	26.0869
Mcm3	25.3985	22.7197	22.5815	29.3445	29.7297	29.1042	29.3659	29.2681	28.7438
Atp5j2	27.8381	27.1931	27.8858	28.4552	28.7488	28.6202	25.254	24.6112	28.4192
Acp5	28.6751	27.2503	28.2783	27.9309	27.8756	27.1015	23.9447	25.2434	26.4857
