# Supplementary material for: A novel proteomic signature of osteoclast differentiation unveils the deubiquitinase UCHL1 as a necessary osteoclastogenic driver
Source: Sci Rep. 2024 Mar 27;14:7290. doi: 10.1038/s41598-024-57898-y (PMC10973525; doi:10.1038/s41598-024-57898-y)
Supplement: Supplementary file 4 — Supplementary Information 4. [file 41598_2024_57898_MOESM4_ESM.xlsx]

## Sheet: ClueGO Results_UPregulated
GOID	GOTerm	Ontology Source	Term PValue	Term PValue Corrected with Benjamini-Hochberg	Group PValue	Group PValue Corrected with Benjamini-Hochberg	GOLevels	GOGroups	% Associated Genes	Nr. Genes	Associated Genes Found
GO:0051384	response to glucocorticoid	GO_BiologicalProcess-EBI-UniProt-GOA-ACAP-ARAP_08.05.2020_00h00	0.00514761	0.0125212	0.00514761	0.00842335	[6, 7]	Group00	19.2308	5	[Agl, Anxa3, Ephx1, Gstp1, Pik3r1]
GO:0004869	cysteine-type endopeptidase inhibitor activity	GO_BiologicalProcess-EBI-UniProt-GOA-ACAP-ARAP_08.05.2020_00h00	0.0113228	0.021682	0.0113228	0.0135874	[8, 9, 10, 11, 12]	Group01	25	3	[Prdx6, Serpinb9, Ube2z]
KEGG:00030	Pentose phosphate pathway	KEGG_08.05.2020	0.0177798	0.0296329	0.0177798	0.0188256	[-1]	Group02	21.4286	3	[Aldoc, Dera, Pgm1]
KEGG:04810	Regulation of actin cytoskeleton	KEGG_08.05.2020	0.0140248	0.0257598	0.0140248	0.0157778	[-1]	Group03	12.5	7	[Arhgef6, Crk, Fgd3, Iqgap2, Itga6, Pik3r1, Rras]
GO:0015914	phospholipid transport	GO_BiologicalProcess-EBI-UniProt-GOA-ACAP-ARAP_08.05.2020_00h00	0.00871589	0.0182426	0.00871589	0.0112061	[5, 6, 7]	Group04	27.2727	3	[Pctp, Pltp, Scarb2]
GO:0016125	sterol metabolic process	GO_BiologicalProcess-EBI-UniProt-GOA-ACAP-ARAP_08.05.2020_00h00	0.00719035	0.0157837	0.00719035	0.00995587	[4, 5]	Group05	17.8571	5	[Cat, Cyb5r1, Lss, Pctp, Pip4p1]
GO:0031593	polyubiquitin modification-dependent protein binding	GO_MolecularFunction-EBI-UniProt-GOA-ACAP-ARAP_08.05.2020_00h00	0.00406561	0.0104544	0.00406561	0.0073181	[4]	Group06	25	4	[Agl, Babam2, Sqstm1, Ubqln2]
KEGG:05020	Prion diseases	KEGG_08.05.2020	0.0113228	0.021682	0.00642943	0.00964414	[-1]	Group07	25	3	[C1qb, C1qc, Prkaca]
GO:0006956	complement activation	GO_BiologicalProcess-EBI-UniProt-GOA-ACAP-ARAP_08.05.2020_00h00	0.00467273	0.0116818	0.00642943	0.00964414	[3, 4, 5, 6, 7]	Group07	33.3333	3	[C1qb, C1qc, Cfp]
GO:0031406	carboxylic acid binding	GO_MolecularFunction-EBI-UniProt-GOA-ACAP-ARAP_08.05.2020_00h00	0.00996302	0.019926	0.000579313	0.00260691	[4]	Group08	14.6341	6	[Acox3, Aldh4a1, Alox5ap, Gss, Gstp1, Pcx]
GO:0033293	monocarboxylic acid binding	GO_MolecularFunction-EBI-UniProt-GOA-ACAP-ARAP_08.05.2020_00h00	0.00789777	0.0169238	0.000579313	0.00260691	[5]	Group08	21.0526	4	[Acox3, Alox5ap, Gstp1, Pcx]
GO:0004601	peroxidase activity	GO_BiologicalProcess-EBI-UniProt-GOA-ACAP-ARAP_08.05.2020_00h00	0.000155565	0.000875051	0.000579313	0.00260691	[5, 8]	Group08	38.4615	5	[Alox5ap, Cat, Gstp1, Mgst1, Prdx6]
GO:0009314	response to radiation	GO_BiologicalProcess-EBI-UniProt-GOA-ACAP-ARAP_08.05.2020_00h00	0.0140532	0.0252957	0.00323913	0.00647827	[3]	Group09	13.6364	6	[Babam2, Cat, Cbl, Nampt, Pik3r1, Usp47]
GO:0031667	response to nutrient levels	GO_BiologicalProcess-EBI-UniProt-GOA-ACAP-ARAP_08.05.2020_00h00	0.00639443	0.0147564	0.00323913	0.00647827	[4]	Group09	11.7647	10	[Aacs, Agl, Cat, Cbl, Gss, Gstp1, Hmox1, Nampt, Nucb2, Ufl1]
GO:0036293	response to decreased oxygen levels	GO_BiologicalProcess-EBI-UniProt-GOA-ACAP-ARAP_08.05.2020_00h00	0.0211783	0.0334395	0.00323913	0.00647827	[4]	Group09	12.5	6	[Cat, Cbl, Hmox1, Hp1bp3, Nampt, Ndrg1]
GO:0050660	flavin adenine dinucleotide binding	GO_MolecularFunction-EBI-UniProt-GOA-ACAP-ARAP_08.05.2020_00h00	0.00291239	0.00819109	0.00320002	0.00720005	[4, 5]	Group10	21.7391	5	[Acox3, Agps, Cyb5r1, Gsr, Txnrd1]
GO:0005777	peroxisome	GO_CellularComponent-EBI-UniProt-GOA-ACAP-ARAP_08.05.2020_00h00	0.0166288	0.0287807	0.00320002	0.00720005	[4, 5, 6]	Group10	14.7059	5	[Acox3, Agps, Cat, Mgst1, Prdx6]
GO:0071949	FAD binding	GO_MolecularFunction-EBI-UniProt-GOA-ACAP-ARAP_08.05.2020_00h00	0.00319627	0.00846072	0.00320002	0.00720005	[5, 6]	Group10	37.5	3	[Acox3, Agps, Cyb5r1]
GO:0005782	peroxisomal matrix	GO_CellularComponent-EBI-UniProt-GOA-ACAP-ARAP_08.05.2020_00h00	0.00650523	0.0146368	0.00320002	0.00720005	[5, 6, 7]	Group10	30	3	[Acox3, Agps, Prdx6]
KEGG:04070	Phosphatidylinositol signaling system	KEGG_08.05.2020	0.00406561	0.0104544	3.70923e-05	0.000333831	[-1]	Group11	25	4	[Cdipt, Pi4ka, Pik3r1, Pip4p1]
GO:0044255	cellular lipid metabolic process	GO_BiologicalProcess-EBI-UniProt-GOA-ACAP-ARAP_08.05.2020_00h00	4.05788e-05	0.000260864	3.70923e-05	0.000333831	[3, 4]	Group11	12.426	21	[Aacs, Acox3, Agps, Alox5ap, Cat, Cdipt, Cpt1a, Ephx1, Gstm1, Gstm2, Gstp1, Hpgds, Lss, Nucb2, Pccb, Pcx, Pi4ka, Pik3r1, Pip4p1, Prdx6, Ptgr1]
GO:0006644	phospholipid metabolic process	GO_BiologicalProcess-EBI-UniProt-GOA-ACAP-ARAP_08.05.2020_00h00	0.0359739	0.0498101	3.70923e-05	0.000333831	[4, 5]	Group11	11.1111	6	[Cdipt, Pcx, Pi4ka, Pik3r1, Pip4p1, Prdx6]
GO:0046486	glycerolipid metabolic process	GO_BiologicalProcess-EBI-UniProt-GOA-ACAP-ARAP_08.05.2020_00h00	0.0168829	0.0286692	3.70923e-05	0.000333831	[4, 5]	Group11	12.069	7	[Cat, Cdipt, Cpt1a, Pi4ka, Pik3r1, Pip4p1, Prdx6]
GO:0048015	phosphatidylinositol-mediated signaling	GO_BiologicalProcess-EBI-UniProt-GOA-ACAP-ARAP_08.05.2020_00h00	0.00789777	0.0169238	3.70923e-05	0.000333831	[5, 6, 7]	Group11	21.0526	4	[Cat, Cbl, Pi4ka, Pik3r1]
GO:0002443	leukocyte mediated immunity	GO_BiologicalProcess-EBI-UniProt-GOA-ACAP-ARAP_08.05.2020_00h00	0.0309719	0.0449592	0.0605366	0.0605366	[3]	Group12	10.1266	8	[Anxa3, C1qb, C1qc, Cbl, Crk, Hmox1, Serpinb9, Tap2]
GO:0050777	negative regulation of immune response	GO_BiologicalProcess-EBI-UniProt-GOA-ACAP-ARAP_08.05.2020_00h00	0.0245474	0.0380908	0.0605366	0.0605366	[3, 4, 5]	Group12	15.3846	4	[Crk, Hmox1, Serpinb9, Tap2]
GO:0002704	negative regulation of leukocyte mediated immunity	GO_BiologicalProcess-EBI-UniProt-GOA-ACAP-ARAP_08.05.2020_00h00	0.000858414	0.00321905	0.0605366	0.0605366	[4, 5, 6]	Group12	36.3636	4	[Crk, Hmox1, Serpinb9, Tap2]
GO:0042267	natural killer cell mediated cytotoxicity	GO_BiologicalProcess-EBI-UniProt-GOA-ACAP-ARAP_08.05.2020_00h00	0.00871589	0.0182426	0.0605366	0.0605366	[4, 5, 6, 7, 8]	Group12	27.2727	3	[Crk, Serpinb9, Tap2]
GO:0045953	negative regulation of natural killer cell mediated cytotoxicity	GO_BiologicalProcess-EBI-UniProt-GOA-ACAP-ARAP_08.05.2020_00h00	0.000616095	0.00264041	0.0605366	0.0605366	[5, 6, 7, 8, 9, 10]	Group12	60	3	[Crk, Serpinb9, Tap2]
KEGG:04211	Longevity regulating pathway	KEGG_08.05.2020	0.00871589	0.0182426	0.00230487	0.00592681	[-1]	Group13	27.2727	3	[Cat, Pik3r1, Prkaca]
KEGG:04213	Longevity regulating pathway	KEGG_08.05.2020	0.00650523	0.0146368	0.00230487	0.00592681	[-1]	Group13	30	3	[Cat, Pik3r1, Prkaca]
GO:0009991	response to extracellular stimulus	GO_BiologicalProcess-EBI-UniProt-GOA-ACAP-ARAP_08.05.2020_00h00	0.00122305	0.00393122	0.00230487	0.00592681	[3]	Group13	13.0435	12	[Aacs, Agl, Cat, Cbl, Gss, Gstp1, Hmox1, Itga6, Lilrb4a, Nampt, Nucb2, Ufl1]
GO:0007584	response to nutrient	GO_BiologicalProcess-EBI-UniProt-GOA-ACAP-ARAP_08.05.2020_00h00	0.0192049	0.030865	0.00230487	0.00592681	[3, 5]	Group13	12.766	6	[Aacs, Agl, Cat, Gstp1, Hmox1, Ufl1]
GO:0031667	response to nutrient levels	GO_BiologicalProcess-EBI-UniProt-GOA-ACAP-ARAP_08.05.2020_00h00	0.00639443	0.0147564	0.00230487	0.00592681	[4]	Group13	11.7647	10	[Aacs, Agl, Cat, Cbl, Gss, Gstp1, Hmox1, Nampt, Nucb2, Ufl1]
GO:0036293	response to decreased oxygen levels	GO_BiologicalProcess-EBI-UniProt-GOA-ACAP-ARAP_08.05.2020_00h00	0.0211783	0.0334395	0.00230487	0.00592681	[4]	Group13	12.5	6	[Cat, Cbl, Hmox1, Hp1bp3, Nampt, Ndrg1]
GO:0034284	response to monosaccharide	GO_BiologicalProcess-EBI-UniProt-GOA-ACAP-ARAP_08.05.2020_00h00	0.029059	0.0428739	0.00230487	0.00592681	[5]	Group13	12.8205	5	[Aacs, Cat, Gstp1, Nampt, Prkaca]
KEGG:00980	Metabolism of xenobiotics by cytochrome P450	KEGG_08.05.2020	3.02268e-06	3.02268e-05	8.12346e-06	0.000146222	[-1]	Group14	43.75	7	[Ephx1, Gsta3, Gstm1, Gstm2, Gstp1, Hpgds, Mgst1]
KEGG:05204	Chemical carcinogenesis	KEGG_08.05.2020	2.42099e-07	5.44722e-06	8.12346e-06	0.000146222	[-1]	Group14	58.3333	7	[Ephx1, Gsta3, Gstm1, Gstm2, Gstp1, Hpgds, Mgst1]
GO:0006629	lipid metabolic process	GO_BiologicalProcess-EBI-UniProt-GOA-ACAP-ARAP_08.05.2020_00h00	9.23135e-06	6.92351e-05	8.12346e-06	0.000146222	[3]	Group14	12.1951	25	[Aacs, Acox3, Agps, Alox5ap, Cat, Cdipt, Cpt1a, Crk, Cyb5r1, Ephx1, Gstm1, Gstm2, Gstp1, Hpgds, Lss, Nucb2, Pccb, Pctp, Pcx, Pi4ka, Pik3r1, Pip4p1, Pltp, Prdx6, Ptgr1]
GO:0016765	transferase activity, transferring alkyl or aryl (other than methyl) groups	GO_MolecularFunction-EBI-UniProt-GOA-ACAP-ARAP_08.05.2020_00h00	3.02315e-07	5.44167e-06	8.12346e-06	0.000146222	[3]	Group14	47.0588	8	[Agps, Alox5ap, Gsta3, Gstm1, Gstm2, Gstp1, Hpgds, Mgst1]
GO:0044255	cellular lipid metabolic process	GO_BiologicalProcess-EBI-UniProt-GOA-ACAP-ARAP_08.05.2020_00h00	4.05788e-05	0.000260864	8.12346e-06	0.000146222	[3, 4]	Group14	12.426	21	[Aacs, Acox3, Agps, Alox5ap, Cat, Cdipt, Cpt1a, Ephx1, Gstm1, Gstm2, Gstp1, Hpgds, Lss, Nucb2, Pccb, Pcx, Pi4ka, Pik3r1, Pip4p1, Prdx6, Ptgr1]
GO:0008610	lipid biosynthetic process	GO_BiologicalProcess-EBI-UniProt-GOA-ACAP-ARAP_08.05.2020_00h00	0.00135768	0.00407305	8.12346e-06	0.000146222	[4]	Group14	13.5802	11	[Agps, Cdipt, Cyb5r1, Gstm1, Gstm2, Gstp1, Hpgds, Lss, Pccb, Pcx, Pik3r1]
GO:0046486	glycerolipid metabolic process	GO_BiologicalProcess-EBI-UniProt-GOA-ACAP-ARAP_08.05.2020_00h00	0.0168829	0.0286692	8.12346e-06	0.000146222	[4, 5]	Group14	12.069	7	[Cat, Cdipt, Cpt1a, Pi4ka, Pik3r1, Pip4p1, Prdx6]
GO:0006690	icosanoid metabolic process	GO_BiologicalProcess-EBI-UniProt-GOA-ACAP-ARAP_08.05.2020_00h00	0.000424213	0.00190896	8.12346e-06	0.000146222	[4, 6]	Group14	26.087	6	[Alox5ap, Ephx1, Gstm1, Gstp1, Hpgds, Ptgr1]
GO:0006631	fatty acid metabolic process	GO_BiologicalProcess-EBI-UniProt-GOA-ACAP-ARAP_08.05.2020_00h00	0.000730179	0.00285722	8.12346e-06	0.000146222	[4, 5, 7]	Group14	13.7931	12	[Aacs, Acox3, Alox5ap, Cpt1a, Ephx1, Gstm1, Gstm2, Gstp1, Hpgds, Nucb2, Pccb, Ptgr1]
GO:0032787	monocarboxylic acid metabolic process	GO_BiologicalProcess-EBI-UniProt-GOA-ACAP-ARAP_08.05.2020_00h00	0.00094702	0.00327814	8.12346e-06	0.000146222	[6]	Group14	11.811	15	[Aacs, Acox3, Aldh4a1, Aldoc, Alox5ap, Cpt1a, Ephx1, Gstm1, Gstm2, Gstp1, Hpgds, Nucb2, Pccb, Pcx, Ptgr1]
GO:0001676	long-chain fatty acid metabolic process	GO_BiologicalProcess-EBI-UniProt-GOA-ACAP-ARAP_08.05.2020_00h00	0.000876726	0.00315621	8.12346e-06	0.000146222	[5, 6, 8]	Group14	27.7778	5	[Cpt1a, Ephx1, Gstm1, Gstm2, Gstp1]
GO:0033559	unsaturated fatty acid metabolic process	GO_BiologicalProcess-EBI-UniProt-GOA-ACAP-ARAP_08.05.2020_00h00	0.000181108	0.000958807	8.12346e-06	0.000146222	[5, 6, 8]	Group14	30	6	[Ephx1, Gstm1, Gstm2, Gstp1, Hpgds, Ptgr1]
GO:0006633	fatty acid biosynthetic process	GO_BiologicalProcess-EBI-UniProt-GOA-ACAP-ARAP_08.05.2020_00h00	0.00610854	0.0144676	8.12346e-06	0.000146222	[5, 6, 7, 8]	Group14	18.5185	5	[Gstm1, Gstm2, Gstp1, Hpgds, Pccb]
GO:0006693	prostaglandin metabolic process	GO_BiologicalProcess-EBI-UniProt-GOA-ACAP-ARAP_08.05.2020_00h00	0.00314383	0.00857407	8.12346e-06	0.000146222	[6, 7, 8, 10]	Group14	26.6667	4	[Gstm1, Gstp1, Hpgds, Ptgr1]
KEGG:04012	ErbB signaling pathway	KEGG_08.05.2020	0.0177798	0.0296329	0.00126686	0.00380059	[-1]	Group15	21.4286	3	[Cbl, Crk, Pik3r1]
KEGG:04014	Ras signaling pathway	KEGG_08.05.2020	0.00974669	0.0199364	0.00126686	0.00380059	[-1]	Group15	16.6667	5	[Arf6, Pik3r1, Prkaca, Rras, Tbk1]
KEGG:04024	cAMP signaling pathway	KEGG_08.05.2020	0.0316	0.0451428	0.00126686	0.00380059	[-1]	Group15	14.2857	4	[Acox3, Pik3r1, Prkaca, Rras]
KEGG:04070	Phosphatidylinositol signaling system	KEGG_08.05.2020	0.00406561	0.0104544	0.00126686	0.00380059	[-1]	Group15	25	4	[Cdipt, Pi4ka, Pik3r1, Pip4p1]
KEGG:04137	Mitophagy	KEGG_08.05.2020	0.0143405	0.0253067	0.00126686	0.00380059	[-1]	Group15	23.0769	3	[Rras, Sqstm1, Tbk1]
KEGG:04140	Autophagy	KEGG_08.05.2020	0.0112358	0.0219831	0.00126686	0.00380059	[-1]	Group15	16.129	5	[Pik3r1, Prkaca, Rras, Sqstm1, Tbk1]
KEGG:04211	Longevity regulating pathway	KEGG_08.05.2020	0.00871589	0.0182426	0.00126686	0.00380059	[-1]	Group15	27.2727	3	[Cat, Pik3r1, Prkaca]
KEGG:04213	Longevity regulating pathway	KEGG_08.05.2020	0.00650523	0.0146368	0.00126686	0.00380059	[-1]	Group15	30	3	[Cat, Pik3r1, Prkaca]
KEGG:05220	Chronic myeloid leukemia	KEGG_08.05.2020	0.0143405	0.0253067	0.00126686	0.00380059	[-1]	Group15	23.0769	3	[Cbl, Crk, Pik3r1]
GO:0009314	response to radiation	GO_BiologicalProcess-EBI-UniProt-GOA-ACAP-ARAP_08.05.2020_00h00	0.0140532	0.0252957	0.00126686	0.00380059	[3]	Group15	13.6364	6	[Babam2, Cat, Cbl, Nampt, Pik3r1, Usp47]
GO:0036293	response to decreased oxygen levels	GO_BiologicalProcess-EBI-UniProt-GOA-ACAP-ARAP_08.05.2020_00h00	0.0211783	0.0334395	0.00126686	0.00380059	[4]	Group15	12.5	6	[Cat, Cbl, Hmox1, Hp1bp3, Nampt, Ndrg1]
GO:0046486	glycerolipid metabolic process	GO_BiologicalProcess-EBI-UniProt-GOA-ACAP-ARAP_08.05.2020_00h00	0.0168829	0.0286692	0.00126686	0.00380059	[4, 5]	Group15	12.069	7	[Cat, Cdipt, Cpt1a, Pi4ka, Pik3r1, Pip4p1, Prdx6]
GO:0001784	phosphotyrosine residue binding	GO_MolecularFunction-EBI-UniProt-GOA-ACAP-ARAP_08.05.2020_00h00	0.0177798	0.0296329	0.00126686	0.00380059	[5]	Group15	21.4286	3	[Cbl, Crk, Pik3r1]
GO:0034284	response to monosaccharide	GO_BiologicalProcess-EBI-UniProt-GOA-ACAP-ARAP_08.05.2020_00h00	0.029059	0.0428739	0.00126686	0.00380059	[5]	Group15	12.8205	5	[Aacs, Cat, Gstp1, Nampt, Prkaca]
GO:1990090	cellular response to nerve growth factor stimulus	GO_BiologicalProcess-EBI-UniProt-GOA-ACAP-ARAP_08.05.2020_00h00	0.0259515	0.0389272	0.00126686	0.00380059	[4, 6]	Group15	18.75	3	[Arf6, Cbl, Crk]
GO:0010634	positive regulation of epithelial cell migration	GO_BiologicalProcess-EBI-UniProt-GOA-ACAP-ARAP_08.05.2020_00h00	0.0185606	0.0303719	0.00126686	0.00380059	[3, 4, 5, 6, 7, 8]	Group15	16.6667	4	[Anxa3, Arf6, Hmox1, Rras]
GO:0048015	phosphatidylinositol-mediated signaling	GO_BiologicalProcess-EBI-UniProt-GOA-ACAP-ARAP_08.05.2020_00h00	0.00789777	0.0169238	0.00126686	0.00380059	[5, 6, 7]	Group15	21.0526	4	[Cat, Cbl, Pi4ka, Pik3r1]
KEGG:00480	Glutathione metabolism	KEGG_08.05.2020	9.03301e-08	4.06485e-06	0.000920644	0.00331432	[-1]	Group16	45	9	[Gsr, Gss, Gsta3, Gstm1, Gstm2, Gstp1, Hpgds, Mgst1, Prdx6]
KEGG:05200	Pathways in cancer	KEGG_08.05.2020	4.30419e-06	3.87377e-05	0.000920644	0.00331432	[-1]	Group16	20.9677	13	[Cbl, Crk, Gsta3, Gstm1, Gstm2, Gstp1, Hmox1, Itga6, Mgst1, Pik3r1, Prkaca, Tfg, Txnrd1]
KEGG:05225	Hepatocellular carcinoma	KEGG_08.05.2020	4.86953e-06	3.98416e-05	0.000920644	0.00331432	[-1]	Group16	34.7826	8	[Gsta3, Gstm1, Gstm2, Gstp1, Hmox1, Mgst1, Pik3r1, Txnrd1]
GO:0098754	detoxification	GO_BiologicalProcess-EBI-UniProt-GOA-ACAP-ARAP_08.05.2020_00h00	1.04807e-06	1.5721e-05	0.000920644	0.00331432	[1, 4]	Group16	31.25	10	[Alox5ap, Cat, Gsr, Gsta3, Gstm2, Gstp1, Mgst1, Prdx6, Srxn1, Txnrd1]
GO:0009636	response to toxic substance	GO_BiologicalProcess-EBI-UniProt-GOA-ACAP-ARAP_08.05.2020_00h00	0.000189649	0.000948243	0.000920644	0.00331432	[3]	Group16	13.6364	15	[Aacs, Alox5ap, Cat, Cbl, Crk, Ephx1, Gsr, Gsta3, Gstm2, Gstp1, Hmox1, Mgst1, Prdx6, Srxn1, Txnrd1]
GO:0016765	transferase activity, transferring alkyl or aryl (other than methyl) groups	GO_MolecularFunction-EBI-UniProt-GOA-ACAP-ARAP_08.05.2020_00h00	3.02315e-07	5.44167e-06	0.000920644	0.00331432	[3]	Group16	47.0588	8	[Agps, Alox5ap, Gsta3, Gstm1, Gstm2, Gstp1, Hpgds, Mgst1]
GO:0042277	peptide binding	GO_MolecularFunction-EBI-UniProt-GOA-ACAP-ARAP_08.05.2020_00h00	0.00192778	0.00559679	0.000920644	0.00331432	[3]	Group16	14.7541	9	[Cat, Gsr, Gss, Gstm1, Gstm2, Gstp1, Mgst1, Pik3r1, Tap2]
GO:0051186	cofactor metabolic process	GO_BiologicalProcess-EBI-UniProt-GOA-ACAP-ARAP_08.05.2020_00h00	0.0010777	0.00359234	0.000920644	0.00331432	[3]	Group16	12.6214	13	[Cat, Gsr, Gss, Gsta3, Gstm1, Gstm2, Gstp1, Hmox1, Hpgds, Mgst1, Nampt, Prdx6, Txnrd1]
GO:0043295	glutathione binding	GO_MolecularFunction-EBI-UniProt-GOA-ACAP-ARAP_08.05.2020_00h00	5.16342e-08	4.64707e-06	0.000920644	0.00331432	[3, 4, 5]	Group16	85.7143	6	[Gsr, Gss, Gstm1, Gstm2, Gstp1, Mgst1]
GO:0051187	cofactor catabolic process	GO_BiologicalProcess-EBI-UniProt-GOA-ACAP-ARAP_08.05.2020_00h00	0.0114676	0.0215017	0.000920644	0.00331432	[4]	Group16	19.0476	4	[Cat, Hmox1, Prdx6, Txnrd1]
GO:0097237	cellular response to toxic substance	GO_BiologicalProcess-EBI-UniProt-GOA-ACAP-ARAP_08.05.2020_00h00	0.000265047	0.00125548	0.000920644	0.00331432	[4]	Group16	17.5439	10	[Alox5ap, Cat, Gsr, Gstm2, Gstp1, Hmox1, Mgst1, Prdx6, Srxn1, Txnrd1]
GO:0005777	peroxisome	GO_CellularComponent-EBI-UniProt-GOA-ACAP-ARAP_08.05.2020_00h00	0.0166288	0.0287807	0.000920644	0.00331432	[4, 5, 6]	Group16	14.7059	5	[Acox3, Agps, Cat, Mgst1, Prdx6]
GO:0033293	monocarboxylic acid binding	GO_MolecularFunction-EBI-UniProt-GOA-ACAP-ARAP_08.05.2020_00h00	0.00789777	0.0169238	0.000920644	0.00331432	[5]	Group16	21.0526	4	[Acox3, Alox5ap, Gstp1, Pcx]
GO:0016209	antioxidant activity	GO_BiologicalProcess-EBI-UniProt-GOA-ACAP-ARAP_08.05.2020_00h00	2.17846e-06	2.80088e-05	0.000920644	0.00331432	[4, 7]	Group16	38.0952	8	[Alox5ap, Cat, Gsr, Gstp1, Mgst1, Prdx6, Srxn1, Txnrd1]
GO:0071949	FAD binding	GO_MolecularFunction-EBI-UniProt-GOA-ACAP-ARAP_08.05.2020_00h00	0.00319627	0.00846072	0.000920644	0.00331432	[5, 6]	Group16	37.5	3	[Acox3, Agps, Cyb5r1]
GO:0005778	peroxisomal membrane	GO_CellularComponent-EBI-UniProt-GOA-ACAP-ARAP_08.05.2020_00h00	0.00650523	0.0146368	0.000920644	0.00331432	[5, 6, 7]	Group16	30	3	[Agps, Cat, Mgst1]
GO:0005782	peroxisomal matrix	GO_CellularComponent-EBI-UniProt-GOA-ACAP-ARAP_08.05.2020_00h00	0.00650523	0.0146368	0.000920644	0.00331432	[5, 6, 7]	Group16	30	3	[Acox3, Agps, Prdx6]
GO:0004601	peroxidase activity	GO_BiologicalProcess-EBI-UniProt-GOA-ACAP-ARAP_08.05.2020_00h00	0.000155565	0.000875051	0.000920644	0.00331432	[5, 8]	Group16	38.4615	5	[Alox5ap, Cat, Gstp1, Mgst1, Prdx6]
KEGG:00480	Glutathione metabolism	KEGG_08.05.2020	9.03301e-08	4.06485e-06	4.74799e-05	0.000284879	[-1]	Group17	45	9	[Gsr, Gss, Gsta3, Gstm1, Gstm2, Gstp1, Hpgds, Mgst1, Prdx6]
KEGG:00980	Metabolism of xenobiotics by cytochrome P450	KEGG_08.05.2020	3.02268e-06	3.02268e-05	4.74799e-05	0.000284879	[-1]	Group17	43.75	7	[Ephx1, Gsta3, Gstm1, Gstm2, Gstp1, Hpgds, Mgst1]
KEGG:00982	Drug metabolism	KEGG_08.05.2020	2.96298e-06	3.33335e-05	4.74799e-05	0.000284879	[-1]	Group17	54.5455	6	[Gsta3, Gstm1, Gstm2, Gstp1, Hpgds, Mgst1]
KEGG:00983	Drug metabolism	KEGG_08.05.2020	0.00065469	0.00267828	4.74799e-05	0.000284879	[-1]	Group17	29.4118	5	[Gsta3, Gstm1, Gstm2, Gstp1, Mgst1]
KEGG:05200	Pathways in cancer	KEGG_08.05.2020	4.30419e-06	3.87377e-05	4.74799e-05	0.000284879	[-1]	Group17	20.9677	13	[Cbl, Crk, Gsta3, Gstm1, Gstm2, Gstp1, Hmox1, Itga6, Mgst1, Pik3r1, Prkaca, Tfg, Txnrd1]
KEGG:05204	Chemical carcinogenesis	KEGG_08.05.2020	2.42099e-07	5.44722e-06	4.74799e-05	0.000284879	[-1]	Group17	58.3333	7	[Ephx1, Gsta3, Gstm1, Gstm2, Gstp1, Hpgds, Mgst1]
KEGG:05225	Hepatocellular carcinoma	KEGG_08.05.2020	4.86953e-06	3.98416e-05	4.74799e-05	0.000284879	[-1]	Group17	34.7826	8	[Gsta3, Gstm1, Gstm2, Gstp1, Hmox1, Mgst1, Pik3r1, Txnrd1]
KEGG:05418	Fluid shear stress and atherosclerosis	KEGG_08.05.2020	7.44466e-05	0.00044668	4.74799e-05	0.000284879	[-1]	Group17	25	8	[Gsta3, Gstm1, Gstm2, Gstp1, Hmox1, Mgst1, Pik3r1, Sqstm1]
GO:0098754	detoxification	GO_BiologicalProcess-EBI-UniProt-GOA-ACAP-ARAP_08.05.2020_00h00	1.04807e-06	1.5721e-05	4.74799e-05	0.000284879	[1, 4]	Group17	31.25	10	[Alox5ap, Cat, Gsr, Gsta3, Gstm2, Gstp1, Mgst1, Prdx6, Srxn1, Txnrd1]
GO:0009410	response to xenobiotic stimulus	GO_BiologicalProcess-EBI-UniProt-GOA-ACAP-ARAP_08.05.2020_00h00	0.0255335	0.0389494	4.74799e-05	0.000284879	[3]	Group17	12	6	[Fkbp1a, Gss, Gsta3, Gstm1, Gstm2, Gstp1]
GO:0009636	response to toxic substance	GO_BiologicalProcess-EBI-UniProt-GOA-ACAP-ARAP_08.05.2020_00h00	0.000189649	0.000948243	4.74799e-05	0.000284879	[3]	Group17	13.6364	15	[Aacs, Alox5ap, Cat, Cbl, Crk, Ephx1, Gsr, Gsta3, Gstm2, Gstp1, Hmox1, Mgst1, Prdx6, Srxn1, Txnrd1]
GO:0016765	transferase activity, transferring alkyl or aryl (other than methyl) groups	GO_MolecularFunction-EBI-UniProt-GOA-ACAP-ARAP_08.05.2020_00h00	3.02315e-07	5.44167e-06	4.74799e-05	0.000284879	[3]	Group17	47.0588	8	[Agps, Alox5ap, Gsta3, Gstm1, Gstm2, Gstp1, Hpgds, Mgst1]
GO:0042277	peptide binding	GO_MolecularFunction-EBI-UniProt-GOA-ACAP-ARAP_08.05.2020_00h00	0.00192778	0.00559679	4.74799e-05	0.000284879	[3]	Group17	14.7541	9	[Cat, Gsr, Gss, Gstm1, Gstm2, Gstp1, Mgst1, Pik3r1, Tap2]
GO:0051186	cofactor metabolic process	GO_BiologicalProcess-EBI-UniProt-GOA-ACAP-ARAP_08.05.2020_00h00	0.0010777	0.00359234	4.74799e-05	0.000284879	[3]	Group17	12.6214	13	[Cat, Gsr, Gss, Gsta3, Gstm1, Gstm2, Gstp1, Hmox1, Hpgds, Mgst1, Nampt, Prdx6, Txnrd1]
GO:0006575	cellular modified amino acid metabolic process	GO_BiologicalProcess-EBI-UniProt-GOA-ACAP-ARAP_08.05.2020_00h00	1.00967e-05	6.99002e-05	4.74799e-05	0.000284879	[3, 4]	Group17	25	10	[Aldh7a1, Cpt1a, Gsr, Gss, Gsta3, Gstm1, Gstm2, Gstp1, Hpgds, Mgst1]
GO:0006805	xenobiotic metabolic process	GO_BiologicalProcess-EBI-UniProt-GOA-ACAP-ARAP_08.05.2020_00h00	0.00124914	0.00387663	4.74799e-05	0.000284879	[3, 5]	Group17	33.3333	4	[Gsta3, Gstm1, Gstm2, Gstp1]
GO:0008610	lipid biosynthetic process	GO_BiologicalProcess-EBI-UniProt-GOA-ACAP-ARAP_08.05.2020_00h00	0.00135768	0.00407305	4.74799e-05	0.000284879	[4]	Group17	13.5802	11	[Agps, Cdipt, Cyb5r1, Gstm1, Gstm2, Gstp1, Hpgds, Lss, Pccb, Pcx, Pik3r1]
GO:0043295	glutathione binding	GO_MolecularFunction-EBI-UniProt-GOA-ACAP-ARAP_08.05.2020_00h00	5.16342e-08	4.64707e-06	4.74799e-05	0.000284879	[3, 4, 5]	Group17	85.7143	6	[Gsr, Gss, Gstm1, Gstm2, Gstp1, Mgst1]
GO:0051187	cofactor catabolic process	GO_BiologicalProcess-EBI-UniProt-GOA-ACAP-ARAP_08.05.2020_00h00	0.0114676	0.0215017	4.74799e-05	0.000284879	[4]	Group17	19.0476	4	[Cat, Hmox1, Prdx6, Txnrd1]
GO:0097237	cellular response to toxic substance	GO_BiologicalProcess-EBI-UniProt-GOA-ACAP-ARAP_08.05.2020_00h00	0.000265047	0.00125548	4.74799e-05	0.000284879	[4]	Group17	17.5439	10	[Alox5ap, Cat, Gsr, Gstm2, Gstp1, Hmox1, Mgst1, Prdx6, Srxn1, Txnrd1]
GO:0006690	icosanoid metabolic process	GO_BiologicalProcess-EBI-UniProt-GOA-ACAP-ARAP_08.05.2020_00h00	0.000424213	0.00190896	4.74799e-05	0.000284879	[4, 6]	Group17	26.087	6	[Alox5ap, Ephx1, Gstm1, Gstp1, Hpgds, Ptgr1]
GO:0006749	glutathione metabolic process	GO_BiologicalProcess-EBI-UniProt-GOA-ACAP-ARAP_08.05.2020_00h00	1.66148e-07	4.98444e-06	4.74799e-05	0.000284879	[4, 5, 6]	Group17	50	8	[Gsr, Gss, Gsta3, Gstm1, Gstm2, Gstp1, Hpgds, Mgst1]
GO:0006631	fatty acid metabolic process	GO_BiologicalProcess-EBI-UniProt-GOA-ACAP-ARAP_08.05.2020_00h00	0.000730179	0.00285722	4.74799e-05	0.000284879	[4, 5, 7]	Group17	13.7931	12	[Aacs, Acox3, Alox5ap, Cpt1a, Ephx1, Gstm1, Gstm2, Gstp1, Hpgds, Nucb2, Pccb, Ptgr1]
GO:0016209	antioxidant activity	GO_BiologicalProcess-EBI-UniProt-GOA-ACAP-ARAP_08.05.2020_00h00	2.17846e-06	2.80088e-05	4.74799e-05	0.000284879	[4, 7]	Group17	38.0952	8	[Alox5ap, Cat, Gsr, Gstp1, Mgst1, Prdx6, Srxn1, Txnrd1]
GO:0032787	monocarboxylic acid metabolic process	GO_BiologicalProcess-EBI-UniProt-GOA-ACAP-ARAP_08.05.2020_00h00	0.00094702	0.00327814	4.74799e-05	0.000284879	[6]	Group17	11.811	15	[Aacs, Acox3, Aldh4a1, Aldoc, Alox5ap, Cpt1a, Ephx1, Gstm1, Gstm2, Gstp1, Hpgds, Nucb2, Pccb, Pcx, Ptgr1]
GO:0001676	long-chain fatty acid metabolic process	GO_BiologicalProcess-EBI-UniProt-GOA-ACAP-ARAP_08.05.2020_00h00	0.000876726	0.00315621	4.74799e-05	0.000284879	[5, 6, 8]	Group17	27.7778	5	[Cpt1a, Ephx1, Gstm1, Gstm2, Gstp1]
GO:0033559	unsaturated fatty acid metabolic process	GO_BiologicalProcess-EBI-UniProt-GOA-ACAP-ARAP_08.05.2020_00h00	0.000181108	0.000958807	4.74799e-05	0.000284879	[5, 6, 8]	Group17	30	6	[Ephx1, Gstm1, Gstm2, Gstp1, Hpgds, Ptgr1]
GO:0004601	peroxidase activity	GO_BiologicalProcess-EBI-UniProt-GOA-ACAP-ARAP_08.05.2020_00h00	0.000155565	0.000875051	4.74799e-05	0.000284879	[5, 8]	Group17	38.4615	5	[Alox5ap, Cat, Gstp1, Mgst1, Prdx6]
GO:0006633	fatty acid biosynthetic process	GO_BiologicalProcess-EBI-UniProt-GOA-ACAP-ARAP_08.05.2020_00h00	0.00610854	0.0144676	4.74799e-05	0.000284879	[5, 6, 7, 8]	Group17	18.5185	5	[Gstm1, Gstm2, Gstp1, Hpgds, Pccb]
GO:0006693	prostaglandin metabolic process	GO_BiologicalProcess-EBI-UniProt-GOA-ACAP-ARAP_08.05.2020_00h00	0.00314383	0.00857407	4.74799e-05	0.000284879	[6, 7, 8, 10]	Group17	26.6667	4	[Gstm1, Gstp1, Hpgds, Ptgr1]

## Sheet: ClueGO Results_DOWNregulated
GOID	GOTerm	Ontology Source	Term PValue	Term PValue Corrected with Benjamini-Hochberg	Group PValue	Group PValue Corrected with Benjamini-Hochberg	GOLevels	GOGroups	% Associated Genes	Nr. Genes	Associated Genes Found
GO:0042788	polysomal ribosome	GO_CellularComponent-EBI-UniProt-GOA-ACAP-ARAP_08.05.2020_00h00	0.000778668	0.00259556	0.000778668	0.00194667	[4, 5, 6]	Group0	17.3913	4	[Larp1, Rpl24, Rpl6, Rps23]
GO:0060041	retina development in camera-type eye	GO_BiologicalProcess-EBI-UniProt-GOA-ACAP-ARAP_08.05.2020_00h00	0.00136875	0.00342187	0.00136875	0.00228125	[3, 7, 8, 9]	Group1	23.0769	3	[Impdh2, Rpl24, Slc4a7]
GO:0042742	defense response to bacterium	GO_BiologicalProcess-EBI-UniProt-GOA-ACAP-ARAP_08.05.2020_00h00	0.000730328	0.00365164	0.000730328	0.00365164	[4, 5, 6]	Group2	13.1579	5	[Acp5, B2m, Cyba, Gsdmd, Stab1]
GO:0050830	defense response to Gram-positive bacterium	GO_BiologicalProcess-EBI-UniProt-GOA-ACAP-ARAP_08.05.2020_00h00	0.00259487	0.00432479	0.000730328	0.00365164	[5, 6, 7]	Group2	18.75	3	[Acp5, B2m, Gsdmd]
GO:0002702	positive regulation of production of molecular mediator of immune response	GO_BiologicalProcess-EBI-UniProt-GOA-ACAP-ARAP_08.05.2020_00h00	0.00370017	0.00528596	0.00261596	0.00261596	[3, 4, 5, 6]	Group3	16.6667	3	[B2m, Mapk14, Tfrc]
GO:0002824	positive regulation of adaptive immune response based on somatic recombination of immune receptors built from immunoglobulin superfamily domains	GO_BiologicalProcess-EBI-UniProt-GOA-ACAP-ARAP_08.05.2020_00h00	0.00370017	0.00528596	0.00261596	0.00261596	[5, 6, 7]	Group3	16.6667	3	[B2m, Pla2g4a, Tfrc]
GO:0030218	erythrocyte differentiation	GO_BiologicalProcess-EBI-UniProt-GOA-ACAP-ARAP_08.05.2020_00h00	0.00583747	0.00648608	0.00261596	0.00261596	[4, 5, 6, 7, 8, 9]	Group3	14.2857	3	[B2m, Mapk14, Tmem14c]
KEGG:04380	Osteoclast differentiation	KEGG_08.05.2020	0.013317	0.013317	0.00257238	0.00321547	[-1]	Group4	10.7143	3	[Acp5, Cyba, Mapk14]
KEGG:04621	NOD-like receptor signaling pathway	KEGG_08.05.2020	0.00439534	0.00549418	0.00257238	0.00321547	[-1]	Group4	11.1111	4	[Cyba, Cybb, Gsdmd, Mapk14]
KEGG:05140	Leishmaniasis	KEGG_08.05.2020	0.000442381	0.00442381	0.00257238	0.00321547	[-1]	Group4	20	4	[Cyba, Cybb, Mapk14, Marcksl1]
GO:0042554	superoxide anion generation	GO_BiologicalProcess-EBI-UniProt-GOA-ACAP-ARAP_08.05.2020_00h00	0.0021312	0.00426241	0.00257238	0.00321547	[5]	Group4	20	3	[Acp5, Cyba, Cybb]
